# Supplementary material for: Cell type composition and circuit organization of clonally related excitatory neurons in the juvenile mouse neocortex
Source: eLife. 2020 Mar 5;9:e52951. doi: 10.7554/eLife.52951 (PMC7162653; doi:10.7554/eLife.52951)
Supplement: Figure 2—source data 1. — Normalized counts, normalized log counts, and metadata for all Patch-seq neurons included in our analysis. [file elife-52951-fig2-data1.xls]

## Sheet: normalized counts
Gene	170406_p1_a2	170406_p1_a1	170406_p1_a3	170406_p1_a4	170406_p1_a5	170406_p1_a6	170406_p1_a10	170406_p1_a12	170406_p1_a8	170406_p1_a11	170406_p1_a7	170406_p1_a9	170406_p1_b1	170406_p1_b2	170406_p1_b3	170406_p1_b4	170406_p1_b6	170406_p1_b7	170406_p1_b8	170406_p1_b9	170406_p1_b10	170406_p1_b11	170406_p1_b12	170406_p1_c1	170406_p1_c2	170406_p1_c3	170406_p1_c4	170406_p1_c6	170406_p1_c5	170406_p1_c7	170406_p1_c8	170406_p1_c9	170406_p1_c10	170406_p1_c12	170406_p1_d1	170406_p1_d2	170406_p1_d3	170406_p1_d5	170406_p1_d4	170406_p1_d6	170406_p1_d7	170406_p1_d8	170406_p1_d9	170406_p1_d10	170406_p1_d11	170406_p1_d12	170406_p1_e1	170406_p1_e2	170406_p1_e3
0610007P14Rik	28.0852	0	0.738559	1.0935	0	107.646	3.8997	38.8178	31.3528	51.3583	33.5276	0	43.4433	27.2794	0	20.6505	0	0	0	83.6921	0	43.5182	20.0694	62.5384	4.67198	0	22.1886	9.17581	29.411	0	0	13.5167	1.31441	0	0	9.15106	0	1.33338	9.78743	0	29.4125	0	0	0	2.5998	163.985	0	262.321	15.7743
0610009B22Rik	40.1217	11.6582	32.4966	0	0	75.4525	0	0	32.514	0	91.6421	30.5161	28.0279	1.51552	31.621	41.301	0	72.0081	0	0	0	34.8146	56.1944	0	9.34396	7.2035	0	0	11.5087	0	0	0	3.94324	0	0	29.741	0	0	0	0	60.926	0	53.1615	0	0	0	0	0	67.0407
0610009L18Rik	0	0	0	0	1.56789	0	0	0	35.9976	0	0	0	4.20419	0	0	9.63691	25.8658	0	0	0	0	0	0	0	0	0	0	0	2.55748	0	0	0	0	0	0	0	0	0	19.5749	0	0	0	0	0	0	0	0	87.4404	0
0610009O20Rik	0	0.896783	0	0	0	57.3439	0	0	123.089	0	0	0	2.80279	22.7328	57.7427	34.4175	38.7986	0	72.5832	0	0	87.0364	4.01388	90.5729	0	93.6455	0	0	24.2961	0	21.5646	0	1.31441	0	9.56932	38.892	7.81462	52.0017	9.78743	4.1421	2.1009	65.9429	2.21506	43.1209	0	0	0	0	86.7586
0610010F05Rik	76.2312	43.9424	107.091	56.862	123.863	107.646	23.3982	0	18.5794	2.33447	25.7045	30.5161	18.2182	10.6087	39.8699	57.8215	2.58658	27.003	0	0	15.273	52.2219	72.2499	36.6605	0	7.2035	0	41.2911	30.6898	0	21.5646	20.275	38.118	91.7358	10.9364	0	0	16.0005	14.6811	66.2737	52.5224	61.2327	99.6778	4.17299	10.3992	17.5698	82.3145	0	0
0610010K14Rik	12.0365	72.6394	26.5881	0	0	18.1086	7.79941	83.1809	0	121.392	0	0.897533	37.8377	54.5588	15.1231	16.5204	2.58658	82.5093	103.69	0	7.63649	49.3206	0	2.1565	0	7.2035	0	32.1153	39.6409	0	10.7823	6.75834	48.6333	68.8019	34.1761	0	7.81462	0	14.6811	2.07105	0	0	0	11.128	2.5998	93.7056	0	300.576	116.335
0610011F06Rik	8.02434	65.4651	0	42.6465	1.56789	0	0	0	16.257	2.33447	74.8783	32.3112	30.8307	40.9191	24.7469	33.0408	124.156	0	10.369	0	183.276	0	24.0833	2.1565	32.7039	0	0	55.0549	56.2646	74.8122	0	0	1.31441	0	0	4.57553	0	53.3351	0	22.7816	12.6054	0	0	0	2.5998	0	0	0	1.97179
0610012G03Rik	48.146	8.96783	45.0521	101.695	17.2468	60.362	152.088	16.6362	178.827	56.0273	160.932	86.1632	112.112	163.676	57.7427	155.567	100.876	91.5103	20.738	3.80419	0	43.5182	36.125	88.4164	65.4077	187.291	0	142.225	75.4457	40.5233	64.6938	135.167	86.7512	80.2689	84.7568	80.0718	7.81462	142.671	29.3623	74.5579	14.7063	4.71021	95.2477	1.391	101.392	327.97	170.961	5.46502	17.7461
0610030E20Rik	36.1095	66.3619	0	27.3375	3.13577	24.1448	11.6991	0	41.8037	0	1.11759	0	0	13.6397	21.9972	0	5.17315	0	0	0	7.63649	2.90121	0	12.939	9.34396	129.663	0	0	0	3.11717	0	0	0	91.7358	0	20.5899	0	4.00013	19.5749	28.9947	8.40358	51.8123	0	33.384	2.5998	0	0	0	13.8025
0610031J06Rik	20.0608	0	0	5.4675	1.56789	1.00603	3.8997	0	48.771	0	0	34.1063	56.0559	36.3725	0	9.63691	49.1449	51.0057	0	60.867	0	37.7158	0	0	42.0478	108.053	0	0	34.526	102.867	43.1292	0	21.0306	0	38.2773	2.28777	0	2.66676	29.3623	2.07105	0	4.71021	0	18.083	0	0	0	0	157.743
0610037L13Rik	16.0487	0.896783	110.784	15.309	20.3825	8.04827	7.79941	8.31809	1.16121	21.0102	20.1165	19.7457	26.6265	12.1242	42.6196	9.63691	69.8376	76.5086	134.797	64.6712	15.273	69.6292	16.0555	69.0079	37.3758	21.6105	22.1886	77.9944	28.1323	56.1091	118.605	6.75834	1.31441	0	21.8727	6.8633	0	17.3339	68.512	16.5684	0	9.42042	0	61.2039	0	0	0	180.346	61.1254
0610040B10Rik	0	0	0	0	0	0	0	0	0	0	43.5859	0	5.60559	4.54657	0	6.88351	0	1.50017	0	0	0	0	0	6.46949	28.0319	0	0	0	2.55748	0	0	33.7917	0	0	0	0	0	0	0	0	0	0	0	4.17299	0	0	0	0	0
0610040J01Rik	0	0	0	0	0	0	0	0	25.5467	0	0	0	0	0	5.4993	0	0	0	0	0	0	0	4.01388	38.817	0	0	0	0	3.83622	0	10.7823	0	0	0	0	0	0	0	0	0	0	0	0	0	0	0	0	0	0
1110001J03Rik	8.02434	0.896783	13.2941	2.187	0	0	0	0	8.1285	0	5.58793	21.5408	39.2391	40.9191	19.2476	49.5612	131.915	78.0088	0	3.80419	0	43.5182	0	0	14.0159	0	22.1886	0	38.3622	0	0	0	13.1441	0	39.6443	0	46.8877	1.33338	0	0	0	61.2327	0	41.7299	51.9961	0	0	0	9.85893
1110002L01Rik	0	0	0	0	0	8.04827	0	0	0	0	0	0	0	1.51552	4.12448	0	0	0	0	0	0	0	0	0	0	0	0	4.5879	0	0	0	0	0	0	0	2.28777	0	0	0	0	0	0	0	0	0	0	0	0	5.91536
1110004E09Rik	0	15.2453	0	0	0	47.2836	7.79941	0	35.9976	0	27.9397	0	43.4433	3.03105	49.4937	41.301	25.8658	49.5056	0	0	0	20.3085	0	4.313	18.6879	0	110.943	32.1153	28.1323	84.1637	215.646	0	57.8342	0	2.73409	0	7.81462	34.6678	0	8.28421	2.1009	61.2327	97.4628	40.3389	0	5.8566	0	5.46502	0
1110004F10Rik	104.316	18.8324	19.9411	21.87	21.9504	54.3258	3.8997	0	1.16121	7.00341	27.9397	30.5161	61.6615	37.8881	65.9916	117.02	33.6255	150.017	10.369	3.80419	61.0919	5.80243	28.0972	10.7825	65.4077	64.8315	0	50.4669	88.2331	9.35152	0	60.825	57.8342	0	35.5432	22.8777	39.0731	24.0008	0	37.2789	42.0179	89.494	81.9573	15.301	0	0	0	98.3704	37.4639
1110006O24Rik	0	0	0	0	0	1.00603	0	0	0	0	0	0	0	0	0	0	0	0	0	19.0209	0	0	0	0	0	0	0	0	0	0	0	0	0	0	0	0	0	0	0	0	0	0	0	0	0	0	0	0	0
1110007C09Rik	4.01217	28.6971	8.86271	0	0	0	15.5988	0	1.16121	4.66894	0	0	82.6824	21.2173	0	0	80.1839	0	0	0	0	0	0	0	0	0	0	0	5.11496	0	0	0	0	0	23.2398	0	0	0	0	26.9237	12.6054	51.8123	101.893	0	111.792	46.8528	0	0	0
1110008F13Rik	8.02434	50.2198	28.0652	16.4025	9.40732	34.2052	0	0	25.5467	16.3413	29.0572	19.7457	39.2391	19.7018	16.4979	19.2738	10.3463	60.0068	0	0	7.63649	0	0	6.46949	4.67198	0	22.1886	41.2911	17.9024	0	0	0	43.3756	11.467	21.8727	29.741	7.81462	44.0015	24.4686	16.5684	6.30269	117.755	0	40.3389	23.3982	0	12.6638	5.46502	7.88715
1110008L16Rik	4.01217	41.252	0	0	1.56789	0	0	0	0	0	35.7628	0	11.2112	0	19.2476	6.88351	0	0	0	0	0	0	0	0	0	0	0	0	1.27874	0	0	13.5167	22.345	0	0	0	0	0	9.78743	0	0	0	0	0	0	0	0	0	0
1110008P14Rik	1035.14	43.0456	186.117	408.969	163.06	236.418	206.684	426.995	555.06	308.15	324.1	52.9545	409.208	654.706	369.828	257.443	395.746	540.061	82.9522	102.713	190.912	116.049	52.1805	353.666	116.8	302.547	621.28	646.895	288.995	134.039	150.952	6.75834	531.023	57.3349	106.63	75.4963	179.736	157.339	146.811	57.9894	407.574	42.3919	615.788	463.202	7.79941	146.415	417.904	316.971	274.078
1110012L19Rik	0	0	0	51.3945	0	44.2655	0	0	8.1285	0	0	37.6964	11.2112	0	0	0	0	61.5069	0	0	0	0	0	0	0	7.2035	0	0	1.27874	0	10.7823	0	26.2883	0	0	6.8633	0	29.3343	0	0	0	0	0	40.3389	0	0	0	0	0
1110017D15Rik	0	6.27748	0	12.0285	0	0	50.6961	0	8.1285	0	0	0	1.4014	0	42.6196	1.3767	10.3463	0	10.369	0	0	49.3206	8.02777	2.1565	0	0	0	0	0	15.5859	10.7823	20.275	0	0	0	0	0	0	19.5749	0	16.8072	0	0	1.391	0	17.5698	0	0	0
1110019D14Rik	0	0.896783	0	0	0	0	0	0	0	0	0	0	11.2112	0	0	0	0	28.5032	0	0	0	0	0	0	0	0	0	9.17581	0	0	0	0	0	0	0	0	0	0	0	0	0	0	0	27.82	0	0	0	0	0
1110032A03Rik	16.0487	0	0	49.2075	32.9256	6.0362	0	0	0	0	37.9979	0	19.6196	21.2173	9.62378	31.6641	49.1449	1.50017	114.059	0	0	49.3206	0	0	0	21.6105	0	77.9944	62.6583	0	0	0	0	11.467	1.36705	0	0	20.0007	29.3623	0	25.2108	0	137.334	0	0	5.8566	0	0	3.94357
1110032F04Rik	0	0	0	0	31.3577	2.01207	0	0	1.16121	0	0	0	0	28.7949	0	0	0	0	0	0	0	0	0	0	0	0	0	0	5.11496	0	0	0	0	0	1.36705	0	0	0	0	0	0	0	0	0	67.5949	0	12.6638	0	0
1110034G24Rik	0	0	0	0	0	0	0	0	24.3855	0	0	0	1.4014	0	6.87413	26.1573	0	0	0	0	0	46.4194	0	0	74.7517	0	0	0	7.67244	0	0	0	0	0	0	0	0	0	0	0	33.6143	0	0	0	0	0	0	0	0
1110037F02Rik	0	61.878	2.21568	126.846	177.171	4.02414	54.5958	58.2266	37.1588	2.33447	72.6431	1.79507	18.2182	4.54657	1.37483	57.8215	15.5195	1.50017	155.535	60.867	7.63649	55.1231	4.01388	62.5384	56.0638	0	0	13.7637	2.55748	6.23435	10.7823	0	30.2315	0	27.3409	6.8633	7.81462	33.3345	4.89372	20.7105	29.4125	0	2.21506	0	10.3992	52.7094	0	0	1.97179
1110038B12Rik	68.2069	93.2654	20.6796	0	0	50.3017	0	30.4997	0	23.3447	1.11759	9.87287	28.0279	7.57761	85.2392	33.0408	0	0	10.369	19.0209	99.2743	0	60.2083	53.9124	177.535	0	0	0	2.55748	49.8748	0	0	18.4018	11.467	21.8727	0	62.517	2.66676	0	0	18.9081	0	2.21506	23.647	23.3982	0	69.6507	0	5.91536
1110038F14Rik	68.2069	24.2131	41.3593	0	12.5431	36.2172	35.0973	0	35.9976	51.3583	55.8793	21.5408	15.4154	37.8881	32.9958	15.1437	15.5195	66.0074	0	0	7.63649	0	40.1388	0	0	0	199.697	0	10.2299	12.4687	0	0	36.8036	0	61.517	6.8633	0	0	29.3623	4.1421	33.6143	18.8408	62.0218	30.602	12.999	0	0	0	3.94357
1110051M20Rik	44.1339	142.588	155.097	2.187	87.8017	94.5672	3.8997	2.7727	47.6098	184.423	1.11759	0.897533	79.8796	39.4036	54.993	81.2254	18.106	46.5052	0	190.209	183.276	58.0243	76.2638	209.18	70.0797	93.6455	0	119.286	80.5606	6.23435	0	108.133	67.0351	68.8019	34.1761	91.5106	0	80.0027	4.89372	72.4868	63.0269	0	181.635	91.8059	0	87.849	0	10.93	51.2665
1110057K04Rik	0	0	6.64703	0	15.6789	15.0905	0	0	0	4.66894	0	29.6186	81.281	28.7949	20.6224	8.26021	2.58658	3.00034	0	49.4544	76.3649	0	0	0	0	0	22.1886	27.5274	15.3449	0	0	0	86.7512	11.467	24.6068	0	0	8.00027	0	0	0	0	0	11.128	0	0	0	0	3.94357
1110058L19Rik	28.0852	6.27748	0	0	0	56.3379	46.7964	0	23.2243	0	5.58793	70.0076	25.2251	10.6087	16.4979	30.2874	33.6255	61.5069	0	0	0	0	28.0972	0	23.3599	57.628	22.1886	0	26.8535	0	10.7823	74.3417	57.8342	0	57.4159	45.7553	0	0	0	4.1421	16.8072	0	170.56	5.56399	0	0	18.9956	92.9054	0
1110059E24Rik	0	0	0	13.122	0	20.1207	0	0	1.16121	0	0	28.7211	11.2112	0	17.8727	1.3767	0	1.50017	20.738	0	0	37.7158	0	0	0	14.407	0	0	12.7874	0	0	6.75834	40.7468	0	0	0	0	0	0	0	0	0	0	0	0	0	6.33188	5.46502	0
1110059G10Rik	48.146	0	0	0	0	8.04827	0	0	18.5794	0	0	0	26.6265	16.6708	0	16.5204	46.5584	1.50017	10.369	0	0	0	0	0	0	0	0	27.5274	5.11496	3.11717	32.3469	0	21.0306	0	56.0489	0	15.6292	20.0007	0	0	0	0	0	0	2.5998	0	0	0	0
1110065P20Rik	0	9.86461	21.4182	0	0	0	0	0	26.7079	0	1.11759	0	56.0559	16.6708	20.6224	11.0136	49.1449	6.00068	0	11.4126	7.63649	0	0	0	23.3599	0	0	13.7637	14.0661	0	0	0	6.57206	0	8.20227	18.3021	0	9.33365	0	8.28421	0	4.71021	0	36.1659	15.5988	17.5698	0	0	0
1190002N15Rik	0	0	0	39.366	0	0	0	0	1.16121	0	1.11759	0	0	0	0	0	10.3463	0	20.738	7.60837	0	2.90121	0	2.1565	37.3758	0	0	0	1.27874	93.5152	0	0	3.94324	0	0	0	0	0	63.6183	0	2.1009	0	0	18.083	31.1976	5.8566	0	0	0
1190005I06Rik	0	0	18.464	0	0	0	0	0	0	0	0	4.48767	0	0	16.4979	1.3767	0	0	0	0	0	0	0	0	0	0	0	0	0	0	43.1292	0	0	0	0	25.1654	0	0	0	0	0	0	0	5.56399	5.19961	0	0	0	0
1190007I07Rik	0	0	12.5555	0	0	18.1086	3.8997	0	3.48364	0	0	0.897533	12.6126	12.1242	23.372	6.88351	10.3463	36.0041	0	0	0	23.2097	20.0694	0	0	14.407	0	77.9944	6.3937	0	0	0	1.31441	0	0	27.4532	0	1.33338	0	2.07105	8.40358	0	0	0	0	0	0	0	0
1200014J11Rik	28.0852	0	39.8822	3.2805	0	0	0	5.54539	2.32243	42.0205	29.0572	0	0	0	6.87413	19.2738	0	0	41.4761	53.2586	76.3649	0	0	40.9735	0	0	0	18.3516	17.9024	37.4061	0	0	0	68.8019	4.10114	36.6043	46.8877	21.3341	34.256	2.07105	48.3206	4.71021	0	77.8959	0	0	0	0	51.2665
1300002E11Rik	0	0	0	44.8335	10.9752	1.00603	0	0	0	0	0	26.926	5.60559	21.2173	0	19.2738	10.3463	0	0	15.2167	0	0	0	2.1565	0	0	0	0	5.11496	0	43.1292	0	1.31441	0	0	64.0575	0	0	0	0	2.1009	0	0	5.56399	0	0	0	0	1.97179
1300017J02Rik	0	0	0	6.561	0	0	0	0	0	0	0	0	0	0	0	0	0	0	0	0	0	0	0	4.313	0	0	0	4.5879	0	18.703	0	0	2.62883	0	0	0	0	0	0	18.6395	0	0	0	0	28.5978	0	0	0	7.88715
1500004A13Rik	0	0	11.8169	18.5895	6.27155	5.03017	35.0973	2.7727	11.6121	0	16.7638	6.28273	5.60559	1.51552	1.37483	9.63691	0	15.0017	10.369	0	22.9095	5.80243	8.02777	6.46949	0	14.407	0	9.17581	14.0661	3.11717	0	0	0	0	0	2.28777	0	12.0004	88.0869	0	0	0	11.0753	1.391	0	0	12.6638	0	23.6614
1500009C09Rik	68.2069	2.69035	0	0	39.1972	41.2474	0	36.0451	68.5116	0	2.23517	70.0076	14.014	12.1242	0	46.8078	0	73.5083	10.369	0	7.63649	0	56.1944	0	0	72.035	0	0	31.9685	6.23435	0	0	14.4585	0	0	100.662	0	62.6688	0	2.07105	2.1009	4.71021	0	31.993	0	11.7132	12.6638	16.3951	17.7461
1500009L16Rik	68.2069	0	0	44.8335	58.0118	1.00603	0	0	31.3528	0	0	0.897533	2.80279	24.2484	0	33.0408	10.3463	0	0	3.80419	0	2.90121	0	0	0	151.274	0	0	15.3449	3.11717	0	40.55	1.31441	0	1.36705	27.4532	0	0	0	2.07105	0	14.1306	42.0862	23.647	7.79941	0	6.33188	0	3.94357
1500011B03Rik	8.02434	47.5295	203.842	64.5165	21.9504	18.1086	66.295	74.8628	101.026	56.0273	39.1155	100.524	54.6545	45.4657	1.37483	121.15	43.9718	135.015	165.904	26.6293	0	66.7279	20.0694	127.233	266.303	0	22.1886	100.934	78.0031	6.23435	10.7823	317.642	101.21	0	94.3261	150.993	7.81462	205.34	9.78743	68.3447	4.20179	84.7838	307.894	137.709	140.389	0	25.3275	327.901	65.069
1500011K16Rik	32.0974	0	0	0	83.098	48.2896	0	0	22.0631	2.33447	0	17.0531	50.4503	40.9191	48.1189	52.3147	67.251	1.50017	0	0	0	29.0121	0	2.1565	0	21.6105	0	41.2911	21.7386	59.2263	0	6.75834	88.0657	0	1.36705	41.1798	15.6292	12.0004	0	0	56.7242	0	0	22.256	2.5998	93.7056	18.9956	0	1.97179
1500012F01Rik	0	29.5938	4.43135	17.496	45.4687	18.1086	19.4985	2.7727	70.8341	81.7064	105.053	21.5408	53.2531	21.2173	42.6196	24.7806	25.8658	15.0017	31.1071	0	7.63649	23.2097	4.01388	0	14.0159	0	22.1886	50.4669	11.5087	90.3981	21.5646	6.75834	49.9477	11.467	0	34.3165	0	20.0007	0	22.7816	48.3206	4.71021	0	27.82	38.997	117.132	94.9782	5.46502	29.5768
1500015A07Rik	0	0	0	0	0	0	0	0	0	0	0	17.9507	0	0	0	0	0	0	0	45.6502	0	0	0	0	0	0	0	0	0	0	0	0	0	0	0	0	0	0	0	0	0	0	0	0	0	0	0	0	0
1600002H07Rik	4.01217	0.896783	67.2088	65.61	15.6789	59.356	11.6991	0	41.8037	60.6962	56.9969	0	8.40838	21.2173	0	42.6777	0	0	0	0	0	8.70364	40.1388	0	4.67198	0	0	9.17581	20.4598	0	53.9115	0	0	0	43.7455	48.0431	0	24.0008	0	31.0658	0	61.2327	0	11.128	2.5998	17.5698	0	5.46502	0
1600002K03Rik	0	0	0	0	0	0	15.5988	0	0	0	0	0	2.80279	0	0	0	0	1.50017	0	0	0	20.3085	0	0	0	0	0	0	1.27874	0	0	0	0	0	0	0	0	0	0	0	0	0	0	0	0	0	0	0	0
1600012H06Rik	32.0974	0	0	16.4025	56.4439	36.2172	38.997	202.407	60.3831	37.3515	30.1748	0	21.0209	27.2794	0	6.88351	36.2121	0	62.2141	0	0	26.1109	0	0	0	0	0	0	21.7386	43.6404	10.7823	6.75834	2.62883	11.467	84.7568	11.4388	117.219	4.00013	0	0	2.1009	0	0	0	25.998	0	0	0	15.7743
1600014C10Rik	0	0	47.2678	7.6545	7.83944	36.2172	0	24.9543	0	0	0	0	0	24.2484	0	31.6641	0	0	0	0	0	0	80.2777	0	23.3599	0	0	32.1153	2.55748	0	0	0	26.2883	0	1.36705	0	0	0	4.89372	2.07105	0	0	0	31.993	0	0	0	0	9.85893
1600020E01Rik	0	75.3298	3.69279	13.122	17.2468	0	7.79941	2.7727	0	0	0	0	0	10.6087	4.12448	0	0	91.5103	0	49.4544	7.63649	0	4.01388	25.878	0	7.2035	0	0	6.3937	0	0	0	7.88648	0	1.36705	2.28777	0	0	0	6.21315	2.1009	0	0	0	0	0	0	0	7.88715
1700001L05Rik	0	0	0	55.7685	0	0	0	0	0	0	30.1748	0	0	0	0	0	0	0	0	0	0	0	0	0	0	0	0	0	1.27874	0	0	0	0	0	0	0	0	18.6673	0	41.421	14.7063	0	0	0	0	0	0	0	0
1700001L19Rik	0	0	14.0326	66.7035	0	0	3.8997	0	5.80607	0	0	0	9.80978	13.6397	9.62378	26.1573	0	22.5025	0	15.2167	0	2.90121	0	0	0	0	177.509	27.5274	15.3449	0	0	0	24.9738	0	61.517	0	0	50.6684	24.4686	0	16.8072	0	166.13	62.5949	0	0	31.6594	10.93	1.97179
1700003D09Rik	0	4.48391	0.738559	0	0	0	0	16.6362	0	2.33447	26.8221	0	1.4014	0	0	0	0	1.50017	0	0	7.63649	0	0	0	0	0	0	9.17581	0	0	0	0	0	0	4.10114	0	0	0	0	0	0	0	0	0	0	0	0	0	0
1700003E16Rik	0	0	0	0	26.6541	1.00603	0	0	0	0	0	9.87287	8.40838	33.3415	0	24.7806	0	28.5032	10.369	0	7.63649	2.90121	0	2.1565	0	0	0	41.2911	5.11496	0	10.7823	0	0	0	0	0	0	36.0012	0	0	0	0	0	37.5569	49.3963	0	0	0	0
1700003F12Rik	0	0	9.60126	0	0	0	0	0	0	0	0	0	0	0	0	0	18.106	0	0	0	0	0	0	0	0	0	0	0	2.55748	0	0	0	0	0	0	0	0	0	0	0	0	0	0	0	0	0	0	0	0
1700003M02Rik	0	0	0	0	0	0	0	0	0	0	0	0	0	0	0	0	0	0	0	0	0	0	0	0	0	0	0	0	0	0	0	0	0	0	0	0	0	22.6674	0	0	2.1009	0	0	0	0	0	0	0	0
1700007K13Rik	0	0	0	0	0	0	0	0	2.32243	30.3481	0	0	8.40838	0	0	0	0	0	0	0	0	0	0	0	0	0	0	0	1.27874	0	0	0	0	0	0	13.7266	0	0	0	0	0	0	0	0	0	0	0	234.996	0
1700008J07Rik	0	23.3164	12.5555	1.0935	0	5.03017	11.6991	0	10.4509	2.33447	7.8231	0	0	1.51552	0	0	5.17315	0	10.369	0	0	23.2097	0	0	0	0	44.3772	0	1.27874	21.8202	32.3469	0	0	0	0	0	0	1.33338	4.89372	0	0	0	0	2.782	12.999	0	0	16.3951	0
1700008O03Rik	0	0.896783	0	22.9635	0	0	0	0	0	0	0	0	0	0	0	0	0	0	0	0	0	0	0	0	0	0	0	0	0	0	0	0	1.31441	0	0	0	0	0	0	0	0	0	0	0	0	0	0	0	0
1700011H14Rik	0	0	0	0	0	0	0	0	10.4509	0	0	0	0	0	0	0	0	0	0	0	0	8.70364	0	8.62599	0	0	0	0	1.27874	0	10.7823	0	14.4585	0	0	0	0	1.33338	0	18.6395	0	4.71021	0	0	0	0	0	0	0
1700016K19Rik	0	0	0	0	0	0	0	0	0	0	12.2934	0	0	4.54657	0	0	2.58658	0	0	0	0	29.0121	0	0	0	0	0	0	7.67244	0	10.7823	0	0	0	0	0	0	0	0	2.07105	0	4.71021	81.9573	8.34599	0	0	0	0	0
1700017B05Rik	0	0	64.2546	49.2075	0	100.603	0	113.681	0	2.33447	0	40.389	1.4014	0	37.1203	9.63691	2.58658	67.5076	10.369	0	0	0	4.01388	6.46949	0	7.2035	0	0	8.95118	0	0	81.1	72.2927	0	0	68.633	0	0	4.89372	0	0	0	2.21506	0	85.7935	0	6.33188	0	0
1700019D03Rik	0	0.896783	0	0	40.7651	27.1629	0	0	0	21.0102	1.11759	0	0	0	0	0	23.2792	0	0	0	0	0	0	0	14.0159	57.628	0	0	33.2472	0	0	0	14.4585	0	0	0	0	1.33338	0	0	2.1009	0	0	15.301	0	0	6.33188	0	0
1700020I14Rik	48.146	11.6582	3.69279	27.3375	26.6541	49.2957	3.8997	0	35.9976	16.3413	86.0541	44.8767	4.20419	4.54657	9.62378	61.9516	2.58658	9.00101	0	11.4126	22.9095	34.8146	0	6.46949	46.7198	201.698	22.1886	27.5274	21.7386	6.23435	0	0	55.2053	91.7358	32.8091	105.237	39.0731	0	0	0	29.4125	47.1021	124.044	48.6849	28.5978	0	0	0	17.7461
1700021F05Rik	0	0	0	0	23.5183	0	19.4985	0	0	0	41.3507	0	22.4223	30.3105	26.1217	38.5476	0	42.0047	0	3.80419	0	2.90121	52.1805	47.443	0	0	0	22.9395	10.2299	0	10.7823	0	17.0874	80.2689	16.4045	52.6186	0	41.3347	0	2.07105	2.1009	0	13.2904	20.865	41.5969	0	0	0	29.5768
1700021K19Rik	0	3.58713	56.1305	32.805	1.56789	21.1267	3.8997	33.2724	42.9649	4.66894	83.819	0.897533	9.80978	62.1364	56.3678	1.3767	0	12.0014	0	57.0628	7.63649	0	0	0	4.67198	0	0	128.461	5.11496	6.23435	0	0	9.20089	0	110.731	0	0	5.33351	24.4686	60.0605	0	0	0	0	0	46.8528	6.33188	5.46502	31.5486
1700023F06Rik	0	0	0	0	4.70366	9.05431	0	0	0	0	32.41	0	0	10.6087	0	4.1301	0	0	0	0	0	0	40.1388	34.504	0	0	0	0	25.5748	3.11717	0	0	0	0	0	0	0	0	0	0	0	0	0	13.91	0	0	0	0	0
1700024P16Rik	0	6.27748	0	0	0	0	0	2.7727	0	0	4.47034	0.897533	0	0	0	1.3767	0	0	0	0	0	0	36.125	0	0	0	0	0	0	0	0	0	0	0	0	0	7.81462	0	0	0	0	0	0	6.95499	0	0	0	0	0
1700025G04Rik	4.01217	0	0	1.0935	40.7651	28.169	0	0	29.0304	0	49.1738	0.897533	14.014	19.7018	34.3706	9.63691	18.106	0	0	0	0	2.90121	40.1388	15.0955	18.6879	0	0	4.5879	23.0173	0	43.1292	0	3.94324	0	24.6068	27.4532	70.3316	21.3341	0	0	44.1188	0	0	1.391	41.5969	0	82.3145	0	3.94357
1700028J19Rik	0	0	0	0	0	0	0	0	0	0	0	0	0	0	0	0	0	0	0	0	0	0	0	0	0	0	0	0	0	0	0	0	0	0	0	0	0	0	0	0	0	0	0	0	41.5969	0	0	0	1.97179
1700028K03Rik	0	0	0	1.0935	1.56789	0	0	0	10.4509	0	0	0	0	7.57761	0	0	0	0	82.9522	0	0	8.70364	4.01388	0	0	0	0	0	0	0	0	0	0	0	0	0	0	1.33338	0	0	0	9.42042	0	0	0	0	0	0	0
1700029I15Rik	0	0	2.21568	1.0935	4.70366	0	0	36.0451	4.64486	0	10.0583	0	0	0	0	0	0	0	0	0	0	0	0	0	0	0	0	0	0	0	0	0	0	0	0	0	0	0	0	0	0	14.1306	0	0	0	0	6.33188	0	11.8307
1700029J07Rik	0	0	0	26.244	10.9752	15.0905	0	0	0	0	0	0	0	15.1552	1.37483	0	0	0	0	0	0	0	0	0	0	0	0	27.5274	29.411	3.11717	0	0	6.57206	0	0	0	0	0	0	4.1421	0	0	0	0	0	0	0	0	0
1700030C10Rik	0	0	0	0	0	0	0	0	0	0	0	0	0	0	0	0	0	0	0	0	0	0	0	0	0	0	0	0	0	0	0	0	0	0	0	0	0	0	0	0	0	0	0	0	0	0	0	0	0
1700030J22Rik	56.1704	0	46.5292	0	0	0	0	0	31.3528	2.33447	1.11759	0	0	7.57761	0	0	0	0	0	0	0	49.3206	0	36.6605	4.67198	7.2035	0	0	2.55748	0	0	0	0	11.467	0	0	0	32.0011	48.9372	0	14.7063	4.71021	0	0	0	0	0	0	0
1700030K09Rik	0	0	54.6533	0	0	0	0	0	20.9019	0	17.8814	0	0	0	0	0	0	1.50017	0	0	0	0	0	0	0	0	0	0	0	0	0	0	0	0	5.46818	2.28777	0	0	48.9372	0	2.1009	0	0	0	0	0	0	0	0
1700034F02Rik	0	0	0	0	1.56789	0	0	0	0	14.0068	0	0	0	0	1.37483	0	0	0	0	0	0	0	0	0	0	0	0	9.17581	0	0	0	33.7917	0	0	0	0	7.81462	0	0	0	0	0	0	2.782	0	0	0	0	0
1700034H15Rik	0	0	0	0	0	0	0	0	0	7.00341	0	0	0	4.54657	0	0	0	0	0	7.60837	0	0	44.1527	0	0	0	0	0	0	0	0	0	0	0	0	0	0	0	0	0	0	0	0	0	0	0	6.33188	0	0
1700037C18Rik	0	8.07105	0	37.179	1.56789	0	0	0	0	2.33447	0	0	0	0	0	26.1573	0	7.50084	0	0	0	0	4.01388	0	0	115.256	0	0	2.55748	0	0	0	11.8297	0	0	0	0	0	0	0	0	0	0	0	0	0	0	0	0
1700037H04Rik	16.0487	0.896783	0	117.004	50.1724	43.2595	0	0	0	0	79.3486	0	79.8796	34.857	32.9958	166.581	28.4523	9.00101	10.369	3.80419	7.63649	2.90121	0	6.46949	37.3758	0	0	0	16.6236	9.35152	10.7823	0	0	0	125.768	183.021	0	116.004	9.78743	57.9894	21.009	4.71021	19.9356	43.1209	5.19961	117.132	0	5.46502	5.91536
1700048O20Rik	32.0974	0	28.8038	17.496	0	8.04827	0	0	1.16121	0	0	0	0	0	0	0	0	0	0	64.6712	0	0	0	0	0	0	0	0	0	0	0	0	0	0	0	0	0	12.0004	0	0	0	0	0	0	2.5998	0	0	0	0
1700049G17Rik	0	0	0	0	0	0	0	0	0	0	0	0	0	0	37.1203	0	0	0	0	0	0	0	0	0	0	0	0	0	0	0	0	27.0333	0	0	0	0	0	1.33338	0	0	0	0	0	0	0	0	0	0	0
1700052K11Rik	0	0	0	0	0	0	0	0	0	0	0	24.2334	1.4014	3.03105	0	0	5.17315	0	0	0	0	2.90121	0	0	0	0	0	0	1.27874	0	0	0	0	0	0	0	0	0	0	4.1421	8.40358	0	2.21506	0	0	0	0	0	0
1700052N19Rik	0	0	0	1.0935	0	0	0	0	0	0	0	0	25.2251	0	0	26.1573	2.58658	1.50017	0	0	0	0	0	0	0	0	0	4.5879	5.11496	0	0	0	0	0	0	29.741	0	74.6692	0	0	0	0	0	0	0	0	0	0	0
1700061G19Rik	0	0	2.95424	0	3.13577	0	3.8997	0	13.9346	0	0	0	0	0	1.37483	0	0	0	0	0	0	0	4.01388	0	0	0	44.3772	0	0	0	0	0	0	0	0	0	0	9.33365	0	0	0	0	0	0	0	0	0	0	0
1700066M21Rik	0	0	28.8038	39.366	7.83944	28.169	0	0	17.4182	2.33447	34.6452	0	0	13.6397	0	23.4039	36.2121	0	0	0	68.7284	0	0	4.313	0	7.2035	0	4.5879	31.9685	0	75.4761	135.167	28.9171	11.467	19.1386	20.5899	7.81462	25.3342	0	95.2684	12.6054	0	2.21506	1.391	62.3953	0	6.33188	0	0
1700071K01Rik	0	7.17426	0	0	43.9008	0	0	0	0	0	0	0	0	0	0	0	0	0	0	0	0	0	0	0	0	0	0	0	0	0	21.5646	0	0	0	2.73409	0	0	0	0	0	25.2108	0	0	0	0	0	0	0	0
1700080N15Rik	0	8.07105	0	1.0935	25.0862	0	0	0	4.64486	0	3.35276	0	0	4.54657	0	2.7534	0	1.50017	51.8451	0	15.273	5.80243	0	4.313	0	7.2035	0	0	0	0	0	13.5167	0	0	0	0	0	0	0	0	0	4.71021	0	5.56399	2.5998	29.283	0	10.93	0
1700086L19Rik	72.219	67.2587	62.7775	0	32.9256	0	7.79941	19.4089	22.0631	23.3447	6.70552	3.59013	5.60559	93.9624	43.9944	17.8971	2.58658	58.5066	93.3212	3.80419	7.63649	142.16	112.389	56.0689	4.67198	0	0	36.7032	19.1811	43.6404	43.1292	0	28.9171	91.7358	124.401	105.237	7.81462	128.004	0	159.471	10.5045	0	183.85	87.6329	12.999	462.671	272.271	0	3.94357
1700086O06Rik	0	0	0	30.618	0	2.01207	0	8.31809	1.16121	0	24.5869	0	2.80279	13.6397	2.74965	1.3767	0	0	0	7.60837	0	0	0	2.1565	0	0	22.1886	0	3.83622	0	0	0	0	0	0	0	0	0	0	0	0	0	0	0	0	0	0	0	0
1700088E04Rik	20.0608	0	0	0	0	0	0	16.6362	10.4509	0	6.70552	0	0	0	0	0	0	10.5012	0	0	0	0	0	0	0	0	0	0	3.83622	0	0	0	0	0	12.3034	0	0	0	0	0	0	0	0	6.95499	0	0	0	0	0
1700094D03Rik	0	0	0	118.098	1.56789	0	0	0	0	0	0	0	2.80279	4.54657	0	0	0	0	10.369	0	0	0	12.0417	0	0	0	0	0	0	0	0	0	0	0	0	0	0	0	0	53.8473	2.1009	0	0	0	0	0	0	92.9054	0
1700096K18Rik	0	0	0	0	0	0	0	41.5905	0	0	0	6.28273	5.60559	0	0	0	0	0	0	0	0	0	16.0555	0	0	0	0	0	14.0661	0	0	0	0	0	9.56932	0	0	0	0	0	18.9081	0	0	0	0	0	0	0	0
1700101I11Rik	0	0	0	0	0	0	38.997	0	0	0	0	12.5655	0	4.54657	0	0	0	0	0	0	0	0	0	0	0	0	22.1886	0	0	0	0	0	0	0	0	0	0	0	24.4686	0	0	0	0	0	0	0	0	0	0
1700109K24Rik	4.01217	6.27748	25.8496	0	0	0	0	0	0	0	0	0	0	0	0	0	0	0	0	0	0	0	0	10.7825	9.34396	0	0	0	0	0	10.7823	6.75834	0	0	0	0	0	0	0	0	0	0	0	0	0	23.4264	31.6594	0	0
1700113A16Rik	36.1095	0	50.222	5.4675	1.56789	8.04827	58.4955	0	8.1285	0	2.23517	24.2334	7.00698	27.2794	17.8727	6.88351	0	7.50084	0	0	0	0	0	34.504	14.0159	14.407	88.7543	9.17581	24.2961	18.703	53.9115	0	18.4018	45.8679	20.5057	4.57553	0	13.3338	4.89372	37.2789	39.917	14.1306	0	41.7299	41.5969	0	151.965	0	17.7461
1700123L14Rik	0	0	0	1.0935	0	0	0	0	0	0	0	0.897533	0	0	6.87413	0	0	0	20.738	0	0	37.7158	0	0	14.0159	0	0	0	0	0	0	0	0	0	0	0	0	1.33338	0	0	0	0	0	0	0	0	0	0	0
1700123O20Rik	16.0487	28.6971	1.47712	0	20.3825	0	0	33.2724	27.8691	2.33447	0	43.9791	32.2321	31.826	1.37483	30.2874	2.58658	4.50051	20.738	0	99.2743	2.90121	4.01388	2.1565	0	0	0	0	2.55748	0	0	0	6.57206	0	24.6068	2.28777	0	0	0	45.5631	54.6233	0	115.183	68.1589	44.1967	58.566	0	5.46502	27.605
1810009A15Rik	0	11.6582	0	6.561	6.27155	8.04827	0	0	0	4.66894	0	3.59013	1.4014	4.54657	0	4.1301	2.58658	0	0	0	0	11.6049	0	0	0	14.407	22.1886	0	3.83622	21.8202	0	0	0	0	0	2.28777	0	2.66676	0	6.21315	0	0	0	1.391	0	0	44.3232	0	3.94357
1810010H24Rik	0	0	0	0	0	0	11.6991	0	0	0	0	0	0	0	0	0	0	0	0	15.2167	0	0	0	0	0	0	0	0	1.27874	0	0	74.3417	0	0	0	0	0	0	0	0	0	0	0	0	0	0	0	0	0
1810013L24Rik	0	0	0	0	4.70366	15.0905	0	5.54539	12.7734	0	3.35276	0	1.4014	33.3415	24.7469	6.88351	5.17315	0	0	3.80419	0	43.5182	8.02777	19.4085	4.67198	0	0	32.1153	11.5087	87.2809	0	0	11.8297	11.467	0	13.7266	132.849	14.6672	19.5749	0	2.1009	4.71021	0	23.647	0	0	6.33188	0	0
1810022K09Rik	8.02434	0	10.3398	7.6545	0	6.0362	3.8997	0	4.64486	2.33447	12.2934	2.6926	14.014	22.7328	1.37483	15.1437	5.17315	21.0024	0	0	0	0	40.1388	0	4.67198	21.6105	0	0	10.2299	6.23435	10.7823	0	2.62883	0	4.10114	0	0	10.667	4.89372	18.6395	6.30269	0	4.43013	0	0	0	0	0	1.97179
1810026B05Rik	0	49.3231	0.738559	1.0935	26.6541	7.04224	3.8997	0	16.257	4.66894	15.6462	28.7211	0	15.1552	20.6224	12.3903	12.9329	0	41.4761	30.4335	0	26.1109	12.0417	10.7825	0	21.6105	0	4.5879	10.2299	6.23435	10.7823	6.75834	7.88648	68.8019	0	0	15.6292	26.6676	0	0	10.5045	42.3919	0	0	0	76.1358	75.9826	65.5803	7.88715
1810026J23Rik	36.1095	0.896783	124.816	151.996	112.888	80.4827	81.8938	69.3174	83.6074	142.403	100.583	26.0285	32.2321	77.2917	76.9902	11.0136	142.262	43.5049	0	22.8251	84.0013	63.8267	72.2499	34.504	4.67198	0	0	0	99.7417	3.11717	237.21	148.683	22.345	22.934	62.8841	16.0144	0	25.3342	0	37.2789	46.2197	296.743	2.21506	104.325	0	52.7094	215.284	0	53.2382
1810030O07Rik	0	0	18.464	7.6545	0	6.0362	0	0	2.32243	9.33788	11.1759	26.926	0	15.1552	0	16.5204	10.3463	0	51.8451	0	0	0	0	0	0	7.2035	44.3772	0	0	0	0	114.892	1.31441	11.467	1.36705	0	0	33.3345	0	0	8.40358	65.9429	0	0	0	0	0	0	31.5486
1810032O08Rik	4.01217	0	0	0	0	0	0	0	18.5794	16.3413	0	10.7704	0	0	0	9.63691	2.58658	0	0	0	15.273	46.4194	0	0	0	0	0	0	1.27874	12.4687	0	0	15.773	0	35.5432	13.7266	0	0	0	2.07105	0	0	0	0	0	0	0	0	17.7461
1810037I17Rik	12.0365	39.4584	1.47712	6.561	0	44.2655	15.5988	0	56.8995	7.00341	17.8814	11.6679	124.724	45.4657	9.62378	59.1982	59.4912	12.0014	0	11.4126	7.63649	34.8146	28.0972	19.4085	23.3599	43.221	0	9.17581	33.2472	0	43.1292	0	6.57206	0	0	4.57553	0	0	0	14.4974	0	0	33.2259	6.95499	0	64.4226	12.6638	5.46502	116.335
1810041L15Rik	0	2.69035	0	0	1.56789	80.4827	3.8997	0	1.16121	0	0	0	54.6545	16.6708	30.2462	4.1301	25.8658	0	0	0	0	0	0	2.1565	0	0	0	0	3.83622	0	0	0	40.7468	0	0	0	0	24.0008	0	0	2.1009	131.886	0	0	0	0	0	0	1.97179
1810043G02Rik	0	176.666	0	16.4025	125.431	49.2957	46.7964	97.0444	103.348	2.33447	0	104.114	30.8307	15.1552	0	16.5204	62.0778	1.50017	0	79.8879	7.63649	118.95	0	101.355	4.67198	0	0	0	44.7559	0	0	6.75834	1.31441	57.3349	107.997	59.4819	31.2585	1.33338	14.6811	0	18.9081	89.494	0	36.1659	80.5939	0	12.6638	0	118.307
1810043H04Rik	0	58.2909	5.16991	1.0935	10.9752	0	0	41.5905	38.3201	2.33447	1.11759	56.5446	29.4293	86.3848	1.37483	23.4039	108.636	37.5042	0	7.60837	0	5.80243	0	0	98.1116	28.814	22.1886	0	17.9024	3.11717	0	0	5.25765	0	0	18.3021	0	0	39.1497	33.1368	4.20179	0	73.0971	0	0	64.4226	0	0	1.97179
1810044D09Rik	0	0	0	0	21.9504	0	0	0	42.9649	0	0	0	1.4014	4.54657	0	0	28.4523	0	0	0	0	0	0	0	0	0	0	0	0	0	0	0	0	0	0	0	0	0	0	0	0	0	0	0	0	0	0	0	0
1810055G02Rik	92.2799	212.538	0	55.7685	26.6541	1.00603	3.8997	55.4539	148.635	0	43.5859	0.897533	2.80279	45.4657	1.37483	52.3147	38.7986	94.5106	10.369	0	99.2743	0	4.01388	47.443	9.34396	0	0	64.2307	15.3449	9.35152	0	6.75834	157.73	0	90.225	68.633	0	0	9.78743	0	27.3116	4.71021	150.624	0	2.5998	105.419	6.33188	0	35.4922
1810058I24Rik	0	0	5.90847	14.2155	0	47.2836	3.8997	19.4089	0	4.66894	0	10.7704	68.6684	50.0123	0	28.9107	25.8658	51.0057	10.369	41.846	0	107.345	0	0	18.6879	0	22.1886	41.2911	26.8535	0	0	0	19.7162	68.8019	84.7568	0	0	0	0	0	2.1009	0	0	16.692	0	76.1358	0	0	3.94357
2010002M12Rik	0	0	0	0	0	0	0	0	0	0	0	0	0	0	0	0	0	0	0	0	0	0	0	0	0	0	0	4.5879	1.27874	0	0	0	0	0	0	0	0	0	0	0	0	0	0	30.602	0	0	0	0	0
2010012O05Rik	12.0365	6.27748	69.4245	0	3.13577	77.4646	3.8997	0	0	2.33447	1.11759	0.897533	28.0279	13.6397	41.2448	48.1845	75.0107	15.0017	20.738	3.80419	0	17.4073	4.01388	2.1565	0	43.221	22.1886	18.3516	23.0173	6.23435	75.4761	33.7917	39.4324	11.467	28.708	52.6186	23.4439	58.6686	29.3623	49.7052	14.7063	4.71021	39.8711	127.972	7.79941	5.8566	18.9956	0	0
2010015L04Rik	0	0	1.47712	2.187	1.56789	15.0905	116.991	2.7727	30.1916	0	0	0	1.4014	18.1863	32.9958	4.1301	0	0	0	98.9088	0	0	4.01388	2.1565	0	0	0	64.2307	10.2299	0	0	0	0	0	0	11.4388	0	25.3342	9.78743	55.9184	4.20179	4.71021	0	1.391	5.19961	0	94.9782	0	0
2010107E04Rik	204.621	20.626	180.947	101.695	1.56789	281.69	66.295	133.089	156.764	77.0375	107.288	18.8482	455.454	531.949	588.425	319.395	708.722	409.546	41.4761	95.1046	7.63649	89.9377	28.0972	21.565	144.831	180.088	44.3772	183.516	368.277	99.7496	97.0406	189.233	178.76	22.934	75.1875	114.388	0	101.337	34.256	198.821	52.5224	18.8408	256.947	179.439	129.99	105.419	18.9956	76.5103	27.605
2010107G23Rik	48.146	0	0.738559	0	45.4687	1.00603	3.8997	72.0901	40.6425	30.3481	0	11.6679	42.0419	16.6708	37.1203	9.63691	0	0	0	30.4335	0	0	0	0	4.67198	93.6455	22.1886	4.5879	31.9685	0	21.5646	108.133	1.31441	0	0	75.4963	7.81462	32.0011	0	14.4974	23.1099	0	0	40.3389	0	0	6.33188	5.46502	0
2010111I01Rik	8.02434	156.04	444.612	40.4595	83.098	146.881	105.292	0	118.444	186.758	158.697	0.897533	22.4223	127.304	19.2476	31.6641	5.17315	108.012	62.2141	102.713	7.63649	60.9255	48.1666	405.422	93.4396	0	465.96	77.9944	121.48	0	194.081	168.958	0	137.604	159.944	22.8777	0	41.3347	44.0434	74.5579	73.5314	4.71021	2.21506	107.107	5.19961	181.555	240.612	0	5.91536
2010204K13Rik	0	0	0	1.0935	0	0	0	0	0	0	0	0	9.80978	0	0	0	0	0	0	49.4544	0	0	0	0	0	0	0	45.879	28.1323	0	0	0	14.4585	0	0	0	0	14.6672	0	0	0	0	0	27.82	0	0	6.33188	81.9754	0
2010300C02Rik	4.01217	111.201	2.95424	1.0935	95.6411	69.4163	116.991	85.9536	69.6728	32.6826	101.7	0	39.2391	90.9314	64.6168	2.7534	85.357	18.002	0	235.86	7.63649	75.4316	196.68	99.1989	56.0638	309.751	22.1886	9.17581	24.2961	18.703	10.7823	87.8584	118.297	22.934	82.0227	64.0575	101.59	106.67	19.5749	84.9131	6.30269	9.42042	39.8711	23.647	41.5969	11.7132	12.6638	0	0
2010315B03Rik	12.0365	0	0.738559	28.431	0	0	0	0	0	0	70.4079	0	0	0	0	1.3767	0	0	0	0	0	0	0	0	0	0	0	0	0	0	0	0	0	0	0	9.15106	0	0	0	0	0	0	24.3657	0	0	0	0	0	0
2010320M18Rik	4.01217	0	0	0	0	30.181	0	0	0	0	0	6.28273	11.2112	1.51552	17.8727	28.9107	0	31.5035	0	0	15.273	0	0	0	0	7.2035	0	0	6.3937	6.23435	0	0	0	0	0	0	0	9.33365	0	2.07105	0	0	64.2368	0	0	0	0	0	19.7179
2210011C24Rik	0	0	0	0	0	0	0	0	0	0	0	0	84.0838	7.57761	8.24895	0	0	0	0	0	0	0	0	0	0	0	0	0	1.27874	0	0	0	0	0	0	0	0	0	0	0	0	0	0	0	0	0	6.33188	0	0
2210013O21Rik	24.073	69.0523	0	0	1.56789	0	42.8967	0	30.1916	0	8.94069	0	37.8377	16.6708	24.7469	23.4039	121.569	39.0044	0	30.4335	0	5.80243	4.01388	0	46.7198	0	0	4.5879	39.6409	9.35152	64.6938	0	0	0	24.6068	61.7697	78.1462	0	0	60.0605	2.1009	0	0	59.8129	0	0	6.33188	0	67.0407
2210015D19Rik	4.01217	0.896783	2.95424	0	0	25.1508	0	0	16.257	0	0	16.1556	33.6335	16.6708	0	17.8971	25.8658	0	0	0	7.63649	0	0	0	4.67198	0	0	4.5879	2.55748	0	32.3469	108.133	49.9477	0	112.098	0	0	17.3339	0	18.6395	31.5134	4.71021	26.5808	55.6399	0	0	0	0	0
2210016F16Rik	0	0	0	56.862	0	0	0	41.5905	4.64486	0	0	46.6717	4.20419	33.3415	16.4979	0	0	0	41.4761	0	0	55.1231	0	0	0	0	0	0	0	0	0	0	6.57206	34.4009	0	32.0287	23.4439	0	4.89372	26.9237	0	0	62.0218	31.993	2.5998	5.8566	6.33188	0	0
2210016L21Rik	84.2555	2.69035	152.882	68.8905	109.752	204.225	74.0944	0	103.348	79.372	68.1728	68.2125	78.4782	113.664	169.104	60.5749	181.06	141.016	82.9522	3.80419	22.9095	95.7401	56.1944	0	32.7039	57.628	0	59.6428	163.679	6.23435	21.5646	6.75834	49.9477	0	95.6932	228.777	109.405	86.6696	24.4686	37.2789	92.4394	117.755	88.6025	141.882	114.391	23.4264	69.6507	27.3251	185.348
2210018M11Rik	72.219	70.8458	0.738559	63.423	14.111	25.1508	7.79941	13.8635	97.542	2.33447	75.9959	29.6186	12.6126	12.1242	38.4951	11.0136	0	1.50017	51.8451	0	0	8.70364	116.403	0	4.67198	93.6455	22.1886	27.5274	8.95118	3.11717	21.5646	27.0333	56.5198	45.8679	1.36705	50.3309	62.517	60.002	48.9372	37.2789	0	4.71021	108.538	23.647	90.9931	23.4264	18.9956	0	0
2210404O09Rik	32.0974	0	0	1.0935	42.333	0	0	0	0	0	0	9.87287	5.60559	0	0	0	18.106	33.0037	0	0	0	0	0	15.0955	18.6879	0	0	0	1.27874	0	0	0	0	0	13.6705	0	0	0	0	0	0	0	0	0	0	0	0	0	0
2210408F21Rik	0	0	0	1.0935	4.70366	37.2233	11.6991	27.727	0	0	43.5859	0	1.4014	13.6397	0	26.1573	0	0	0	0	99.2743	8.70364	28.0972	23.7215	28.0319	0	44.3772	41.2911	5.11496	43.6404	0	6.75834	0	0	41.0114	0	0	0	0	24.8526	0	0	0	0	0	23.4264	0	5.46502	0
2210408I21Rik	0	3.58713	0	2.187	23.5183	30.181	3.8997	5.54539	49.9322	2.33447	30.1748	0	15.4154	4.54657	0	9.63691	5.17315	7.50084	0	0	68.7284	0	0	0	32.7039	43.221	0	9.17581	21.7386	0	0	209.508	17.0874	45.8679	0	41.1798	7.81462	41.3347	0	0	2.1009	4.71021	0	18.083	2.5998	17.5698	0	0	0
2300009A05Rik	4.01217	0	0	18.5895	25.0862	34.2052	0	0	10.4509	9.33788	1.11759	3.59013	2.80279	13.6397	43.9944	31.6641	0	1.50017	10.369	7.60837	22.9095	0	0	0	0	64.8315	110.943	0	19.1811	0	0	0	0	0	0	0	0	0	0	0	29.4125	0	0	0	2.5998	0	0	5.46502	1.97179
2310003H01Rik	0	0	0	34.992	97.209	0	23.3982	0	34.8364	46.6894	0	47.5693	22.4223	0	0	41.301	49.1449	1.50017	0	30.4335	0	40.617	0	2.1565	56.0638	0	177.509	55.0549	6.3937	65.4607	0	0	1.31441	0	87.4909	0	0	1.33338	53.8309	2.07105	60.926	4.71021	0	13.91	0	17.5698	0	0	0
2310009A05Rik	8.02434	0	0	0	0	15.0905	0	0	0	0	0	0	9.80978	6.06209	0	1.3767	87.9436	0	0	0	0	0	0	0	0	0	0	22.9395	6.3937	0	0	0	0	0	0	4.57553	0	0	19.5749	47.6342	2.1009	0	0	0	2.5998	46.8528	6.33188	0	1.97179
2310009B15Rik	0	0	52.4377	0	0	0	0	0	0	0	0	0	23.8237	7.57761	13.7483	0	2.58658	21.0024	0	0	0	0	0	0	0	0	0	0	5.11496	0	0	0	2.62883	0	0	0	0	0	0	0	0	0	48.7314	11.128	0	0	0	0	0
2310011J03Rik	16.0487	0	2.95424	0	0	22.1327	0	38.8178	82.4462	2.33447	3.35276	31.4137	64.4642	109.118	46.7441	22.0272	10.3463	55.5062	10.369	38.0419	114.547	72.5304	0	94.8859	74.7517	0	0	4.5879	14.0661	0	32.3469	6.75834	42.0612	22.934	42.3784	45.7553	0	26.6676	9.78743	0	8.40358	89.494	197.141	164.138	5.19961	0	0	0	0
2310014L17Rik	0	0	1.47712	0	0	0	62.3953	0	0	0	0	0	1.4014	0	0	0	0	0	0	0	0	0	0	0	0	0	0	0	16.6236	0	0	0	0	57.3349	0	0	0	0	0	0	0	0	0	0	0	0	6.33188	0	0
2310015A10Rik	0	0	0	0	0	0	0	0	0	0	0	0	7.00698	0	0	0	0	0	0	0	0	0	0	0	0	0	0	4.5879	0	0	0	0	0	45.8679	45.1125	50.3309	0	0	0	0	0	0	62.0218	0	0	0	0	0	0
2310022A10Rik	0	86.0912	42.0978	42.6465	18.8146	6.0362	19.4985	11.0908	39.4813	2.33447	0	0	0	4.54657	28.8713	20.6505	0	124.514	10.369	0	0	2.90121	0	2.1565	0	14.407	22.1886	32.1153	14.0661	74.8122	0	0	5.25765	11.467	0	0	0	1.33338	4.89372	2.07105	46.2197	0	0	38.9479	5.19961	0	0	0	0
2310022B05Rik	0	28.6971	0	0	1.56789	0	0	0	0	0	0	0	12.6126	1.51552	19.2476	0	20.6926	0	0	0	0	0	0	0	0	93.6455	0	0	39.6409	0	0	0	0	34.4009	36.9102	0	0	1.33338	0	22.7816	0	0	0	23.647	2.5998	0	0	0	0
2310033P09Rik	0	36.7681	40.6207	12.0285	144.246	31.1871	27.2979	85.9536	0	0	8.94069	0	42.0419	37.8881	31.621	9.63691	31.0389	1.50017	41.4761	26.6293	106.911	2.90121	24.0833	127.233	84.0957	14.407	22.1886	0	17.9024	34.2889	10.7823	6.75834	30.2315	0	43.7455	2.28777	0	1.33338	0	0	16.8072	0	0	19.474	15.5988	17.5698	0	0	55.21
2310035C23Rik	28.0852	73.5362	82.7186	9.8415	90.9375	19.1146	3.8997	60.9993	0	65.3651	105.053	50.2619	39.2391	51.5278	8.24895	90.8623	36.2121	1.50017	20.738	79.8879	7.63649	75.4316	8.02777	17.252	0	50.4245	0	82.5823	12.7874	118.453	43.1292	6.75834	88.0657	11.467	61.517	6.8633	39.0731	66.6689	63.6183	101.482	31.5134	18.8408	2.21506	80.6779	25.998	0	69.6507	5.46502	55.21
2310036O22Rik	20.0608	1.79357	39.8822	71.0775	79.9622	120.724	46.7964	180.225	13.9346	0	16.7638	12.5655	100.901	66.683	92.1133	13.767	31.0389	123.014	20.738	3.80419	61.0919	55.1231	12.0417	4.313	56.0638	158.477	22.1886	105.522	42.1984	6.23435	0	101.375	21.0306	45.8679	20.5057	93.7984	78.1462	66.6689	29.3623	115.979	56.7242	56.5225	2.21506	33.384	59.7955	58.566	12.6638	38.2552	51.2665
2310039H08Rik	0	0	23.6339	0	10.9752	0	27.2979	0	0	65.3651	0	0	42.0419	13.6397	0	13.767	0	0	0	0	0	0	0	0	0	0	0	0	7.67244	149.624	0	0	0	0	21.8727	0	0	0	0	0	0	0	0	0	0	5.8566	0	0	110.42
2310040G24Rik	0	0	0	0	0	14.0845	0	0	0	0	0	0	0	0	0	17.8971	5.17315	0	0	0	0	0	0	0	0	0	0	0	0	0	0	0	0	0	0	0	0	0	0	0	0	0	0	0	0	0	0	0	0
2310045N01Rik	0	1.79357	0	0	14.111	12.0724	15.5988	36.0451	0	0	0	0	68.6684	43.9502	8.24895	23.4039	72.4241	37.5042	103.69	72.2795	61.0919	0	0	0	0	50.4245	88.7543	22.9395	40.9197	3.11717	0	0	0	0	24.6068	9.15106	0	30.6677	4.89372	2.07105	0	0	4.43013	0	0	0	0	0	114.364
2310047M10Rik	96.2921	0	24.3724	69.984	37.6293	48.2896	11.6991	121.999	45.2873	0	49.1738	29.6186	36.4363	43.9502	0	23.4039	15.5195	54.0061	0	26.6293	0	0	8.02777	0	0	7.2035	221.886	41.2911	3.83622	56.1091	10.7823	0	49.9477	0	27.3409	2.28777	0	49.335	97.8743	39.35	46.2197	0	0	1.391	49.3963	0	0	311.506	1.97179
2310057M21Rik	128.389	0	0	0	0	0	0	2.7727	0	4.66894	0	46.6717	5.60559	0	0	11.0136	25.8658	0	0	7.60837	0	0	0	23.7215	0	0	155.32	27.5274	14.0661	3.11717	0	0	21.0306	34.4009	24.6068	36.6043	0	34.6678	9.78743	0	0	0	0	59.8129	140.389	70.2792	0	0	0
2310061I04Rik	32.0974	2.69035	0	113.724	48.6045	124.748	101.392	13.8635	90.5747	53.6928	100.583	146.298	23.8237	78.8072	6.87413	61.9516	106.05	129.015	31.1071	76.0837	38.1824	49.3206	72.2499	120.764	60.7358	7.2035	355.017	45.879	29.411	6.23435	97.0406	202.75	18.4018	11.467	66.9852	18.3021	0	66.6689	63.6183	149.116	67.2287	207.249	31.0109	101.543	220.983	11.7132	18.9956	5.46502	25.6332
2310061J03Rik	0	0	0	0	0	0	0	0	0	0	0	0	12.6126	3.03105	0	5.50681	0	0	0	0	0	8.70364	0	0	0	0	0	0	5.11496	0	0	0	0	0	0	0	31.2585	0	0	0	0	0	2.21506	0	0	0	0	0	47.3229
2310067B10Rik	0	0	0	1.0935	45.4687	0	7.79941	0	65.028	88.7098	22.3517	0	1.4014	15.1552	30.2462	15.1437	15.5195	60.0068	0	79.8879	114.547	0	0	0	42.0478	0	0	0	31.9685	6.23435	0	94.6167	0	0	0	0	148.478	60.002	0	0	0	235.51	0	0	0	128.845	0	338.831	65.069
2310069G16Rik	8.02434	0	0	10.935	3.13577	0	0	0	0	7.00341	0	0	0	0	0	4.1301	36.2121	0	10.369	0	0	0	8.02777	0	0	0	0	0	0	0	0	0	0	0	0	4.57553	0	24.0008	0	0	16.8072	0	0	0	0	0	0	0	0
2410002F23Rik	8.02434	38.5617	55.3919	98.415	31.3577	31.1871	0	77.6355	33.6752	0	2.23517	2.6926	18.2182	40.9191	9.62378	94.9924	12.9329	31.5035	62.2141	19.0209	91.6378	69.6292	52.1805	138.016	0	7.2035	177.509	18.3516	30.6898	6.23435	64.6938	6.75834	43.3756	80.2689	46.4795	52.6186	15.6292	1.33338	0	2.07105	0	80.0735	2.21506	1.391	7.79941	0	284.935	38.2552	0
2410004B18Rik	32.0974	52.0134	0	4.374	14.111	0	3.8997	85.9536	10.4509	0	31.2924	0	4.20419	30.3105	15.1231	37.1709	0	15.0017	20.738	0	0	11.6049	0	53.9124	46.7198	64.8315	0	27.5274	53.7071	0	0	6.75834	13.1441	11.467	1.36705	2.28777	78.1462	13.3338	24.4686	72.4868	10.5045	47.1021	33.2259	8.34599	0	70.2792	0	0	1.97179
2410004N09Rik	0	0	0	0	1.56789	1.00603	0	36.0451	9.28971	0	0	0	1.4014	6.06209	0	12.3903	0	0	0	34.2377	0	0	0	17.252	0	0	0	22.9395	2.55748	0	0	0	2.62883	0	42.3784	59.4819	39.0731	10.667	9.78743	8.28421	10.5045	0	0	1.391	0	0	0	0	19.7179
2410006H16Rik	0	97.7493	31.0195	14.2155	6.27155	0	77.9941	44.3632	106.832	35.017	55.8793	47.5693	56.0559	40.9191	86.614	20.6505	108.636	70.5079	10.369	0	53.4554	2.90121	68.236	30.191	32.7039	115.256	0	146.813	65.2157	68.5778	32.3469	81.1	28.9171	137.604	9.56932	73.2085	54.7024	56.0019	102.768	93.1973	2.1009	18.8408	86.3875	129.363	75.3943	58.566	6.33188	10.93	116.335
2410015M20Rik	36.1095	0.896783	81.2415	20.7765	6.27155	27.1629	70.1947	0	88.2523	39.686	0	18.8482	191.991	159.13	182.852	110.136	289.697	148.517	10.369	0	7.63649	34.8146	4.01388	0	79.4237	208.902	0	77.9944	148.334	0	97.0406	6.75834	18.4018	0	51.9477	82.3596	39.0731	36.0012	9.78743	126.334	48.3206	4.71021	245.872	104.325	77.9941	0	170.961	5.46502	5.91536
2410016O06Rik	4.01217	7.17426	0	0	47.0366	30.181	0	72.0901	0	58.3617	43.5859	0	16.8168	62.1364	57.7427	0	0	7.50084	20.738	49.4544	0	5.80243	60.2083	17.252	32.7039	0	0	55.0549	6.3937	3.11717	0	0	64.4062	172.005	27.3409	29.741	7.81462	2.66676	4.89372	84.9131	2.1009	4.71021	0	30.602	5.19961	0	6.33188	0	0
2410021H03Rik	0	0	0	0	0	0	0	0	0	0	0	0	0	0	0	0	0	0	0	0	0	23.2097	0	30.191	0	0	0	0	0	0	0	0	2.62883	0	16.4045	0	0	0	0	0	0	0	0	0	5.19961	0	0	0	0
2410089E03Rik	36.1095	26.0067	62.0389	53.5815	56.4439	13.0784	0	0	8.1285	102.717	33.5276	43.9791	0	24.2484	32.9958	23.4039	72.4241	0	248.857	114.126	38.1824	107.345	128.444	150.955	28.0319	14.407	0	18.3516	39.6409	9.35152	10.7823	243.3	14.4585	11.467	46.4795	9.15106	0	33.3345	9.78743	2.07105	8.40358	51.8123	4.43013	31.993	64.9951	140.558	0	125.696	88.7304
2410131K14Rik	28.0852	135.414	0.738559	57.9555	18.8146	35.2112	93.5929	52.6812	212.502	98.0477	7.8231	48.4668	7.00698	6.06209	1.37483	31.6641	15.5195	0	10.369	0	7.63649	0	4.01388	56.0689	14.0159	72.035	0	45.879	53.7071	196.382	21.5646	74.3417	116.983	91.7358	97.0602	34.3165	148.478	12.0004	141.918	62.1315	75.6323	0	2.21506	5.56399	2.5998	0	0	0	0
2500004C02Rik	0	0	0	0	0	0	23.3982	0	0	14.0068	23.4693	0	0	12.1242	0	0	0	0	0	0	0	26.1109	0	0	56.0638	0	0	0	1.27874	0	10.7823	0	18.4018	0	0	11.4388	15.6292	0	0	0	2.1009	0	0	27.82	0	0	0	0	0
2510002D24Rik	132.402	0	70.1631	42.6465	9.40732	1.00603	50.6961	0	78.9626	95.7133	26.8221	18.8482	16.8168	9.09314	0	16.5204	0	1.50017	0	87.4963	7.63649	87.0364	72.2499	0	0	0	0	0	5.11496	31.1717	0	67.5834	17.0874	0	62.8841	2.28777	0	12.0004	0	22.7816	27.3116	9.42042	0	1.391	2.5998	99.5622	0	0	35.4922
2510003E04Rik	164.499	70.8458	63.5161	9.8415	83.098	64.3862	0	74.8628	63.8668	60.6962	61.4672	52.0569	67.267	48.4967	68.7413	60.5749	33.6255	183.021	20.738	0	145.093	34.8146	16.0555	6.46949	88.7676	108.053	0	55.0549	33.2472	31.1717	204.864	0	49.9477	34.4009	118.933	54.9064	0	46.6682	0	93.1973	56.7242	47.1021	77.5272	62.5949	210.584	5.8566	6.33188	16.3951	157.743
2510009E07Rik	28.0852	0	20.6796	0	0	0	74.0944	0	0	95.7133	0	29.6186	39.2391	77.2917	9.62378	4.1301	54.3181	66.0074	31.1071	0	0	2.90121	0	0	37.3758	187.291	0	32.1153	17.9024	0	0	0	11.8297	0	50.5807	22.8777	7.81462	9.33365	44.0434	12.4263	35.7152	0	2.21506	0	28.5978	5.8566	6.33188	0	0
2510039O18Rik	0	0	0	0	1.56789	0	0	0	8.1285	37.3515	1.11759	0	4.20419	0	0	2.7534	0	0	72.5832	0	53.4554	0	0	56.0689	88.7676	0	0	9.17581	0	3.11717	0	20.275	0	22.934	1.36705	0	0	17.3339	9.78743	0	46.2197	4.71021	0	4.17299	0	0	0	0	0
2610001J05Rik	44.1339	0	0.738559	20.7765	31.3577	56.3379	0	52.6812	38.3201	0	68.1728	15.2581	65.8656	36.3725	2.74965	23.4039	0	27.003	10.369	7.60837	0	0	48.1666	0	28.0319	72.035	0	0	39.6409	6.23435	0	0	57.8342	0	117.566	4.57553	210.995	81.3361	0	12.4263	0	4.71021	0	59.8129	0	0	12.6638	10.93	3.94357
2610002J02Rik	0	0	0	0	0	1.00603	0	0	0	0	1.11759	0	35.0349	0	32.9958	41.301	7.75973	0	0	0	0	0	4.01388	43.13	0	21.6105	0	0	7.67244	0	97.0406	0	47.3189	0	121.667	0	0	0	0	0	0	0	88.6025	1.391	0	0	0	0	0
2610002M06Rik	56.1704	0	15.5097	1.0935	0	17.1026	31.1976	0	0	2.33447	1.11759	21.5408	15.4154	19.7018	23.372	39.9243	20.6926	48.0054	134.797	0	0	0	0	0	0	50.4245	0	13.7637	12.7874	0	0	81.1	15.773	11.467	0	25.1654	0	0	29.3623	0	37.8161	0	48.7314	41.7299	0	0	12.6638	0	0
2610008E11Rik	52.1582	83.4008	0	21.87	1.56789	0	0	0	0	0	25.7045	47.5693	0	7.57761	0	38.5476	0	0	103.69	0	7.63649	0	0	62.5384	0	108.053	0	0	0	3.11717	0	0	35.4891	0	1.36705	0	0	0	0	37.2789	0	9.42042	0	0	0	0	6.33188	10.93	0
2610015P09Rik	0	0	8.12415	0	0	0	0	0	0	14.0068	42.4683	13.463	0	0	0	30.2874	49.1449	0	0	0	0	0	0	0	9.34396	0	0	0	1.27874	6.23435	0	0	0	0	1.36705	0	78.1462	0	0	2.07105	0	0	0	0	0	11.7132	0	0	0
2610020C07Rik	0	0	0	0	0	0	0	13.8635	0	0	0	0	0	1.51552	12.3734	0	0	0	0	0	0	0	0	0	0	0	66.5658	13.7637	0	37.4061	0	40.55	0	0	8.20227	0	0	0	0	0	0	0	0	12.519	0	0	0	0	29.5768
2610034B18Rik	0	0	0	0	0	0	0	0	0	0	0	0	0	1.51552	0	0	2.58658	0	10.369	0	0	0	0	0	0	0	22.1886	0	0	0	0	0	0	0	0	0	0	0	0	0	0	0	0	0	0	0	6.33188	0	0
2610035D17Rik	0	0	0	0	58.0118	0	0	0	45.2873	0	7.8231	0	8.40838	1.51552	0	0	0	0	103.69	0	0	0	8.02777	0	0	0	0	0	17.9024	49.8748	10.7823	0	0	0	0	16.0144	0	29.3343	4.89372	0	2.1009	0	0	0	0	81.9924	0	0	0
2610044O15Rik8	0	0	0	1.0935	0	11.0664	3.8997	0	0	0	7.8231	9.87287	0	3.03105	0	9.63691	5.17315	0	0	22.8251	7.63649	0	0	0	0	0	0	0	1.27874	3.11717	0	0	0	0	0	9.15106	0	0	0	0	0	0	2.21506	1.391	0	0	0	0	0
2610100L16Rik	32.0974	0	3.69279	20.7765	15.6789	2.01207	0	0	13.9346	0	84.9365	3.59013	1.4014	1.51552	13.7483	6.88351	12.9329	4.50051	0	0	45.8189	0	0	21.565	51.3918	0	0	0	7.67244	0	0	0	0	0	31.442	4.57553	0	29.3343	0	12.4263	2.1009	0	0	0	2.5998	64.4226	0	0	11.8307
2610203C20Rik	0	0	0	6.561	0	13.0784	0	2.7727	0	0	24.5869	6.28273	0	0	1.37483	11.0136	0	1.50017	0	0	0	0	8.02777	30.191	4.67198	0	0	0	0	43.6404	0	0	0	0	0	0	0	10.667	0	0	25.2108	0	0	2.782	36.3972	0	0	0	1.97179
2610301B20Rik	60.1825	11.6582	67.2088	0	4.70366	86.5189	93.5929	0	5.80607	2.33447	46.9386	3.59013	21.0209	15.1552	45.3692	42.6777	38.7986	1.50017	10.369	49.4544	0	0	28.0972	64.6949	28.0319	0	0	22.9395	8.95118	3.11717	32.3469	141.925	39.4324	0	12.3034	34.3165	70.3316	36.0012	4.89372	31.0658	0	4.71021	42.0862	0	57.1957	11.7132	0	0	0
2610306M01Rik	0	0	0.738559	22.9635	0	33.1991	19.4985	5.54539	13.9346	0	0	16.1556	2.80279	18.1863	28.8713	0	0	27.003	0	0	0	0	0	0	0	21.6105	0	13.7637	1.27874	0	0	0	0	0	31.442	18.3021	0	0	0	0	0	4.71021	0	0	2.5998	0	0	5.46502	0
2610307P16Rik	0	0	0	1.0935	0	0	0	0	0	25.6792	0	0	0	0	0	0	0	0	0	0	0	0	44.1527	0	0	0	0	0	2.55748	0	0	0	0	0	0	0	0	0	0	0	0	0	0	0	0	0	0	0	0
2610316D01Rik	0	5.3807	0	0	12.5431	0	0	0	0	0	1.11759	27.8235	0	9.09314	0	0	0	0	0	0	0	0	0	0	9.34396	0	0	0	1.27874	40.5233	0	40.55	0	11.467	0	0	0	0	0	0	2.1009	0	0	9.73699	2.5998	0	0	0	0
2610507B11Rik	56.1704	0	62.0389	44.8335	43.9008	44.2655	77.9941	105.362	13.9346	228.778	74.8783	35.9013	37.8377	21.2173	9.62378	38.5476	23.2792	43.5049	72.5832	83.6921	68.7284	66.7279	68.236	0	144.831	0	266.263	91.7581	42.1984	15.5859	97.0406	114.892	92.0089	366.943	34.1761	64.0575	0	60.002	185.961	82.8421	102.944	37.6817	174.99	214.214	7.79941	58.566	221.616	10.93	0
2610507I01Rik	0	0	34.7123	0	0	0	0	0	0	32.6826	32.41	19.7457	19.6196	0	0	0	0	0	0	0	0	0	0	43.13	0	0	0	9.17581	0	0	10.7823	0	3.94324	0	0	0	0	0	0	0	0	0	0	0	5.19961	0	0	0	0
2610524H06Rik	0	2.69035	0.738559	0	20.3825	10.0603	0	33.2724	18.5794	14.0068	75.9959	1.79507	37.8377	30.3105	1.37483	4.1301	2.58658	54.0061	20.738	3.80419	84.0013	58.0243	0	4.313	0	14.407	0	0	28.1323	59.2263	0	74.3417	3.94324	0	27.3409	25.1654	0	1.33338	9.78743	8.28421	0	0	0	0	57.1957	11.7132	0	0	161.687
2610528A11Rik	0	6.27748	0	0	0	0	0	0	0	0	0	0	0	0	0	0	0	0	0	0	0	0	0	0	0	7.2035	0	4.5879	0	0	0	0	0	0	0	0	0	0	0	0	0	0	0	0	0	5.8566	6.33188	0	0
2700029M09Rik	28.0852	15.2453	22.8953	36.0855	1.56789	8.04827	0	8.31809	3.48364	4.66894	16.7638	9.87287	4.20419	31.826	4.12448	20.6505	31.0389	0	0	19.0209	0	31.9134	60.2083	0	14.0159	0	0	18.3516	21.7386	0	0	0	30.2315	11.467	36.9102	22.8777	0	1.33338	0	16.5684	31.5134	0	8.86025	1.391	15.5988	0	6.33188	0	25.6332
2700038G22Rik	0	0.896783	27.3267	2.187	4.70366	0	0	0	1.16121	0	1.11759	0	2.80279	1.51552	0	0	0	0	0	0	0	0	0	0	0	0	0	0	2.55748	0	0	0	0	0	2.73409	0	0	0	0	26.9237	0	0	0	0	0	0	0	0	0
2700046G09Rik	0	0	0	0	0	0	0	0	0	0	0	19.7457	0	1.51552	0	2.7534	7.75973	7.50084	0	0	0	0	0	0	0	0	110.943	0	0	0	0	0	0	0	0	0	0	0	0	31.0658	8.40358	0	0	0	0	0	0	0	3.94357
2700049A03Rik	0	0	0	0	18.8146	0	0	0	0	9.33788	0	27.8235	9.80978	3.03105	0	0	0	0	0	15.2167	0	0	40.1388	120.764	28.0319	0	0	27.5274	7.67244	0	0	0	1.31441	0	0	20.5899	148.478	1.33338	39.1497	4.1421	0	0	0	0	10.3992	0	101.31	5.46502	15.7743
2700060E02Rik	44.1339	0	21.4182	0	1.56789	52.3138	0	33.2724	15.0958	0	6.70552	17.0531	22.4223	15.1552	63.242	42.6777	2.58658	40.5046	31.1071	0	7.63649	0	0	0	0	14.407	0	13.7637	12.7874	18.703	0	0	14.4585	11.467	8.20227	6.8633	15.6292	18.6673	4.89372	24.8526	4.20179	32.9715	88.6025	19.474	15.5988	0	6.33188	0	3.94357
2700062C07Rik	24.073	0	6.64703	0	29.7899	5.03017	0	0	0	25.6792	2.23517	0	21.0209	12.1242	0	1.3767	43.9718	9.00101	10.369	0	15.273	0	0	0	0	0	0	0	0	3.11717	21.5646	0	0	0	0	0	0	18.6673	9.78743	2.07105	16.8072	23.551	0	19.474	23.3982	0	0	0	51.2665
2700081O15Rik	0	0	44.3135	0	10.9752	0	0	105.362	2.32243	0	69.2903	0.897533	0	0	4.12448	4.1301	0	7.50084	10.369	11.4126	0	2.90121	0	0	0	50.4245	0	13.7637	21.7386	77.9294	0	0	31.5459	0	28.708	0	0	21.3341	39.1497	64.2026	0	0	0	0	2.5998	11.7132	6.33188	0	0
2700089E24Rik	148.45	0.896783	81.2415	33.8985	48.6045	97.5853	3.8997	36.0451	62.7056	2.33447	120.699	35.9013	39.2391	72.7451	56.3678	94.9924	80.1839	105.012	62.2141	3.80419	106.911	0	4.01388	0	102.784	79.2385	199.697	91.7581	60.1008	9.35152	10.7823	27.0333	24.9738	11.467	6.83523	13.7266	125.034	64.0022	83.1932	37.2789	54.6233	4.71021	28.7958	134.927	93.5929	35.1396	63.3188	10.93	35.4922
2700094K13Rik	32.0974	21.5228	0	16.4025	1.56789	67.4043	23.3982	63.772	13.9346	235.781	1.11759	8.0778	60.2601	33.3415	46.7441	8.26021	23.2792	16.5019	10.369	30.4335	30.5459	5.80243	0	0	0	0	244.074	36.7032	15.3449	0	0	0	31.5459	0	57.4159	36.6043	0	0	0	24.8526	0	9.42042	0	47.2939	18.1986	0	0	0	51.2665
2700097O09Rik	0	78.0201	0	0	31.3577	11.0664	15.5988	58.2266	0	0	1.11759	0	1.4014	0	0	0	23.2792	1.50017	31.1071	0	0	0	4.01388	0	0	0	133.132	0	0	0	21.5646	0	0	0	0	20.5899	0	9.33365	0	2.07105	37.8161	0	0	11.128	0	29.283	0	234.996	15.7743
2810001G20Rik	0	0	0	16.4025	31.3577	0	15.5988	0	0	0	0	0	2.80279	15.1552	0	16.5204	0	0	0	0	0	0	0	0	0	0	0	9.17581	2.55748	0	0	0	0	0	0	18.3021	0	24.0008	0	0	0	4.71021	0	0	0	0	0	0	19.7179
2810002D19Rik	0	0	0	0	0	0	0	0	23.2243	0	0	0	0	7.57761	0	0	2.58658	0	20.738	0	0	0	0	0	0	0	0	0	0	0	0	0	0	0	0	0	0	0	0	0	0	0	0	0	0	0	0	0	0
2810004N23Rik	0	0	0	1.0935	1.56789	1.00603	0	0	17.4182	2.33447	30.1748	21.5408	5.60559	13.6397	50.8685	44.0544	23.2792	1.50017	10.369	30.4335	0	2.90121	12.0417	17.252	4.67198	0	0	0	10.2299	0	0	0	23.6594	0	0	0	0	0	0	0	0	0	0	0	0	0	0	0	0
2810006K23Rik	72.219	44.8391	0	79.8255	3.13577	2.01207	3.8997	0	0	0	0	0	14.014	10.6087	0	5.50681	0	0	0	0	0	0	0	0	0	0	0	0	25.5748	0	0	0	19.7162	0	0	0	0	0	0	0	0	0	2.21506	0	0	5.8566	6.33188	0	1.97179
2810008D09Rik	0	3.58713	175.777	411.156	161.492	34.2052	315.876	24.9543	32.514	0	148.639	55.6471	22.4223	13.6397	0	55.0681	49.1449	0	10.369	83.6921	99.2743	14.5061	0	30.191	4.67198	115.256	0	123.873	28.1323	0	215.646	6.75834	42.0612	0	53.3148	0	31.2585	2.66676	9.78743	0	42.0179	70.6531	0	26.429	194.985	0	6.33188	10.93	51.2665
2810013P06Rik	16.0487	0	28.0652	0	0	1.00603	0	0	0	2.33447	30.1748	0	18.2182	1.51552	19.2476	0	0	0	0	45.6502	0	2.90121	0	23.7215	18.6879	0	0	27.5274	6.3937	0	0	0	0	22.934	65.6182	36.6043	0	0	0	0	0	0	0	0	0	0	0	0	37.4639
2810021J22Rik	48.146	0	0	0	0	0	15.5988	0	0	0	0	0	4.20419	0	0	42.6777	0	0	0	0	7.63649	0	36.125	0	0	0	0	4.5879	0	0	0	114.892	0	0	1.36705	18.3021	0	0	4.89372	0	2.1009	4.71021	0	0	0	0	6.33188	0	61.1254
2810025M15Rik	4.01217	0	25.8496	1.0935	1.56789	0	0	0	0	2.33447	10.0583	60.1347	12.6126	16.6708	0	11.0136	0	0	0	38.0419	0	66.7279	0	0	28.0319	0	0	36.7032	1.27874	0	0	0	0	0	0	0	31.2585	0	0	0	25.2108	0	0	18.083	0	0	0	0	29.5768
2810029C07Rik	28.0852	0	0	1.0935	42.333	1.00603	58.4955	91.499	0	130.73	70.4079	0	2.80279	16.6708	0	30.2874	0	1.50017	0	0	0	2.90121	0	155.268	56.0638	0	66.5658	41.2911	25.5748	3.11717	10.7823	0	0	0	21.8727	91.5106	0	34.6678	0	62.1315	0	4.71021	0	44.5119	0	5.8566	0	5.46502	63.0972
2810032G03Rik	0	0	23.6339	0	0	0	0	0	0	0	30.1748	0.897533	5.60559	10.6087	0	1.3767	0	0	0	0	0	0	0	0	0	0	0	0	0	0	0	0	0	0	0	0	0	0	0	0	21.009	0	0	0	0	0	0	0	0
2810049E08Rik	0	0	0	8.748	0	12.0724	0	0	12.7734	0	0	0	0	0	0	0	2.58658	0	0	0	0	0	0	17.252	0	0	0	4.5879	0	0	0	0	0	0	0	0	0	0	0	14.4974	0	0	0	0	0	0	0	0	13.8025
2810055G20Rik	0	0	0	0	4.70366	3.0181	31.1976	0	0	0	0	8.0778	0	0	0	4.1301	0	0	20.738	0	15.273	0	0	32.3475	0	0	0	0	0	0	0	0	0	0	0	0	0	1.33338	0	0	2.1009	0	0	15.301	0	0	12.6638	0	0
2810403A07Rik	52.1582	0.896783	31.0195	29.5245	217.936	78.4707	74.0944	5.54539	52.2546	21.0102	60.3496	2.6926	16.8168	27.2794	9.62378	20.6505	80.1839	0	0	121.734	282.55	8.70364	0	0	0	0	110.943	13.7637	24.2961	0	0	0	3.94324	0	21.8727	13.7266	7.81462	54.6685	19.5749	45.5631	56.7242	9.42042	106.323	16.692	46.7965	0	139.301	0	1.97179
2810408M09Rik	24.073	32.2842	11.0784	0	0	14.0845	0	0	92.8971	35.017	2.23517	16.1556	5.60559	7.57761	30.2462	20.6505	0	0	0	0	0	2.90121	0	8.62599	0	50.4245	0	0	28.1323	0	0	0	0	0	0	4.57553	7.81462	53.3351	4.89372	0	12.6054	4.71021	0	0	0	0	0	5.46502	0
2810428I15Rik	68.2069	0.896783	22.8953	15.309	12.5431	9.05431	58.4955	0	45.2873	30.3481	0	22.4383	119.119	36.3725	39.8699	104.629	54.3181	39.0044	41.4761	0	30.5459	11.6049	24.0833	45.2865	0	129.663	0	123.873	47.3134	52.992	10.7823	47.3084	0	11.467	72.4534	34.3165	140.663	4.00013	0	66.2737	136.558	75.3633	168.345	61.2039	5.19961	17.5698	6.33188	5.46502	0
2810454H06Rik	0	0	0	0	0	0	0	55.4539	0	0	0	5.3852	0	0	4.12448	0	0	0	0	7.60837	0	14.5061	8.02777	0	0	0	0	0	0	0	21.5646	0	0	0	0	0	0	0	0	0	0	0	0	2.782	0	0	0	0	0
2810459M11Rik	0	0	0	0	0	13.0784	0	0	0	0	0	0	0	0	0	0	2.58658	0	0	0	0	11.6049	0	79.7904	0	0	0	0	2.55748	0	0	0	42.0612	0	20.5057	0	0	0	0	0	0	0	0	0	0	0	0	0	0
2810468N07Rik	4.01217	0.896783	0	21.87	28.222	0	0	0	0	18.6758	0	0	193.393	22.7328	6.87413	23.4039	0	0	0	0	0	0	0	0	0	0	0	0	12.7874	0	0	0	0	0	0	0	0	0	0	0	2.1009	0	0	0	0	0	0	0	0
2810474O19Rik	52.1582	55.6005	44.3135	22.9635	21.9504	2.01207	62.3953	0	51.0934	0	0	0	4.20419	10.6087	0	0	0	0	20.738	30.4335	0	78.3328	48.1666	0	0	0	0	0	2.55748	0	0	0	0	0	0	25.1654	0	24.0008	0	0	0	0	0	0	0	93.7056	0	0	0
2900008C10Rik	0	0	0	0	0	1.00603	0	8.31809	0	35.017	0	0	0	36.3725	9.62378	0	0	99.0111	0	0	30.5459	5.80243	0	0	0	0	0	41.2911	3.83622	0	0	0	0	0	0	0	0	0	0	0	0	0	2.21506	0	0	0	0	0	19.7179
2900009J06Rik	8.02434	0	29.5424	0	6.27155	7.04224	0	0	0	0	0	0.897533	0	6.06209	0	0	0	0	0	0	0	0	0	15.0955	0	0	0	0	2.55748	0	0	0	0	0	0	0	0	0	0	0	0	0	0	0	0	0	0	0	0
2900011O08Rik	168.511	121.066	721.572	153.09	50.1724	310.864	136.49	105.362	154.441	259.126	103.936	215.408	133.133	197.018	41.2448	378.593	204.34	252.028	20.738	7.60837	137.457	11.6049	12.0417	2.1565	200.895	619.501	44.3772	197.28	297.946	6.23435	97.0406	263.575	227.393	0	76.5546	281.395	0	216.007	53.8309	76.6289	268.915	14.1306	66.4519	290.719	345.774	29.283	449.564	27.3251	207.038
2900026A02Rik	148.45	26.9035	44.3135	41.553	1.56789	28.169	15.5988	0	0	2.33447	75.9959	0	9.80978	6.06209	39.8699	35.7942	7.75973	6.00068	31.1071	0	0	40.617	333.152	30.191	0	0	0	4.5879	0	15.5859	204.864	114.892	47.3189	0	1.36705	2.28777	0	28.0009	0	0	2.1009	0	4.43013	0	0	0	12.6638	0	61.1254
2900052N01Rik	0	0.896783	0	5.4675	0	0	0	0	0	0	0	0	0	0	0	0	0	0	0	0	0	0	0	0	0	0	0	0	17.9024	0	0	0	0	0	0	0	0	0	0	0	0	0	57.5916	0	0	0	0	0	0
2900055J20Rik	52.1582	168.595	181.685	177.147	53.3082	34.2052	425.068	27.727	292.626	170.416	382.214	218.101	4.20419	42.4346	85.2392	28.9107	80.1839	3.00034	394.023	148.363	511.645	287.22	76.2638	215.65	74.7517	7.2035	44.3772	100.934	8.95118	268.077	161.734	148.683	138.013	275.208	347.23	64.0575	156.292	264.009	29.3623	453.56	214.291	240.221	66.4519	233.688	161.188	550.52	278.603	480.922	5.91536
2900060B14Rik	28.0852	11.6582	1.47712	4.374	4.70366	0	11.6991	19.4089	9.28971	35.017	8.94069	7.18027	47.6475	31.826	19.2476	9.63691	31.0389	34.5039	62.2141	57.0628	0	0	12.0417	2.1565	28.0319	0	66.5658	0	17.9024	3.11717	0	13.5167	2.62883	11.467	1.36705	0	31.2585	0	0	0	2.1009	9.42042	4.43013	5.56399	10.3992	17.5698	18.9956	10.93	0
2900076A07Rik	12.0365	0	0	62.3295	3.13577	26.1569	3.8997	0	0	0	0	0	5.60559	0	0	19.2738	0	0	0	0	0	0	0	0	0	0	0	0	1.27874	0	0	0	0	0	0	2.28777	0	10.667	0	0	0	0	0	1.391	2.5998	0	0	0	0
2900079G21Rik	36.1095	23.3164	40.6207	15.309	10.9752	44.2655	116.991	27.727	127.734	11.6723	33.5276	1.79507	14.014	22.7328	15.1231	44.0544	31.0389	45.0051	41.4761	0	0	23.2097	100.347	28.0345	70.0797	64.8315	0	96.346	8.95118	15.5859	32.3469	162.2	47.3189	22.934	54.6818	66.3452	0	108.004	4.89372	223.674	138.659	122.465	4.43013	72.3319	257.381	5.8566	0	0	86.7586
2900092D14Rik	0	0	30.2809	3.2805	0	0	19.4985	0	1.16121	0	27.9397	0	4.20419	7.57761	0	0	0	0	0	7.60837	137.457	0	0	36.6605	0	0	0	0	3.83622	0	0	0	0	0	12.3034	13.7266	7.81462	5.33351	0	26.9237	0	0	35.441	12.519	2.5998	11.7132	0	0	0
2900097C17Rik	136.414	19.7292	91.5813	8.748	4.70366	92.5551	54.5958	22.1816	20.9019	32.6826	12.2934	38.5939	15.4154	34.857	15.1231	56.4448	7.75973	64.5073	31.1071	38.0419	91.6378	43.5182	44.1527	12.939	79.4237	50.4245	0	64.2307	39.6409	9.35152	53.9115	13.5167	40.7468	11.467	38.2773	52.6186	23.4439	37.3346	0	91.1263	96.6412	32.9715	110.753	58.4219	72.7945	11.7132	12.6638	0	29.5768
3000002C10Rik	0	0.896783	2.95424	0	0	12.0724	0	2.7727	0	0	0	0.897533	0	0	1.37483	0	20.6926	1.50017	0	0	0	0	0	6.46949	0	0	0	0	2.55748	0	0	0	0	0	0	0	0	0	0	0	2.1009	0	0	0	2.5998	0	0	0	3.94357
3010026O09Rik	4.01217	0	0	0	0	0	0	0	0	91.0443	23.4693	27.8235	33.6335	10.6087	0	31.6641	0	0	0	0	0	2.90121	0	73.3209	84.0957	0	0	36.7032	29.411	0	0	0	1.31441	0	0	0	0	0	0	0	2.1009	4.71021	0	0	0	0	0	0	1.97179
3110002H16Rik	28.0852	74.433	5.90847	1.0935	1.56789	41.2474	0	33.2724	0	7.00341	33.5276	43.0816	5.60559	16.6708	4.12448	17.8971	10.3463	27.003	10.369	0	0	60.9255	0	79.7904	149.503	7.2035	0	32.1153	7.67244	3.11717	53.9115	128.408	0	0	31.442	0	7.81462	0	48.9372	26.9237	23.1099	84.7838	112.968	0	0	0	6.33188	109.3	9.85893
3110021N24Rik	8.02434	0	8.12415	3.2805	4.70366	20.1207	7.79941	11.0908	1.16121	11.6723	10.0583	5.3852	0	0	0	0	0	0	31.1071	0	0	0	4.01388	8.62599	4.67198	7.2035	22.1886	22.9395	5.11496	6.23435	0	0	1.31441	0	6.83523	0	0	28.0009	0	2.07105	0	0	0	0	0	0	101.31	0	7.88715
3110035E14Rik	188.572	9.86461	162.483	186.988	95.6411	459.758	132.59	83.1809	62.7056	193.761	59.2321	3.59013	43.4433	75.7761	103.112	297.367	103.463	31.5035	20.738	22.8251	7.63649	89.9377	12.0417	135.859	79.4237	86.442	44.3772	50.4669	384.901	28.0546	10.7823	6.75834	78.8648	172.005	84.7568	34.3165	7.81462	108.004	9.78743	95.2684	79.834	0	177.205	0	0	5.8566	37.9913	43.7202	1.97179
3110039I08Rik	0	0	0	0	0	3.0181	0	0	0	0	8.94069	0	0	0	0	0	0	0	0	0	0	0	0	0	0	0	0	0	0	0	0	0	0	0	0	0	0	14.6672	0	0	0	0	0	0	0	0	0	5.46502	13.8025
3110039M20Rik	0	0	0	0	7.83944	24.1448	0	16.6362	0	23.3447	33.5276	3.59013	4.20419	1.51552	5.4993	0	0	0	0	0	45.8189	2.90121	0	2.1565	0	0	0	13.7637	8.95118	0	0	0	0	0	9.56932	0	0	0	0	0	0	0	0	0	0	0	82.3145	0	0
3110040N11Rik	0	0	55.3919	1.0935	4.70366	0	0	0	0	18.6758	0	0	9.80978	1.51552	0	0	33.6255	36.0041	0	0	0	8.70364	0	0	0	0	0	0	2.55748	0	0	6.75834	0	0	1.36705	27.4532	0	1.33338	0	2.07105	0	0	0	0	0	0	0	0	0
3110043O21Rik	0	0	38.4051	1.0935	1.56789	1.00603	70.1947	13.8635	2.32243	0	0	50.2619	5.60559	13.6397	12.3734	35.7942	0	45.0051	20.738	0	38.1824	43.5182	0	0	0	0	0	4.5879	10.2299	0	10.7823	0	0	0	0	2.28777	0	0	0	45.5631	6.30269	0	0	0	0	0	0	5.46502	0
3110052M02Rik	24.073	0	0	63.423	0	21.1267	0	0	1.16121	0	4.47034	0.897533	0	0	1.37483	6.88351	0	4.50051	0	0	0	0	0	0	0	0	66.5658	13.7637	10.2299	0	0	0	21.0306	0	10.9364	0	0	0	0	0	0	0	0	0	0	0	6.33188	0	0
3110056K07Rik	24.073	0	0	0	1.56789	3.0181	0	27.727	0	0	0	12.5655	4.20419	6.06209	17.8727	0	0	0	0	38.0419	0	0	0	0	0	7.2035	0	0	0	0	0	20.275	0	11.467	20.5057	0	0	0	0	0	0	0	0	1.391	28.5978	5.8566	0	0	0
3110057O12Rik	44.1339	19.7292	25.8496	20.7765	7.83944	7.04224	0	0	4.64486	60.6962	1.11759	2.6926	0	0	0	0	0	0	0	0	68.7284	34.8146	0	0	18.6879	0	88.7543	41.2911	12.7874	3.11717	0	13.5167	0	0	0	0	0	6.66689	0	0	2.1009	0	0	0	0	52.7094	0	0	3.94357
3110062M04Rik	0	0	0	14.2155	0	0	19.4985	0	0	0	6.70552	0	7.00698	4.54657	0	0	18.106	22.5025	0	15.2167	7.63649	0	0	0	0	0	0	4.5879	3.83622	0	0	0	1.31441	0	0	0	0	0	0	16.5684	14.7063	0	0	0	0	17.5698	0	0	35.4922
3110082I17Rik	0	0	0	0	28.222	14.0845	0	0	12.7734	0	72.6431	12.5655	29.4293	31.826	0	17.8971	0	4.50051	0	53.2586	7.63649	8.70364	4.01388	15.0955	0	0	44.3772	0	28.1323	3.11717	21.5646	0	0	0	60.15	4.57553	0	2.66676	0	0	0	0	155.054	0	0	5.8566	113.974	49.1852	0
3300002I08Rik	0	0	0	0	0	0	0	0	0	0	0	0	7.00698	0	0	0	0	0	0	0	0	0	0	0	0	0	0	0	0	0	0	0	21.0306	0	0	2.28777	0	0	0	0	0	0	0	0	0	0	0	0	0
3632451O06Rik	12.0365	0	0	0	0	0	27.2979	0	0	0	0	0	0	0	0	0	0	0	0	3.80419	0	0	0	0	0	0	22.1886	22.9395	3.83622	0	0	0	0	0	0	2.28777	0	1.33338	0	2.07105	0	0	4.43013	1.391	0	0	0	0	5.91536
3830406C13Rik	0	1.79357	0	1.0935	0	53.3198	11.6991	2.7727	0	7.00341	0	29.6186	9.80978	0	1.37483	27.534	18.106	36.0041	0	0	0	0	0	0	79.4237	0	0	0	0	6.23435	0	6.75834	1.31441	11.467	0	0	0	1.33338	0	0	0	0	106.323	0	0	0	0	0	0
3830408C21Rik	0	0.896783	56.1305	3.2805	0	0	0	0	0	0	0	0	0	0	0	0	0	0	41.4761	0	0	0	0	0	0	0	0	0	0	0	0	0	0	0	9.56932	0	0	0	0	0	6.30269	0	0	0	7.79941	0	0	16.3951	0
3930402G23Rik	0	0	0	0	0	0	11.6991	41.5905	0	0	0	0	0	0	0	0	0	0	0	95.1046	0	0	0	2.1565	0	0	0	0	0	0	0	0	0	0	1.36705	0	0	0	0	0	0	0	0	0	0	0	0	0	0
4430402I18Rik	0	0	0	0	0	0	0	2.7727	0	0	0	0	0	0	0	0	0	0	0	0	0	0	0	0	0	0	0	0	7.67244	0	0	0	0	0	0	0	0	0	0	0	0	0	0	0	0	0	0	0	0
4632415L05Rik	0	0	0	65.61	4.70366	0	0	27.727	5.80607	51.3583	0	17.9507	1.4014	0	0	15.1437	12.9329	0	0	0	0	0	24.0833	47.443	0	0	44.3772	13.7637	14.0661	71.695	10.7823	6.75834	36.8036	0	1.36705	38.892	0	0	0	35.2079	0	0	0	0	0	0	6.33188	0	31.5486
4632427E13Rik	4.01217	0.896783	10.3398	0	42.333	11.0664	0	66.5447	1.16121	37.3515	53.6441	0.897533	0	12.1242	0	1.3767	0	0	0	0	0	8.70364	0	0	0	0	0	0	0	0	64.6938	0	3.94324	0	8.20227	2.28777	0	0	0	0	42.0179	28.2613	0	9.73699	0	0	0	0	1.97179
4732471J01Rik	0	15.2453	10.3398	2.187	3.13577	16.0965	0	30.4997	4.64486	0	33.5276	0	0	7.57761	12.3734	2.7534	0	0	0	0	38.1824	0	0	0	46.7198	0	0	0	3.83622	137.156	0	47.3084	0	0	2.73409	0	0	0	44.0434	18.6395	0	0	0	20.865	2.5998	0	0	0	0
4732491K20Rik	0	0	0	0	0	9.05431	0	0	12.7734	2.33447	29.0572	25.1309	0	1.51552	5.4993	0	0	6.00068	0	60.867	0	0	0	0	0	0	0	0	10.2299	3.11717	0	0	0	0	1.36705	0	0	0	44.0434	0	0	0	0	0	0	5.8566	0	0	0
4831440E17Rik	0	0	0	0	0	0	0	0	26.7079	0	0	0	0	0	0	0	7.75973	24.0027	10.369	0	0	0	88.3054	0	0	0	0	0	0	0	0	0	24.9738	0	0	0	0	9.33365	0	0	0	0	0	0	0	5.8566	0	0	3.94357
4833420G17Rik	4.01217	24.2131	41.3593	69.984	32.9256	8.04827	27.2979	108.135	9.28971	21.0102	30.1748	29.6186	14.014	37.8881	46.7441	22.0272	28.4523	1.50017	10.369	15.2167	61.0919	92.8389	52.1805	36.6605	0	0	22.1886	9.17581	46.0346	0	32.3469	155.442	3.94324	0	34.1761	43.4676	39.0731	21.3341	4.89372	82.8421	6.30269	18.8408	0	11.128	62.3953	46.8528	0	426.272	7.88715
4833422C13Rik	0	4.48391	0	1.0935	1.56789	0	0	0	0	0	0	0	0	4.54657	0	0	0	0	0	0	0	20.3085	0	0	0	0	0	0	6.3937	68.5778	0	0	17.0874	0	0	2.28777	15.6292	6.66689	0	0	0	4.71021	0	0	0	0	0	0	0
4833424O15Rik	20.0608	0	7.38559	0	53.3082	3.0181	42.8967	0	0	2.33447	3.35276	65.5199	2.80279	7.57761	134.733	28.9107	0	91.5103	31.1071	0	0	121.851	12.0417	79.7904	9.34396	21.6105	0	0	16.6236	0	64.6938	0	36.8036	11.467	13.6705	0	39.0731	21.3341	97.8743	0	18.9081	0	2.21506	4.17299	36.3972	11.7132	0	0	1.97179
4833439L19Rik	64.1947	56.4973	70.1631	0	40.7651	60.362	74.0944	66.5447	54.5771	58.3617	50.2914	67.315	78.4782	75.7761	64.6168	63.3283	106.05	96.0108	103.69	0	0	133.456	8.02777	94.8859	79.4237	93.6455	0	55.0549	25.5748	127.804	0	13.5167	72.2927	103.203	128.502	80.0718	46.8877	57.3353	9.78743	91.1263	67.2287	32.9715	312.324	162.747	223.583	17.5698	139.301	5.46502	53.2382
4921504A21Rik	0	0	14.0326	13.122	0	0	0	0	0	0	5.58793	8.0778	0	0	0	0	0	0	0	0	0	0	0	0	0	0	0	0	0	0	0	0	0	11.467	0	0	0	0	0	0	0	0	0	0	0	0	0	0	1.97179
4921511C10Rik	0	0	0	0	0	0	0	0	0	7.00341	0	0	0	0	0	1.3767	0	0	0	0	0	0	0	0	4.67198	0	0	0	0	0	0	0	0	0	0	0	46.8877	0	39.1497	0	0	0	0	0	0	5.8566	0	0	0
4921524J17Rik	0	36.7681	18.464	0	28.222	14.0845	0	0	8.1285	0	1.11759	4.48767	25.2251	3.03105	0	0	2.58658	6.00068	0	22.8251	0	0	0	2.1565	0	0	0	4.5879	23.0173	3.11717	53.9115	0	6.57206	22.934	65.6182	50.3309	0	40.0013	0	2.07105	58.8251	0	2.21506	0	5.19961	0	0	0	57.1818
4921531C22Rik	0	8.96783	22.1568	0	0	0	0	30.4997	13.9346	11.6723	32.41	0.897533	0	0	0	0	0	0	0	0	0	0	0	28.0345	0	0	0	0	1.27874	0	0	0	3.94324	0	0	0	23.4439	1.33338	0	0	0	0	0	0	0	0	0	0	0
4930402H24Rik	44.1339	0.896783	69.4245	77.6385	70.5549	15.0905	11.6991	38.8178	22.0631	0	1.11759	89.7533	65.8656	54.5588	24.7469	61.9516	18.106	28.5032	51.8451	152.167	68.7284	89.9377	24.0833	0	14.0159	0	44.3772	13.7637	24.2961	6.23435	10.7823	141.925	11.8297	240.807	21.8727	0	7.81462	18.6673	4.89372	49.7052	18.9081	0	6.64519	55.6399	5.19961	64.4226	18.9956	21.8601	9.85893
4930404I05Rik	0	26.9035	0	0	0	0	0	8.31809	0	0	0	0	0	0	0	0	0	0	10.369	19.0209	53.4554	0	0	0	0	0	0	0	0	0	0	0	0	0	0	0	0	1.33338	0	0	0	0	0	0	0	0	0	0	0
4930404N11Rik	8.02434	0.896783	0	0	6.27155	9.05431	0	0	15.0958	0	3.35276	5.3852	0	0	0	0	12.9329	15.0017	0	0	0	0	0	2.1565	0	0	0	0	16.6236	0	0	6.75834	0	0	0	13.7266	0	2.66676	0	41.421	0	18.8408	0	20.865	0	0	0	0	0
4930413G21Rik	0	0	0	9.8415	0	1.00603	19.4985	16.6362	3.48364	0	11.1759	0	0	7.57761	1.37483	0	5.17315	0	0	0	0	0	0	0	0	0	0	0	3.83622	0	21.5646	0	5.25765	0	16.4045	6.8633	0	0	19.5749	0	0	28.2613	0	9.73699	12.999	0	0	5.46502	0
4930414L22Rik	40.1217	0	8.12415	0	10.9752	0	0	0	39.4813	0	30.1748	0.897533	5.60559	0	0	0	0	28.5032	10.369	0	30.5459	0	0	2.1565	23.3599	79.2385	0	0	8.95118	0	0	0	0	0	0	0	7.81462	0	0	0	0	0	2.21506	16.692	0	0	0	218.601	0
4930419G24Rik	0	0	0	5.4675	6.27155	3.0181	0	0	1.16121	0	12.2934	0	0	0	0	0	0	0	0	3.80419	0	11.6049	0	2.1565	0	0	0	0	1.27874	0	0	0	1.31441	0	0	0	0	0	0	0	0	0	0	1.391	0	0	0	0	0
4930427A07Rik	0	0.896783	0	0	0	0	0	0	0	0	0	0	0	0	0	0	0	0	10.369	0	0	0	0	0	56.0638	0	0	0	0	0	0	0	0	0	0	0	0	0	0	0	0	0	0	0	0	93.7056	0	0	0
4930429B21Rik	4.01217	0	32.4966	2.187	1.56789	15.0905	19.4985	0	1.16121	9.33788	34.6452	0	0	7.57761	26.1217	0	5.17315	0	0	0	0	0	0	56.0689	0	7.2035	0	4.5879	0	0	0	6.75834	9.20089	45.8679	1.36705	11.4388	0	22.6674	0	2.07105	27.3116	9.42042	0	31.993	0	17.5698	0	191.276	0
4930430F08Rik	0	43.9424	28.8038	2.187	0	24.1448	0	0	0	0	0	46.6717	19.6196	9.09314	0	0	5.17315	0	0	0	0	0	0	15.0955	0	0	22.1886	0	0	0	0	0	7.88648	0	19.1386	0	0	0	0	0	0	0	26.5808	0	0	52.7094	0	0	0
4930444M15Rik	0	0	0	0	0	6.0362	0	0	0	0	0	0	0	0	0	0	0	0	10.369	49.4544	0	2.90121	0	0	0	0	0	0	0	0	0	0	0	0	0	0	0	0	14.6811	0	0	0	0	0	0	46.8528	0	0	0
4930447C04Rik	0	0.896783	0	0	1.56789	0	0	8.31809	19.7406	60.6962	0	1.79507	0	1.51552	5.4993	0	0	0	10.369	26.6293	15.273	20.3085	4.01388	17.252	14.0159	0	22.1886	0	15.3449	0	0	0	0	0	0	0	0	16.0005	0	22.7816	0	70.6531	0	1.391	0	0	0	0	0
4930452B06Rik	0	0	0	0	0	1.00603	0	0	39.4813	0	0	0	0	0	0	5.50681	0	0	0	0	0	0	4.01388	0	0	0	0	0	1.27874	0	0	0	0	0	1.36705	0	0	46.6682	0	0	2.1009	0	0	0	0	0	0	0	0
4930453N24Rik	0	17.0389	0	5.4675	0	10.0603	0	0	0	4.66894	23.4693	0.897533	11.2112	3.03105	0	0	0	76.5086	0	0	0	5.80243	0	19.4085	0	0	0	0	1.27874	0	0	0	19.7162	34.4009	17.7716	27.4532	0	0	0	0	2.1009	0	0	0	0	29.283	0	0	35.4922
4930473A02Rik	0	26.0067	0	0	0	4.02414	19.4985	0	0	0	2.23517	0.897533	0	1.51552	0	0	2.58658	1.50017	10.369	3.80419	0	5.80243	0	0	9.34396	0	0	0	0	0	0	0	0	11.467	1.36705	0	7.81462	8.00027	0	0	4.20179	0	2.21506	1.391	0	17.5698	0	0	1.97179
4930480K15Rik	0	4.48391	2.95424	14.2155	7.83944	15.0905	0	41.5905	11.6121	11.6723	46.9386	0	0	10.6087	8.24895	0	20.6926	0	20.738	15.2167	0	0	0	30.191	18.6879	0	0	0	1.27874	3.11717	86.2584	47.3084	0	0	0	2.28777	62.517	0	14.6811	0	0	0	0	2.782	0	52.7094	25.3275	147.556	0
4930500J02Rik	0	0.896783	0	45.927	0	0	0	0	0	0	0	0	0	0	0	0	0	0	0	22.8251	0	0	0	0	0	0	0	0	0	0	0	0	0	0	1.36705	0	0	0	4.89372	0	0	0	0	6.95499	0	0	0	0	0
4930503E24Rik	0	1.79357	0	2.187	0	0	0	0	0	0	0	0	0	0	0	0	0	0	0	3.80419	7.63649	0	0	0	0	0	22.1886	0	2.55748	0	0	33.7917	3.94324	0	1.36705	0	0	1.33338	0	4.1421	0	0	2.21506	0	0	5.8566	0	0	1.97179
4930503L19Rik	0	0	0	0	6.27155	0	0	0	0	11.6723	0	20.6433	0	16.6708	0	0	0	0	0	0	0	0	0	0	9.34396	0	0	0	0	0	0	0	1.31441	0	0	0	0	0	0	0	0	0	0	0	0	0	0	0	1.97179
4930506C21Rik	0	0	21.4182	0	0	0	0	0	0	0	0	0	0	0	1.37483	1.3767	0	0	41.4761	0	0	8.70364	0	4.313	0	28.814	0	0	3.83622	0	0	27.0333	1.31441	45.8679	0	34.3165	0	0	4.89372	24.8526	18.9081	0	26.5808	0	7.79941	76.1358	0	0	11.8307
4930506M07Rik	12.0365	0	12.5555	28.431	28.222	45.2715	0	13.8635	47.6098	0	0	3.59013	19.6196	7.57761	0	31.6641	0	4.50051	0	7.60837	0	2.90121	8.02777	0	9.34396	0	66.5658	32.1153	38.3622	0	10.7823	6.75834	18.4018	0	2.73409	0	0	20.0007	4.89372	0	37.8161	0	0	61.2039	0	0	113.974	0	5.91536
4930507D05Rik	0	0.896783	0	0	0	0	0	0	30.1916	0	0	0	0	0	0	0	0	0	0	0	0	0	44.1527	0	0	0	0	0	2.55748	0	0	0	0	0	0	0	0	0	0	0	25.2108	0	0	1.391	2.5998	0	0	0	0
4930512B01Rik	0	7.17426	0	0	0	0	0	0	0	0	0	0	0	0	0	0	0	0	0	0	7.63649	49.3206	4.01388	6.46949	0	0	0	0	0	0	0	27.0333	3.94324	0	0	0	15.6292	1.33338	0	0	10.5045	0	0	0	2.5998	0	0	0	0
4930513N10Rik	0	0	0	0	25.0862	1.00603	0	0	1.16121	4.66894	0	0	0	4.54657	0	0	0	0	0	0	0	0	4.01388	0	0	0	0	0	0	6.23435	0	0	0	0	0	0	23.4439	2.66676	0	2.07105	0	0	2.21506	0	0	11.7132	6.33188	0	0
4930526I15Rik	0	4.48391	3.69279	0	1.56789	0	11.6991	41.5905	2.32243	0	0	8.0778	2.80279	13.6397	0	12.3903	49.1449	0	0	0	0	0	40.1388	2.1565	0	0	0	9.17581	8.95118	81.0465	0	0	14.4585	0	25.9739	0	0	0	0	0	18.9081	32.9715	0	12.519	0	0	0	5.46502	0
4930539E08Rik	0	0	0	0	0	0	0	0	0	0	0	0	0	0	0	0	0	12.0014	0	0	45.8189	0	0	0	0	0	0	0	7.67244	0	97.0406	0	1.31441	0	0	25.1654	0	0	0	0	0	0	0	0	0	0	0	0	0
4930539J05Rik	0	0	6.64703	0	0	0	0	0	4.64486	11.6723	0	4.48767	8.40838	0	0	4.1301	2.58658	1.50017	0	0	0	0	0	2.1565	0	0	0	4.5879	2.55748	12.4687	0	0	1.31441	0	0	0	0	5.33351	4.89372	0	0	0	0	1.391	28.5978	0	0	0	0
4930539N22Rik	0	0	5.90847	37.179	28.222	0	0	0	1.16121	0	8.94069	0	0	0	0	0	0	0	0	0	45.8189	2.90121	0	6.46949	0	0	0	9.17581	0	43.6404	32.3469	6.75834	0	0	0	0	0	0	0	0	0	0	0	2.782	0	0	0	16.3951	0
4930545L23Rik	0	7.17426	0	1.0935	0	0	3.8997	0	0	14.0068	0	0	0	0	0	4.1301	0	0	51.8451	0	0	20.3085	0	6.46949	0	0	0	4.5879	5.11496	0	0	13.5167	0	0	0	2.28777	7.81462	0	0	0	0	0	0	1.391	0	0	0	0	0
4930549G23Rik	0	0	0	0	0	0	3.8997	0	1.16121	2.33447	0	0	0	0	0	0	0	0	0	0	0	0	4.01388	0	0	0	0	0	0	0	43.1292	0	0	0	0	0	0	0	0	0	0	0	0	0	10.3992	0	44.3232	0	0
4930552P12Rik	0	0	0	0	0	9.05431	0	0	33.6752	0	0	0	0	0	0	0	0	0	0	0	0	0	0	0	0	0	0	0	0	0	0	0	0	0	0	0	0	1.33338	0	4.1421	0	0	0	0	0	0	0	0	53.2382
4930563E22Rik	0	0	0	0	0	0	46.7964	0	0	0	0	0	0	10.6087	0	0	0	0	0	0	0	2.90121	0	0	0	0	0	0	0	0	0	0	0	0	1.36705	0	0	0	0	0	0	0	0	0	0	0	202.62	0	0
4930563F08Rik	0	6.27748	5.16991	0	18.8146	0	0	0	1.16121	0	1.11759	0	0	0	0	0	0	0	20.738	0	15.273	0	0	15.0955	4.67198	0	0	0	0	9.35152	0	0	0	0	0	0	0	1.33338	29.3623	0	2.1009	9.42042	0	1.391	0	0	63.3188	0	0
4930570G19Rik	0	0	7.38559	0	1.56789	0	27.2979	0	0	0	71.5255	0	9.80978	21.2173	0	0	0	0	0	79.8879	0	0	0	0	4.67198	0	0	9.17581	10.2299	0	118.605	6.75834	2.62883	11.467	4.10114	2.28777	0	62.6688	0	12.4263	31.5134	18.8408	0	1.391	28.5978	5.8566	0	0	41.4075
4930579G18Rik	0	0	0	7.6545	0	0	0	0	1.16121	4.66894	0	0	0	0	0	0	0	0	10.369	0	0	2.90121	0	0	0	0	0	0	0	0	10.7823	0	0	0	6.83523	0	0	4.00013	0	0	0	0	0	5.56399	0	0	12.6638	0	0
4930579G24Rik	4.01217	0	0	2.187	0	0	0	2.7727	0	0	1.11759	23.3359	0	0	0	0	0	0	0	0	0	0	0	0	23.3599	0	0	0	0	0	0	0	0	0	0	0	0	2.66676	0	0	0	0	0	0	0	0	0	0	1.97179
4930594C11Rik	0	0	0	0	0	0	0	0	1.16121	0	21.2341	0	0	0	0	0	0	0	10.369	0	0	0	16.0555	0	37.3758	0	0	0	0	15.5859	0	0	0	0	1.36705	0	0	0	0	0	0	9.42042	0	0	0	0	0	5.46502	0
4931403G20Rik	0	0	0	4.374	0	0	0	0	2.32243	0	0	0	0	0	0	0	0	19.5022	0	0	7.63649	2.90121	0	0	0	0	0	0	0	0	0	0	0	0	5.46818	2.28777	0	0	0	0	4.20179	4.71021	0	4.17299	0	0	0	0	0
4931406C07Rik	0	3.58713	0	0	10.9752	0	62.3953	0	0	0	0	0	16.8168	1.51552	0	0	0	0	0	0	0	0	0	0	23.3599	0	0	0	1.27874	6.23435	10.7823	0	0	0	1.36705	0	0	2.66676	0	0	0	0	39.8711	0	0	11.7132	0	0	0
4931406P16Rik	0	18.8324	0.738559	12.0285	58.0118	9.05431	101.392	2.7727	0	0	1.11759	0	16.8168	7.57761	32.9958	23.4039	2.58658	0	62.2141	0	22.9095	2.90121	0	28.0345	0	0	0	50.4669	16.6236	37.4061	21.5646	0	10.5153	0	84.7568	0	0	34.6678	14.6811	2.07105	10.5045	80.0735	2.21506	0	72.7945	0	6.33188	109.3	1.97179
4931408D14Rik	0	0	0	0	0	0	0	0	0	0	0	0	0	3.03105	0	0	0	0	62.2141	0	0	0	0	0	0	0	0	0	0	0	0	0	3.94324	0	0	0	0	0	0	6.21315	21.009	0	0	0	0	0	0	0	0
4931414P19Rik	40.1217	0	0	0	0	0	0	0	0	0	0	0	0	0	0	0	0	0	0	0	0	0	0	0	0	0	0	0	1.27874	0	0	0	0	0	0	0	0	0	0	0	0	0	0	0	0	0	0	0	0
4931428F04Rik	0	0	2.21568	67.797	1.56789	0	11.6991	0	54.5771	0	8.94069	1.79507	0	1.51552	0	1.3767	0	0	0	0	0	0	0	0	0	0	0	22.9395	23.0173	3.11717	0	0	2.62883	0	23.2398	0	0	9.33365	0	0	35.7152	9.42042	0	0	0	0	6.33188	5.46502	0
4931430N09Rik	0	0	2.95424	0	0	0	0	0	0	0	0	0	0	0	24.7469	0	0	0	0	0	0	0	0	2.1565	0	0	0	0	0	0	0	0	0	0	0	0	0	0	0	0	6.30269	0	0	4.17299	0	0	0	0	7.88715
4931440F15Rik	0	0	0	0	0	1.00603	0	2.7727	0	0	0	0	0	0	0	0	0	0	0	0	0	0	84.2916	0	0	7.2035	0	18.3516	0	0	0	0	0	11.467	0	0	0	0	0	0	0	0	0	0	0	5.8566	0	0	0
4931440P22Rik	0	0	0	0	0	1.00603	0	0	0	0	3.35276	0	0	0	0	0	0	0	0	0	0	0	0	0	0	0	0	9.17581	0	0	0	0	0	0	0	6.8633	0	0	0	0	2.1009	0	0	0	0	0	0	0	0
4932413F04Rik	0	3.58713	0	43.74	0	0	0	0	4.64486	0	0	0.897533	0	0	0	0	0	0	0	0	0	0	8.02777	0	0	0	0	0	0	0	0	0	0	0	0	0	0	0	0	0	2.1009	0	0	0	0	35.1396	0	0	0
4932416H05Rik	0	0	0	3.2805	0	0	11.6991	0	0	0	0	0	1.4014	0	0	0	0	0	0	0	7.63649	2.90121	72.2499	0	0	0	0	0	1.27874	0	10.7823	0	0	0	0	0	0	0	44.0434	0	0	18.8408	0	0	0	0	0	0	0
4932438A13Rik	16.0487	156.04	50.222	22.9635	109.752	13.0784	288.578	60.9993	97.542	217.106	109.523	114.884	5.60559	46.9812	20.6224	13.767	36.2121	4.50051	134.797	148.363	53.4554	107.345	28.0972	109.981	256.959	93.6455	66.5658	50.4669	49.8709	190.148	129.388	0	153.786	298.142	53.3148	6.8633	140.663	2.66676	210.43	86.9842	77.7332	244.931	2.21506	19.474	15.5988	210.838	607.861	5.46502	29.5768
4933400F21Rik	0	0	0	0	0	0	0	0	0	9.33788	0	0	0	0	0	0	0	0	0	0	0	23.2097	0	2.1565	0	0	0	0	0	0	0	0	13.1441	0	0	0	0	0	0	0	18.9081	0	0	0	0	0	0	5.46502	0
4933404O12Rik	0	0	0	0	0	2.01207	0	121.999	5.80607	0	0	0	0	0	0	1.3767	0	0	0	0	0	0	0	122.92	0	0	0	0	5.11496	0	0	0	1.31441	0	0	0	0	0	0	0	0	0	0	8.34599	0	5.8566	0	0	0
4933407K13Rik	0	0	5.90847	5.4675	3.13577	0	0	11.0908	0	0	0	10.7704	0	0	0	6.88351	2.58658	0	0	0	0	0	28.0972	0	0	0	0	0	0	0	0	0	0	0	0	0	0	0	0	0	21.009	0	0	0	0	0	0	0	0
4933407L21Rik	0	0	0	0	0	0	0	0	0	0	0	0	0	0	0	1.3767	0	0	0	0	0	0	0	0	0	0	0	0	2.55748	0	0	0	0	0	0	0	46.8877	0	0	0	0	0	0	0	0	0	0	0	0
4933408B17Rik	0	0	0	8.748	0	0	0	0	0	0	0	0	0	3.03105	0	0	0	0	0	0	0	0	0	0	0	0	0	0	0	0	0	0	0	0	30.075	0	7.81462	0	0	0	4.20179	84.7838	0	0	0	64.4226	0	0	0
4933411K20Rik	0	0	0	8.748	0	0	3.8997	0	20.9019	0	0	0	1.4014	10.6087	5.4993	11.0136	0	0	0	0	0	17.4073	0	8.62599	0	0	0	18.3516	2.55748	46.7576	0	0	6.57206	0	0	0	0	0	0	0	0	0	0	9.73699	0	0	0	0	47.3229
4933412E12Rik	0	0	0	0	6.27155	0	0	13.8635	0	0	0	0	5.60559	0	0	0	10.3463	0	0	0	0	0	0	0	0	0	0	0	0	0	0	0	22.345	0	0	0	0	0	0	0	23.1099	0	0	0	0	0	0	0	0
4933412O06Rik	0	0	16.9869	0	0	0	0	0	0	0	0	12.5655	0	0	0	0	0	0	0	0	0	0	0	0	0	0	0	4.5879	0	0	0	0	0	0	0	0	0	0	0	12.4263	0	4.71021	115.183	9.73699	0	0	0	0	0
4933413J09Rik	0	0.896783	0	0	0	0	0	0	0	53.6928	0	0	0	0	0	0	0	0	0	0	0	5.80243	0	0	0	0	0	0	0	0	0	0	0	0	13.6705	0	0	1.33338	0	0	0	0	0	0	0	0	0	0	0
4933413L06Rik	0	4.48391	6.64703	14.2155	18.8146	1.00603	0	2.7727	1.16121	7.00341	7.8231	7.18027	0	1.51552	0	0	2.58658	0	0	7.60837	7.63649	23.2097	0	21.565	4.67198	0	22.1886	13.7637	2.55748	0	0	0	15.773	34.4009	0	0	0	0	0	0	4.20179	0	0	0	5.19961	0	12.6638	54.6502	1.97179
4933417D19Rik	56.1704	0	0	5.4675	0	1.00603	7.79941	0	0	0	8.94069	0	0	0	0	0	0	0	0	15.2167	7.63649	0	0	21.565	0	0	0	0	0	0	0	0	0	0	0	0	0	0	0	0	0	0	0	0	0	0	0	0	0
4933421O10Rik	0	0	0	0	34.4935	0	3.8997	0	8.1285	0	0	0	0	1.51552	0	0	12.9329	0	0	0	0	0	0	0	0	0	0	4.5879	0	0	0	0	0	0	0	0	0	0	53.8309	0	0	0	0	0	0	0	0	0	0
4933426M11Rik	12.0365	45.7359	14.0326	0	23.5183	0	27.2979	55.4539	0	7.00341	62.5848	0	5.60559	6.06209	26.1217	4.1301	0	22.5025	0	0	0	14.5061	0	0	0	0	0	9.17581	15.3449	0	0	0	0	0	12.3034	0	0	0	0	0	8.40358	164.857	2.21506	11.128	15.5988	111.275	0	0	1.97179
4933427D14Rik	0	0	6.64703	43.74	1.56789	0	42.8967	60.9993	31.3528	25.6792	53.6441	2.6926	4.20419	24.2484	50.8685	15.1437	2.58658	0	41.4761	53.2586	0	37.7158	16.0555	4.313	74.7517	7.2035	177.509	27.5274	34.526	6.23435	194.081	216.267	9.20089	0	1.36705	0	31.2585	1.33338	0	14.4974	84.0358	0	0	12.519	51.9961	17.5698	6.33188	0	57.1818
4933428G20Rik	0	0	0	3.2805	0	0	0	0	0	0	0	0	0	0	0	0	0	1.50017	0	3.80419	0	0	12.0417	0	0	0	0	0	0	0	0	0	0	0	0	0	7.81462	14.6672	0	0	0	0	0	0	0	0	0	0	0
4933431E20Rik	120.365	0.896783	19.9411	0	0	39.2353	50.6961	0	26.7079	0	59.2321	67.315	18.2182	1.51552	0	26.1573	46.5584	37.5042	0	0	0	0	0	2.1565	37.3758	7.2035	0	22.9395	14.0661	0	0	0	3.94324	0	0	6.8633	15.6292	18.6673	0	0	0	0	0	0	18.1986	5.8566	0	0	0
4933432I09Rik	0	0	0	0	0	0	70.1947	0	24.3855	0	0	0	0	0	0	0	0	0	0	0	0	0	56.1944	0	0	0	0	0	30.6898	0	0	0	21.0306	0	15.0375	0	0	0	9.78743	2.07105	0	0	0	0	0	0	0	0	1.97179
4933434E20Rik	0	0	24.3724	26.244	43.9008	24.1448	15.5988	47.1359	55.7383	67.6996	33.5276	45.7742	39.2391	28.7949	6.87413	34.4175	28.4523	0	0	30.4335	30.5459	43.5182	92.3193	88.4164	0	36.0175	0	9.17581	48.5921	0	43.1292	121.65	26.2883	0	23.2398	11.4388	0	20.0007	0	16.5684	37.8161	0	0	36.1659	70.1947	29.283	0	5.46502	100.561
4933439C10Rik	4.01217	76.2265	20.6796	287.59	137.974	5.03017	152.088	141.408	139.346	79.372	106.171	3.59013	7.00698	18.1863	79.7399	17.8971	56.9047	0	155.535	0	99.2743	179.875	124.43	53.9124	0	0	266.263	45.879	23.0173	0	97.0406	0	0	0	20.5057	16.0144	0	76.0026	0	86.9842	58.8251	221.38	0	34.775	150.789	204.981	671.18	5.46502	1.97179
5031425E22Rik	0	0	49.4834	0	29.7899	0	15.5988	0	11.6121	0	79.3486	1.79507	0	0	0	20.6505	0	1.50017	0	11.4126	0	2.90121	0	0	4.67198	0	22.1886	22.9395	1.27874	0	0	0	0	0	0	9.15106	7.81462	0	0	12.4263	2.1009	0	0	0	0	5.8566	12.6638	0	7.88715
5031426D15Rik	8.02434	81.6072	80.5029	18.5895	18.8146	24.1448	89.6932	72.0901	89.4135	156.409	65.9376	0.897533	0	34.857	92.1133	50.938	0	21.0024	445.868	136.951	15.273	72.5304	108.375	138.016	28.0319	14.407	0	27.5274	44.7559	37.4061	75.4761	108.133	0	321.075	32.8091	0	15.6292	61.3354	127.237	188.466	56.7242	0	2.21506	0	2.5998	286.973	113.974	5.46502	23.6614
5031434O11Rik	0	0	0	0	0	0	0	0	0	0	7.8231	0	0	0	0	0	0	0	0	0	0	0	0	0	0	0	0	0	0	0	0	0	0	0	2.73409	0	0	0	0	26.9237	0	0	0	0	0	11.7132	0	0	0
5031439G07Rik	4.01217	95.9558	79.7643	595.957	258.701	27.1629	230.082	124.771	168.376	49.0239	263.75	0	49.0489	112.149	9.62378	128.033	312.976	127.514	124.428	190.209	22.9095	8.70364	96.3332	228.589	0	0	421.583	36.7032	86.9543	211.968	75.4761	6.75834	106.467	217.873	64.2511	0	125.034	74.6692	78.2995	89.0552	0	127.176	0	8.34599	7.79941	5.8566	6.33188	10.93	126.194
5330417C22Rik	4.01217	76.2265	23.6339	89.667	134.838	59.356	105.292	60.9993	84.7686	144.737	70.4079	2.6926	0	37.8881	61.8671	63.3283	2.58658	0	155.535	194.013	61.0919	31.9134	140.486	62.5384	14.0159	0	88.7543	9.17581	11.5087	3.11717	0	27.0333	60.463	45.8679	20.5057	0	39.0731	13.3338	0	74.5579	65.1278	0	0	48.6849	7.79941	64.4226	0	5.46502	15.7743
5330434G04Rik	0	0	0	1.0935	0	34.2052	0	22.1816	10.4509	0	22.3517	6.28273	0	7.57761	6.87413	5.50681	0	1.50017	0	0	30.5459	0	0	21.565	9.34396	0	0	0	8.95118	46.7576	0	27.0333	0	11.467	0	0	0	21.3341	0	0	94.5403	56.5225	0	0	7.79941	0	6.33188	5.46502	0
5430405H02Rik	0	4.48391	0	0	1.56789	0	11.6991	0	0	2.33447	0	0	12.6126	9.09314	16.4979	24.7806	15.5195	12.0014	0	11.4126	0	0	0	0	23.3599	0	0	0	10.2299	3.11717	0	0	0	0	34.1761	0	0	2.66676	0	0	0	0	0	0	0	0	0	0	0
5430416N02Rik	24.073	0	13.2941	0	15.6789	11.0664	0	24.9543	0	0	40.2331	0	9.80978	7.57761	10.9986	8.26021	15.5195	36.0041	0	0	0	0	0	36.6605	28.0319	64.8315	110.943	0	17.9024	0	0	81.1	0	0	47.8466	13.7266	39.0731	26.6676	0	49.7052	10.5045	174.278	39.8711	26.429	44.1967	11.7132	0	0	0
5430417L22Rik	0	30.4906	11.0784	0	1.56789	19.1146	19.4985	74.8628	0	0	0	8.0778	9.80978	24.2484	0	19.2738	5.17315	1.50017	10.369	45.6502	45.8189	0	68.236	73.3209	0	7.2035	288.452	22.9395	12.7874	0	10.7823	108.133	34.1747	0	30.075	29.741	0	12.0004	4.89372	4.1421	0	0	0	23.647	93.5929	0	0	0	21.6897
5530401A14Rik	0	34.0777	0	24.057	4.70366	0	0	0	0	0	0	16.1556	0	0	15.1231	0	0	0	10.369	0	0	0	4.01388	0	32.7039	7.2035	155.32	0	0	0	0	33.7917	0	0	0	0	0	1.33338	0	0	0	0	0	0	0	0	0	0	0
5530601H04Rik	0	0	28.8038	0	0	0	0	0	0	0	0	26.0285	8.40838	0	0	0	0	0	0	0	0	0	52.1805	0	0	0	0	0	8.95118	0	0	0	28.9171	0	20.5057	2.28777	0	1.33338	0	0	0	0	0	69.5499	0	40.9962	25.3275	0	0
5730408K05Rik	12.0365	0	0	3.2805	4.70366	6.0362	0	0	0	2.33447	5.58793	0	0	0	0	1.3767	5.17315	0	0	7.60837	0	2.90121	0	0	4.67198	0	0	0	3.83622	0	0	0	0	22.934	0	0	0	0	0	0	0	0	6.64519	0	5.19961	11.7132	0	27.3251	3.94357
5730409E04Rik	116.353	0	50.9606	45.927	0	9.05431	42.8967	0	0	53.6928	0	43.0816	2.80279	18.1863	0	78.472	12.9329	67.5076	10.369	0	38.1824	0	0	0	37.3758	0	0	68.8186	58.822	0	10.7823	162.2	44.69	0	2.73409	0	218.809	0	0	0	2.1009	0	0	9.73699	62.3953	5.8566	25.3275	16.3951	3.94357
5730455P16Rik	100.304	75.3298	115.954	28.431	61.1476	149.899	93.5929	33.2724	33.6752	16.3413	60.3496	29.6186	12.6126	40.9191	43.9944	35.7942	28.4523	0	20.738	0	7.63649	14.5061	0	71.1644	84.0957	122.46	133.132	114.698	8.95118	3.11717	0	6.75834	0	103.203	34.1761	29.741	0	44.0015	19.5749	14.4974	50.4215	0	77.5272	16.692	59.7955	5.8566	12.6638	10.93	126.194
5730480H06Rik	0	17.9357	0	0	1.56789	0	0	0	0	0	0	0	0	0	0	0	0	0	10.369	0	0	0	0	6.46949	0	0	0	0	0	0	0	0	0	0	0	0	0	0	0	6.21315	0	0	0	0	0	0	0	0	0
5730508B09Rik	0	0	0	0	0	0	0	0	1.16121	0	0	0	9.80978	0	15.1231	1.3767	20.6926	0	0	0	0	0	0	0	0	0	0	0	2.55748	0	0	0	0	0	0	4.57553	7.81462	0	0	0	0	0	0	0	0	0	0	0	0
5730522E02Rik	0	4.48391	0	6.561	21.9504	24.1448	0	99.8171	44.1261	70.0341	1.11759	0	0	10.6087	30.2462	0	0	0	10.369	0	0	23.2097	16.0555	21.565	0	0	0	27.5274	0	0	53.9115	0	6.57206	0	19.1386	4.57553	0	21.3341	0	0	0	51.8123	0	0	10.3992	76.1358	12.6638	0	0
5830415F09Rik	20.0608	0	0	0	0	0	3.8997	0	0	0	0	0	4.20419	0	0	0	0	0	0	0	0	0	0	0	0	0	0	0	0	0	0	0	0	0	0	0	0	0	0	0	0	0	0	0	0	0	0	0	0
5830416P10Rik	0	0	0	0	0	0	0	0	0	2.33447	0	0	0	0	15.1231	0	0	0	0	7.60837	0	0	0	0	0	0	0	0	0	0	0	0	0	0	0	11.4388	0	0	0	2.07105	0	0	0	0	0	0	0	0	0
5830417I10Rik	0	0	0.738559	61.236	0	0	7.79941	0	0	11.6723	13.411	0	0	1.51552	0	0	0	1.50017	0	0	7.63649	26.1109	12.0417	0	0	14.407	0	4.5879	15.3449	0	0	0	1.31441	0	5.46818	0	54.7024	4.00013	0	0	2.1009	0	0	1.391	0	0	0	0	19.7179
5830418K08Rik	0	0	2.95424	21.87	0	21.1267	7.79941	24.9543	1.16121	9.33788	26.8221	14.3605	0	1.51552	0	0	41.3852	1.50017	0	22.8251	0	0	0	0	9.34396	0	0	36.7032	0	0	0	0	2.62883	0	0	0	0	4.00013	4.89372	43.4921	4.20179	0	0	9.73699	0	70.2792	0	0	0
5830454E08Rik	0	0	0	0	0	0	0	0	0	0	0	32.3112	0	0	0	0	90.5302	0	0	0	0	37.7158	0	0	0	0	0	36.7032	0	0	0	0	0	0	0	0	0	0	0	0	0	0	0	0	0	0	0	0	0
5930412G12Rik	0	0	0	0	0	0	0	0	0	0	0	0	4.20419	4.54657	0	0	0	0	0	0	0	0	0	0	0	0	0	0	3.83622	0	0	0	0	0	0	0	0	0	0	0	2.1009	0	0	0	0	0	6.33188	0	0
5930438M14Rik	0	0	0	7.6545	0	0	0	0	0	0	0	0	0	0	0	28.9107	0	0	0	0	0	0	0	0	0	0	0	0	0	0	0	0	0	0	0	0	0	0	0	0	0	0	0	0	0	0	0	0	0
6030419C18Rik	44.1339	0	0	1.0935	0	0	31.1976	8.31809	0	0	0	0	2.80279	13.6397	0	20.6505	5.17315	33.0037	0	3.80419	61.0919	2.90121	0	0	18.6879	0	22.1886	0	8.95118	0	0	0	1.31441	0	50.5807	48.0431	0	17.3339	0	0	2.1009	169.568	0	13.91	0	0	0	300.576	25.6332
6030458C11Rik	56.1704	0.896783	25.111	0	95.6411	2.01207	0	0	49.9322	2.33447	0	12.5655	0	3.03105	23.372	0	0	0	0	60.867	0	0	16.0555	56.0689	4.67198	50.4245	0	0	0	0	0	0	9.20089	0	0	0	0	40.0013	48.9372	0	0	0	0	22.256	0	0	0	5.46502	0
6230400D17Rik	8.02434	0	0	0	0	0	0	0	3.48364	4.66894	6.70552	0	0	0	0	2.7534	0	0	0	0	0	2.90121	0	0	0	0	0	0	5.11496	0	0	0	2.62883	0	8.20227	6.8633	0	0	0	0	0	0	0	1.391	0	0	0	0	0
6330403A02Rik	0	0	0	0	0	1.00603	0	0	0	0	0	0	0	3.03105	56.3678	1.3767	5.17315	1.50017	0	0	0	2.90121	0	0	60.7358	0	0	0	28.1323	0	0	0	40.7468	0	0	0	0	0	0	43.4921	0	0	0	0	0	0	0	5.46502	1.97179
6330403K07Rik	409.241	29.5938	273.267	299.619	9.40732	297.786	105.292	2.7727	89.4135	179.754	3.35276	69.1101	88.288	119.726	153.98	216.142	196.58	210.024	20.738	91.3005	168.003	5.80243	88.3054	49.5995	130.815	7.2035	22.1886	316.565	139.383	6.23435	10.7823	0	15.773	0	179.083	132.69	0	216.007	19.5749	43.4921	447.491	113.045	6.64519	125.19	7.79941	163.985	158.297	207.671	400.273
6330408A02Rik	32.0974	0	0	5.4675	0	0	0	0	0	0	3.35276	0	0	1.51552	0	0	0	0	0	3.80419	7.63649	0	0	0	0	0	0	0	1.27874	0	0	0	1.31441	0	4.10114	0	0	0	0	0	0	0	0	0	0	0	12.6638	5.46502	1.97179
6330415B21Rik	0	88.7815	0	48.114	42.333	1.00603	0	0	0	0	0	0	0	7.57761	0	0	0	0	0	41.846	0	0	8.02777	17.252	18.6879	0	22.1886	9.17581	2.55748	6.23435	10.7823	0	0	0	12.3034	0	39.0731	0	0	16.5684	35.7152	0	0	0	0	5.8566	6.33188	103.835	0
6330416G13Rik	0	0	0	10.935	0	0	0	0	0	0	42.4683	0	7.00698	0	0	0	0	51.0057	0	83.6921	22.9095	0	0	0	93.4396	0	22.1886	0	11.5087	0	0	0	0	0	1.36705	2.28777	0	0	0	2.07105	0	0	0	0	0	0	0	5.46502	43.3793
6330419J24Rik	0	64.5684	39.1436	0	1.56789	0	3.8997	0	0	0	0	22.4383	5.60559	24.2484	0	50.938	38.7986	90.0101	0	7.60837	76.3649	0	0	0	0	0	0	0	2.55748	0	21.5646	0	0	0	0	6.8633	7.81462	0	0	0	0	0	99.6778	0	0	0	0	0	55.21
6330549D23Rik	0	0	2.95424	0	0	0	0	0	0	0	0	0	0	0	0	1.3767	0	0	0	0	0	0	16.0555	0	0	0	0	4.5879	0	0	10.7823	0	0	0	4.10114	0	0	2.66676	0	4.1421	2.1009	0	0	0	0	0	0	0	11.8307
6430548M08Rik	48.146	219.712	80.5029	9.8415	61.1476	183.098	58.4955	2.7727	25.5467	86.3754	64.82	224.383	35.0349	75.7761	2.74965	130.787	5.17315	9.00101	31.1071	7.60837	137.457	43.5182	32.1111	2.1565	4.67198	180.088	0	4.5879	19.1811	118.453	21.5646	6.75834	43.3756	0	15.0375	167.007	15.6292	108.004	0	105.624	212.19	80.0735	181.635	68.1589	57.1957	58.566	18.9956	0	29.5768
6430573F11Rik	0	0	0	29.5245	26.6541	0	0	0	0	0	3.35276	0	0	13.6397	0	0	0	0	0	0	0	0	4.01388	0	28.0319	0	0	0	1.27874	0	0	0	14.4585	0	0	0	39.0731	0	0	0	2.1009	0	0	0	20.7984	0	0	0	0
6530402F18Rik	0	0	0	0	0	26.1569	0	0	0	37.3515	0	0	0	0	0	1.3767	0	0	0	0	0	0	0	0	0	0	0	32.1153	0	0	0	0	0	0	0	2.28777	0	0	0	0	0	0	0	0	0	0	0	16.3951	0
6720483E21Rik	0	0	0	0	0	0	0	0	0	0	0	0	0	0	0	0	0	0	0	0	0	0	0	0	0	0	0	0	0	0	0	0	0	0	0	0	0	0	0	0	0	0	0	0	0	0	0	245.926	0
6820408C15Rik	0	0.896783	0	0	0	17.1026	0	0	0	0	0	0	0	12.1242	0	0	33.6255	1.50017	0	0	0	0	0	0	0	0	0	0	2.55748	0	0	0	27.6027	0	0	0	0	0	0	0	0	0	0	4.17299	0	0	0	0	0
8030462N17Rik	0	0	0	0	0	0	31.1976	22.1816	0	2.33447	1.11759	16.1556	0	0	0	0	0	0	31.1071	0	53.4554	58.0243	92.3193	0	0	0	0	0	1.27874	0	0	0	0	0	0	0	0	16.0005	0	0	0	0	0	1.391	2.5998	35.1396	0	0	0
8430419L09Rik	84.2555	179.357	25.8496	189.175	20.3825	177.062	0	260.634	18.5794	46.6894	21.2341	37.6964	156.956	110.633	45.3692	55.0681	62.0778	55.5062	0	45.6502	152.73	66.7279	104.361	28.0345	0	28.814	0	27.5274	163.679	140.273	75.4761	0	164.302	286.675	45.1125	116.676	109.405	53.3351	19.5749	12.4263	39.917	18.8408	13.2904	223.951	187.186	111.275	0	0	151.828
8430429K09Rik	32.0974	0	0	4.374	1.56789	2.01207	3.8997	0	0	0	0	0	0	0	0	0	0	0	0	0	0	2.90121	4.01388	0	0	43.221	0	0	0	0	0	0	0	0	0	0	0	8.00027	0	0	2.1009	4.71021	0	0	0	23.4264	0	0	0
8430431K14Rik	0	20.626	0	0	0	0	3.8997	0	0	0	0	0	0	0	0	0	0	0	0	0	0	0	0	0	0	0	0	0	0	0	10.7823	0	0	0	0	0	0	0	0	0	0	0	0	0	0	46.8528	0	0	0
9030612E09Rik	0	0	0	1.0935	0	0	0	127.544	0	0	0	0	0	0	0	0	0	0	0	22.8251	0	0	0	0	51.3918	0	0	0	2.55748	18.703	0	0	0	0	0	0	0	0	0	0	2.1009	0	0	16.692	0	5.8566	0	0	0
9030617O03Rik	0	0	0	0	0	0	0	0	0	0	0	0	0	0	0	0	0	0	0	0	0	0	0	0	0	0	0	9.17581	0	0	0	0	0	0	0	0	46.8877	0	0	0	12.6054	0	0	0	0	0	0	0	0
9030624J02Rik	0	28.6971	16.2483	0	50.1724	21.1267	11.6991	160.816	45.2873	273.133	30.1748	8.0778	21.0209	25.7639	15.1231	45.4311	54.3181	10.5012	31.1071	3.80419	7.63649	55.1231	8.02777	58.2254	23.3599	0	0	36.7032	48.5921	130.921	43.1292	13.5167	97.2666	80.2689	0	116.676	0	28.0009	14.6811	2.07105	6.30269	0	0	0	0	0	0	185.811	9.85893
9130011E15Rik	0	0.896783	33.9737	0	0	11.0664	58.4955	0	49.9322	7.00341	0	44.8767	11.2112	0	39.8699	44.0544	62.0778	48.0054	0	0	0	0	0	10.7825	51.3918	0	0	9.17581	2.55748	0	150.952	236.542	2.62883	0	0	16.0144	7.81462	21.3341	9.78743	0	0	9.42042	0	0	0	111.275	82.3145	125.696	0
9130019O22Rik	0	8.96783	0	0	0	0	0	0	0	0	0	0	0	0	1.37483	11.0136	0	0	93.3212	0	0	0	0	0	0	0	0	27.5274	0	0	0	0	0	0	1.36705	11.4388	0	0	0	0	0	0	0	0	38.997	0	0	0	0
9130023H24Rik	0	0	0	0	0	0	0	2.7727	0	0	0	0	0	0	0	0	0	0	0	0	0	0	0	0	0	0	0	32.1153	0	0	0	0	24.9738	0	0	0	0	0	0	0	0	0	0	0	0	0	0	0	0
9130024F11Rik	0	8.96783	127.032	38.2725	7.83944	13.0784	19.4985	8.31809	1.16121	25.6792	73.7607	0.897533	7.00698	25.7639	39.8699	92.239	43.9718	30.0034	0	19.0209	7.63649	20.3085	40.1388	53.9124	14.0159	21.6105	44.3772	50.4669	76.7244	118.453	97.0406	94.6167	0	0	0	61.7697	15.6292	96.0032	29.3623	12.4263	39.917	65.9429	4.43013	66.7679	5.19961	87.849	0	158.486	0
9130401M01Rik	20.0608	0	0	0	34.4935	81.4888	11.6991	0	0	0	12.2934	0	22.4223	33.3415	114.111	48.1845	2.58658	1.50017	20.738	0	0	2.90121	4.01388	0	37.3758	50.4245	0	96.346	65.2157	71.695	0	0	21.0306	0	99.7943	0	7.81462	1.33338	0	0	10.5045	4.71021	93.0326	76.5049	103.992	35.1396	63.3188	0	1.97179
9230110C19Rik	0	0	15.5097	2.187	0	10.0603	0	0	0	0	5.58793	0	0	7.57761	0	6.88351	2.58658	0	0	7.60837	0	0	40.1388	0	0	0	0	0	10.2299	3.11717	0	0	0	0	0	0	0	38.668	0	0	0	0	0	0	2.5998	0	0	0	0
9230114K14Rik	0	0	0	0	29.7899	34.2052	0	0	0	0	0	6.28273	0	15.1552	0	0	0	0	0	3.80419	7.63649	49.3206	0	0	0	0	0	0	0	0	0	0	0	0	0	27.4532	0	0	0	0	2.1009	0	0	0	0	0	0	0	0
9330020H09Rik	0	6.27748	0	2.187	15.6789	14.0845	42.8967	0	6.96728	0	0	8.0778	0	1.51552	19.2476	17.8971	0	0	0	0	0	0	0	0	0	0	0	4.5879	3.83622	0	0	0	11.8297	0	32.8091	0	7.81462	0	0	0	0	0	0	8.34599	2.5998	0	0	0	0
9330102E08Rik	0	0	0	0	0	0	0	0	0	0	0	0	0	0	0	1.3767	5.17315	0	0	0	0	0	0	0	60.7358	0	0	27.5274	3.83622	0	0	0	5.25765	0	0	0	0	0	0	0	0	0	0	0	0	40.9962	0	0	0
9330133O14Rik	12.0365	51.1166	0	0	0	0	0	69.3174	0	0	39.1155	0	7.00698	0	0	0	0	0	10.369	171.188	0	0	20.0694	0	0	0	0	0	7.67244	0	21.5646	0	0	0	0	0	0	0	0	0	0	0	0	0	0	0	0	0	0
9330151L19Rik	0	0	2.21568	4.374	0	13.0784	58.4955	0	18.5794	0	24.5869	40.389	9.80978	22.7328	13.7483	9.63691	64.6644	0	0	0	38.1824	0	0	30.191	0	0	22.1886	9.17581	3.83622	24.9374	10.7823	0	5.25765	0	2.73409	9.15106	0	0	4.89372	82.8421	31.5134	75.3633	0	9.73699	23.3982	11.7132	56.9869	10.93	15.7743
9330159F19Rik	80.2434	6.27748	28.0652	21.87	59.5797	10.0603	11.6991	0	3.48364	0	12.2934	37.6964	11.2112	15.1552	20.6224	9.63691	51.7315	9.00101	41.4761	174.993	0	78.3328	4.01388	116.451	23.3599	7.2035	22.1886	18.3516	29.411	18.703	161.734	67.5834	40.7468	57.3349	12.3034	20.5899	15.6292	36.0012	14.6811	124.263	18.9081	9.42042	4.43013	15.301	59.7955	46.8528	6.33188	10.93	43.3793
9330162012Rik	0	0	0	0	6.27155	10.0603	0	0	0	0	0	0	0	0	0	0	0	0	0	0	91.6378	0	0	0	0	0	0	0	0	0	0	0	0	0	4.10114	0	0	0	0	0	0	0	0	0	0	0	0	0	0
9330179D12Rik	0	0	0	25.1505	0	7.04224	0	0	19.7406	0	3.35276	0	4.20419	6.06209	0	0	0	0	0	0	0	0	0	0	9.34396	0	0	0	10.2299	0	0	0	11.8297	0	0	0	0	18.6673	0	0	0	0	0	0	0	0	0	0	1.97179
9330182L06Rik	0	0.896783	0	0	0	14.0845	0	22.1816	0	0	120.699	26.0285	0	1.51552	5.4993	9.63691	5.17315	31.5035	0	0	0	37.7158	8.02777	51.7559	0	7.2035	0	9.17581	1.27874	0	0	0	9.20089	0	0	45.7553	0	0	0	0	16.8072	0	15.5054	2.782	31.1976	5.8566	31.6594	0	53.2382
9430008C03Rik	0	0	32.4966	0	0	2.01207	3.8997	72.0901	19.7406	42.0205	56.9969	0	0	0	9.62378	0	69.8376	0	0	53.2586	7.63649	5.80243	96.3332	0	0	0	0	0	20.4598	0	0	0	15.773	0	20.5057	2.28777	0	1.33338	0	0	2.1009	0	0	51.4669	10.3992	5.8566	0	0	1.97179
9430015G10Rik	8.02434	31.3874	0	6.561	50.1724	30.181	54.5958	74.8628	0	4.66894	125.17	3.59013	0	0	0	0	5.17315	0	0	0	7.63649	81.234	0	0	0	36.0175	0	0	0	0	0	0	2.62883	0	0	2.28777	0	1.33338	0	2.07105	2.1009	4.71021	0	40.3389	2.5998	0	0	27.3251	1.97179
9430016H08Rik	0	0	0	18.5895	1.56789	22.1327	3.8997	0	8.1285	53.6928	0	26.0285	28.0279	7.57761	0	2.7534	7.75973	0	10.369	3.80419	0	2.90121	20.0694	30.191	0	0	0	45.879	6.3937	0	21.5646	0	6.57206	0	0	0	31.2585	0	0	0	2.1009	0	0	15.301	2.5998	0	6.33188	0	65.069
9430020K01Rik	140.426	21.5228	31.758	55.7685	101.913	1.00603	0	0	0	109.72	1.11759	0	81.281	56.0743	0	0	18.106	93.0105	20.738	0	0	0	0	58.2254	0	230.512	0	114.698	83.1181	71.695	10.7823	0	1.31441	0	4.10114	2.28777	0	108.004	9.78743	0	56.7242	113.045	2.21506	18.083	2.5998	0	6.33188	295.111	1.97179
9430021M05Rik	0	0	0	0	0	0	0	0	0	0	0	0	1.4014	3.03105	0	2.7534	0	28.5032	0	0	0	0	0	0	0	0	0	0	2.55748	0	0	0	0	0	0	0	0	0	0	0	0	0	26.5808	0	0	5.8566	6.33188	0	0
9430038I01Rik	0	20.626	0	19.683	0	0	0	0	0	0	0	0	0	13.6397	1.37483	16.5204	0	1.50017	0	0	0	43.5182	0	0	0	0	0	0	0	0	75.4761	0	0	0	65.6182	0	0	0	0	0	0	0	0	0	0	0	0	0	0
9430041J12Rik	0	0	0	27.3375	0	0	0	0	0	0	14.5286	0	2.80279	0	0	0	0	0	0	26.6293	0	0	0	0	0	0	0	9.17581	1.27874	0	0	0	0	0	0	22.8777	0	0	0	4.1421	0	0	50.9465	0	0	0	0	0	0
9430060I03Rik	0	0	0	34.992	0	0	0	0	0	0	0	0	0	0	0	0	0	1.50017	0	0	0	0	0	0	0	0	0	0	0	18.703	0	0	0	0	0	0	0	0	0	0	0	0	0	0	0	0	0	0	0
9430083A17Rik	0	74.433	0	0	3.13577	0	0	0	0	2.33447	0	0	0	1.51552	28.8713	12.3903	0	0	0	22.8251	0	63.8267	0	0	0	0	0	0	0	0	0	0	0	0	0	54.9064	0	1.33338	0	0	0	0	0	0	2.5998	0	0	0	1.97179
9430091E24Rik	0	0	0.738559	0	0	0	0	0	0	0	0	0	0	0	0	0	0	0	0	57.0628	0	2.90121	0	0	0	0	0	0	0	0	0	0	0	0	0	0	0	0	14.6811	33.1368	27.3116	0	2.21506	0	0	0	0	0	0
9530036O11Rik	0	0	46.5292	0	1.56789	0	0	0	0	0	0	0	0	0	0	0	0	0	0	0	7.63649	5.80243	0	0	0	0	0	0	2.55748	0	0	0	32.8603	0	0	0	0	0	0	0	4.20179	0	0	1.391	0	0	0	180.346	0
9530059O14Rik	0	155.143	0	49.2075	108.184	48.2896	144.289	0	39.4813	88.7098	97.23	3.59013	0	0	1.37483	52.3147	2.58658	0	0	41.846	7.63649	107.345	0	146.642	37.3758	0	0	9.17581	1.27874	21.8202	10.7823	33.7917	10.5153	0	17.7716	4.57553	0	2.66676	0	0	18.9081	32.9715	2.21506	55.6399	88.3933	40.9962	6.33188	0	0
9530068E07Rik	56.1704	0	177.254	0	50.1724	8.04827	27.2979	0	1.16121	0	49.1738	37.6964	49.0489	51.5278	45.3692	24.7806	28.4523	10.5012	20.738	3.80419	213.822	34.8146	200.694	2.1565	4.67198	50.4245	0	45.879	31.9685	0	43.1292	0	17.0874	11.467	60.15	27.4532	62.517	1.33338	14.6811	76.6289	6.30269	9.42042	0	54.2489	36.3972	0	0	5.46502	88.7304
9530077C05Rik	0	0	0	0	0	6.0362	0	8.31809	0	2.33447	39.1155	17.9507	0	0	0	16.5204	0	0	0	0	15.273	8.70364	0	21.565	23.3599	0	0	0	20.4598	0	0	0	0	0	0	38.892	0	18.6673	34.256	53.8473	2.1009	0	0	0	0	0	0	0	0
9530080O11Rik	0	0	0.738559	0	0	0	0	0	4.64486	0	2.23517	0.897533	0	0	0	12.3903	10.3463	36.0041	0	0	0	0	0	0	0	0	0	0	0	0	10.7823	0	0	0	36.9102	9.15106	0	5.33351	0	0	0	0	0	0	5.19961	0	0	0	0
9530082P21Rik	24.073	1.79357	2.21568	21.87	3.13577	15.0905	50.6961	13.8635	65.028	0	124.052	39.4915	14.014	12.1242	0	19.2738	0	39.0044	10.369	117.93	0	20.3085	12.0417	64.6949	0	0	22.1886	9.17581	80.5606	0	10.7823	0	15.773	34.4009	53.3148	77.784	0	9.33365	0	0	25.2108	160.147	112.968	8.34599	64.9951	5.8566	0	0	72.9561
9530091C08Rik	0	0	39.8822	59.049	0	233.4	54.5958	0	138.184	25.6792	80.4662	0.897533	0	1.51552	0	0	25.8658	0	114.059	0	122.184	127.653	0	10.7825	107.456	0	22.1886	4.5879	6.3937	37.4061	118.605	27.0333	0	0	0	38.892	0	0	117.449	0	67.2287	89.494	0	0	20.7984	105.419	25.3275	0	1.97179
9630028B13Rik	0	0	0	0	0	0	0	88.7263	0	0	0	0	0	0	0	0	0	0	0	0	0	0	0	0	0	0	0	0	0	0	0	0	0	0	0	0	0	0	0	0	0	0	0	0	0	0	0	327.901	0
9630033F20Rik	0	0	0	0	0	0	0	5.54539	0	0	0	0.897533	1.4014	0	0	8.26021	0	0	0	0	0	5.80243	0	0	0	0	0	0	3.83622	15.5859	0	0	23.6594	0	0	0	0	0	0	0	0	4.71021	0	0	0	0	0	0	0
9830166K06Rik	0	0	0	0	0	0	0	0	0	0	0	0	0	0	0	0	0	0	0	0	0	0	0	0	0	0	0	0	1.27874	0	0	0	0	0	0	0	0	0	4.89372	0	0	0	0	6.95499	2.5998	0	0	0	1.97179
9930012K11Rik	0	130.93	0	0	0	0	0	0	0	0	0	0	0	0	0	0	0	1.50017	0	0	0	0	0	0	0	0	0	0	0	0	0	0	0	0	0	0	0	0	0	0	0	0	0	0	0	0	0	0	0
9930021J03Rik	0	22.4196	14.7712	6.561	40.7651	0	19.4985	11.0908	0	30.3481	1.11759	41.2865	1.4014	0	4.12448	4.1301	7.75973	12.0014	0	26.6293	0	2.90121	0	6.46949	0	0	0	9.17581	10.2299	65.4607	53.9115	108.133	14.4585	11.467	0	2.28777	101.59	20.0007	137.024	66.2737	69.3296	4.71021	0	6.95499	0	23.4264	88.6464	0	41.4075
9930104L06Rik	0	0	51.6991	16.4025	0	0	15.5988	2.7727	0	0	2.23517	0	25.2251	0	0	30.2874	0	0	0	0	0	0	0	0	4.67198	0	22.1886	0	7.67244	0	0	27.0333	0	0	0	2.28777	0	0	4.89372	18.6395	0	0	0	1.391	0	0	0	0	9.85893
A130010J15Rik	0	0	0	0	0	21.1267	0	0	0	0	0	0.897533	2.80279	0	0	0	0	0	0	0	0	0	0	0	0	0	0	0	0	0	0	6.75834	0	0	0	0	0	0	0	0	0	0	0	34.775	0	0	0	0	0
A230046K03Rik	32.0974	0	0.738559	30.618	0	37.2233	38.997	24.9543	4.64486	2.33447	0	7.18027	2.80279	19.7018	20.6224	23.4039	36.2121	0	41.4761	0	7.63649	0	8.02777	45.2865	18.6879	28.814	0	13.7637	14.0661	3.11717	21.5646	0	0	0	25.9739	41.1798	7.81462	21.3341	102.768	0	0	0	0	0	0	29.283	94.9782	0	7.88715
A230050P20Rik	20.0608	24.2131	75.333	94.041	199.122	149.899	148.189	199.634	182.311	72.3686	250.339	63.7249	15.4154	33.3415	107.236	38.5476	64.6644	37.5042	51.8451	98.9088	129.82	197.283	156.541	161.737	51.3918	0	110.943	110.11	31.9685	6.23435	53.9115	256.817	22.345	0	66.9852	123.539	164.107	97.3366	34.256	28.9947	63.0269	183.698	95.2477	69.5499	18.1986	70.2792	6.33188	10.93	205.066
A230056P14Rik	0	0	0	0	0	0	0	0	5.80607	0	0	2.6926	4.20419	0	0	0	0	0	0	0	0	0	0	2.1565	0	0	0	4.5879	2.55748	0	0	6.75834	0	0	0	4.57553	0	0	9.78743	0	0	0	0	0	0	0	0	0	0
A230057D06Rik	8.02434	0	15.5097	3.2805	15.6789	0	11.6991	0	8.1285	0	6.70552	0	0	0	0	8.26021	2.58658	0	51.8451	15.2167	0	26.1109	0	0	14.0159	0	0	0	1.27874	0	0	13.5167	0	11.467	0	2.28777	31.2585	0	4.89372	0	6.30269	0	0	2.782	7.79941	0	37.9913	0	5.91536
A230070E04Rik	0	0	0	5.4675	1.56789	0	0	44.3632	0	0	2.23517	0	0	0	1.37483	0	2.58658	0	0	3.80419	0	0	0	0	0	0	0	0	2.55748	0	21.5646	0	0	0	0	0	0	0	0	4.1421	0	0	28.7958	0	2.5998	0	0	0	0
A230072C01Rik	0	0	0	60.1425	0	0	0	0	11.6121	0	0	0	11.2112	1.51552	0	0	51.7315	0	0	0	0	0	0	0	0	0	0	0	1.27874	0	0	0	17.0874	11.467	0	2.28777	0	9.33365	4.89372	0	0	4.71021	4.43013	0	0	5.8566	0	0	0
A230073K19Rik	0	29.5938	47.2678	139.968	106.616	53.3198	0	58.2266	27.8691	2.33447	49.1738	61.0323	0	22.7328	20.6224	6.88351	23.2792	6.00068	0	22.8251	76.3649	14.5061	32.1111	116.451	60.7358	0	221.886	32.1153	12.7874	52.992	118.605	189.233	14.4585	103.203	8.20227	0	62.517	22.6674	122.343	4.1421	31.5134	183.698	0	33.384	28.5978	5.8566	88.6464	0	13.8025
A330009N23Rik	8.02434	7.17426	0.738559	12.0285	0	18.1086	3.8997	0	0	9.33788	4.47034	0	0	9.09314	2.74965	8.26021	0	81.0091	10.369	3.80419	22.9095	0	0	15.0955	14.0159	0	0	0	6.3937	3.11717	0	0	1.31441	0	8.20227	20.5899	0	21.3341	0	6.21315	2.1009	0	0	33.384	2.5998	0	0	0	0
A330021E22Rik	4.01217	0	33.9737	0	0	0	27.2979	55.4539	1.16121	0	0	25.1309	0	0	23.372	0	0	0	0	7.60837	7.63649	0	44.1527	21.565	9.34396	0	0	0	0	0	0	27.0333	1.31441	0	5.46818	16.0144	0	12.0004	4.89372	14.4974	0	0	0	0	2.5998	0	6.33188	5.46502	0
A330023F24Rik	0	0	0.738559	30.618	14.111	0	3.8997	24.9543	0	0	16.7638	17.0531	0	0	17.8727	0	12.9329	0	31.1071	0	68.7284	0	4.01388	12.939	9.34396	0	22.1886	0	1.27874	37.4061	75.4761	20.275	1.31441	0	16.4045	6.8633	0	0	0	24.8526	10.5045	0	2.21506	29.211	0	5.8566	94.9782	0	7.88715
A330040F15Rik	0	0	0	75.4515	0	0	7.79941	0	27.8691	0	20.1165	0	1.4014	7.57761	0	28.9107	0	0	0	0	7.63649	0	0	10.7825	0	0	0	0	0	0	0	0	0	0	0	13.7266	0	0	0	0	0	0	0	23.647	18.1986	0	0	289.646	0
A330069E16Rik	0	0	34.7123	0	0	0	0	0	0	0	21.2341	0	1.4014	0	0	2.7534	0	0	0	0	0	0	24.0833	2.1565	0	0	0	0	2.55748	0	0	0	0	0	0	0	0	0	0	0	21.009	0	0	0	0	0	0	0	0
A330076H08Rik	0	1.79357	81.98	50.301	4.70366	48.2896	7.79941	44.3632	23.2243	42.0205	106.171	67.315	4.20419	9.09314	5.4993	23.4039	2.58658	3.00034	0	0	7.63649	31.9134	0	12.939	154.175	0	133.132	4.5879	25.5748	3.11717	53.9115	108.133	0	0	0	68.633	0	2.66676	4.89372	4.1421	73.5314	80.0735	4.43013	23.647	23.3982	0	538.21	0	11.8307
A330093E20Rik	0	0	0	1.0935	0	0	0	0	0	2.33447	0	47.5693	0	0	0	0	0	0	0	0	0	5.80243	0	30.191	0	0	0	0	0	0	0	0	0	11.467	0	0	0	0	0	0	0	4.71021	0	0	33.7974	0	0	0	0
A330102I10Rik	0	0	0	29.5245	18.8146	14.0845	15.5988	0	12.7734	0	0	0	0	0	0	0	0	52.5059	0	0	0	0	0	0	0	0	0	0	2.55748	0	0	0	0	11.467	1.36705	0	0	0	9.78743	0	4.20179	4.71021	0	0	0	0	0	0	0
A430005L14Rik	8.02434	151.556	0	1.0935	0	64.3862	0	55.4539	3.48364	9.33788	5.58793	67.315	9.80978	27.2794	0	0	10.3463	42.0047	0	0	0	0	0	0	0	0	0	0	25.5748	0	0	114.892	17.0874	0	28.708	0	0	0	0	0	0	0	2.21506	0	0	0	6.33188	0	19.7179
A430033K04Rik	0	0	53.9148	0	0	2.01207	3.8997	2.7727	0	0	0	0	1.4014	0	1.37483	0	20.6926	0	20.738	0	0	0	0	0	0	0	0	0	0	0	0	0	0	0	0	29.741	0	0	0	0	0	0	0	0	0	0	0	5.46502	0
A430035B10Rik	0	0	0	0	0	0	0	0	0	0	0	0	1.4014	0	0	6.88351	0	0	0	0	0	0	0	0	0	0	0	9.17581	0	0	0	0	0	0	0	9.15106	0	0	0	0	0	0	0	0	0	0	0	0	0
A430090L17Rik	0	21.5228	0	0	7.83944	0	0	0	0	0	0	22.4383	0	0	0	0	0	0	0	53.2586	0	49.3206	0	53.9124	0	0	0	4.5879	0	0	0	0	10.5153	11.467	0	0	0	0	14.6811	0	4.20179	0	0	15.301	0	5.8566	0	0	0
A530054K11Rik	0	0	0	0	0	22.1327	0	0	0	0	0	2.6926	0	0	0	4.1301	0	0	0	0	0	0	0	0	0	0	0	0	0	0	0	0	0	0	0	0	0	0	0	0	0	0	0	0	49.3963	0	0	0	0
A530058N18Rik	0	0	0	0	0	0	0	0	0	0	0	0	9.80978	10.6087	0	0	0	0	0	57.0628	0	0	0	0	0	0	0	0	2.55748	0	0	0	0	0	5.46818	0	0	38.668	0	0	0	0	0	0	0	0	0	0	0
A630066F11Rik	0	0	0	0	0	0	0	0	0	0	0	0	0	0	0	0	0	0	0	30.4335	0	0	0	0	0	0	0	0	0	0	0	0	0	0	0	0	0	0	0	0	27.3116	0	0	0	0	0	0	0	0
A630072M18Rik	16.0487	0	11.8169	0	0	0	0	0	0	23.3447	0	0	5.60559	0	0	0	2.58658	0	10.369	3.80419	0	0	0	0	0	0	0	4.5879	0	0	0	0	0	0	0	0	7.81462	18.6673	0	0	0	0	0	18.083	12.999	0	6.33188	0	0
A630089N07Rik	0	0	0.738559	1.0935	0	0	0	0	0	0	0	0	5.60559	0	0	0	0	0	0	0	0	0	0	0	0	0	0	0	0	0	0	0	0	0	0	0	0	0	0	0	0	0	0	0	0	0	0	0	0
A730017C20Rik	48.146	34.9745	0.738559	33.8985	0	1.00603	0	2.7727	30.1916	39.686	44.7034	137.323	0	24.2484	1.37483	31.6641	31.0389	1.50017	0	0	0	0	0	103.512	37.3758	21.6105	0	50.4669	54.9858	0	0	6.75834	42.0612	0	0	93.7984	0	0	0	0	2.1009	0	77.5272	0	20.7984	0	0	0	120.279
A730017L22Rik	4.01217	16.1421	0	0	0	0	11.6991	8.31809	0	0	0	0	0	1.51552	2.74965	1.3767	15.5195	0	0	0	15.273	0	0	10.7825	4.67198	0	0	0	10.2299	0	0	0	47.3189	0	0	2.28777	0	0	0	0	2.1009	0	0	0	0	0	0	0	0
A730020E08Rik	0	0	0	13.122	0	11.0664	0	0	0	0	0	0	1.4014	0	0	0	0	0	0	0	0	0	0	0	0	0	0	0	0	0	0	0	0	11.467	0	0	7.81462	0	24.4686	0	2.1009	0	0	0	0	64.4226	0	0	0
A730090N16Rik	0	0	0	0	0	0	11.6991	0	0	0	4.47034	0	0	1.51552	0	0	0	0	0	0	0	0	48.1666	0	0	0	0	0	0	0	0	0	0	0	0	0	0	0	0	0	0	0	0	12.519	0	0	0	0	0
A830009L08Rik	12.0365	0	218.613	1.0935	3.13577	23.1388	0	2.7727	0	0	3.35276	0	0	30.3105	24.7469	13.767	25.8658	22.5025	10.369	0	45.8189	0	0	0	107.456	158.477	0	73.4065	6.3937	0	0	0	0	0	31.442	41.1798	31.2585	22.6674	4.89372	0	6.30269	0	0	1.391	0	0	0	0	1.97179
A830010M20Rik	184.56	1.79357	181.685	2.187	53.3082	109.658	128.69	5.54539	20.9019	4.66894	115.111	42.1841	33.6335	53.0433	103.112	126.657	33.6255	51.0057	41.4761	34.2377	282.55	214.69	228.791	99.1989	28.0319	136.867	44.3772	105.522	125.317	134.039	161.734	6.75834	64.4062	0	90.225	70.9208	101.59	162.672	4.89372	74.5579	134.457	4.71021	108.538	57.0309	75.3943	23.4264	18.9956	404.412	98.5893
A830018L16Rik	0	18.8324	0.738559	97.3215	76.8265	20.1207	23.3982	177.453	1.16121	2.33447	60.3496	68.2125	15.4154	24.2484	2.74965	33.0408	0	1.50017	124.428	3.80419	22.9095	0	0	15.0955	4.67198	136.867	44.3772	4.5879	66.4945	3.11717	21.5646	0	1.31441	11.467	35.5432	0	15.6292	0	4.89372	35.2079	0	117.755	2.21506	0	0	0	12.6638	0	67.0407
A830052D11Rik	0	0	0	12.0285	0	0	3.8997	0	0	0	0	0	0	0	0	16.5204	0	0	10.369	0	0	0	0	0	0	0	0	0	0	0	0	0	0	0	0	0	0	0	0	0	0	0	0	0	0	0	0	0	0
A830080D01Rik	0	98.6461	0	0	45.4687	0	11.6991	2.7727	20.9019	2.33447	10.0583	14.3605	1.4014	12.1242	2.74965	1.3767	0	0	0	38.0419	0	34.8146	0	30.191	28.0319	0	0	0	8.95118	43.6404	0	6.75834	0	34.4009	1.36705	0	70.3316	0	4.89372	20.7105	0	0	0	25.038	46.7965	0	12.6638	0	0
A830082K12Rik	0	0	71.6402	34.992	0	0	0	0	0	0	40.2331	0	0	1.51552	0	12.3903	2.58658	0	10.369	0	61.0919	0	0	0	0	0	0	0	0	0	0	0	3.94324	0	0	0	0	0	0	0	0	0	0	0	0	0	0	0	0
A830082N09Rik	0	0	36.1894	0	0	0	0	0	0	0	0	0	0	1.51552	0	2.7534	0	9.00101	10.369	0	0	0	0	0	0	0	0	22.9395	1.27874	21.8202	0	0	0	0	0	0	0	0	88.0869	12.4263	0	0	2.21506	0	0	11.7132	0	0	0
A930005H10Rik	48.146	53.807	0	1.0935	0	22.1327	0	72.0901	0	0	0	0	18.2182	9.09314	0	0	15.5195	1.50017	0	0	0	0	0	0	0	0	0	0	10.2299	0	0	0	0	68.8019	0	0	0	0	0	0	21.009	0	0	0	0	0	0	0	0
A930011G23Rik	0	0	0	0	1.56789	5.03017	0	0	2.32243	0	33.5276	0	0	0	6.87413	2.7534	0	0	10.369	0	0	0	8.02777	32.3475	4.67198	0	0	0	0	0	0	0	0	0	0	0	0	0	0	0	18.9081	0	0	11.128	0	0	0	49.1852	0
A930011O12Rik	4.01217	153.35	90.8427	490.981	158.357	126.76	46.7964	5.54539	164.892	84.0409	279.397	65.5199	2.80279	22.7328	17.8727	4.1301	111.223	1.50017	62.2141	258.685	0	72.5304	40.1388	239.371	135.487	14.407	110.943	36.7032	34.526	68.5778	549.897	81.1	2.62883	11.467	39.6443	32.0287	7.81462	10.667	4.89372	93.1973	23.1099	268.482	0	68.1589	54.5959	0	335.59	27.3251	1.97179
A930012L18Rik	0	0	0	0	0	0	0	0	24.3855	0	0	0	2.80279	0	2.74965	0	0	0	62.2141	0	0	2.90121	0	0	0	0	0	0	0	3.11717	0	0	0	0	0	0	0	6.66689	83.1932	0	2.1009	0	0	0	0	0	0	0	0
A930013F10Rik	12.0365	0	35.4508	43.74	0	6.0362	7.79941	11.0908	4.64486	0	0	1.79507	0	18.1863	10.9986	33.0408	2.58658	4.50051	93.3212	0	0	0	28.0972	2.1565	0	0	0	0	1.27874	115.335	0	6.75834	0	22.934	0	4.57553	0	0	0	8.28421	0	0	0	0	12.999	0	455.896	5.46502	3.94357
A930015D03Rik	0	0	0	0	0	0	0	0	10.4509	0	0	0.897533	0	0	0	12.3903	2.58658	0	0	0	0	11.6049	0	25.878	4.67198	0	0	0	0	0	32.3469	0	18.4018	91.7358	0	0	39.0731	2.66676	0	0	23.1099	4.71021	0	0	0	0	0	0	0
A930017M01Rik	0	0	0	0	39.1972	0	0	2.7727	0	0	1.11759	0	0	0	0	0	0	0	0	0	0	0	0	0	0	0	0	0	0	0	0	0	0	0	0	0	0	0	0	0	0	0	0	0	44.1967	0	6.33188	0	25.6332
AA414768	0	0	0	0	0	0	31.1976	0	1.16121	0	0	0	2.80279	22.7328	0	37.1709	0	1.50017	0	0	0	0	0	0	0	0	0	0	1.27874	0	0	0	0	0	0	0	0	0	0	37.2789	0	0	0	38.9479	0	0	0	0	5.91536
AA415398	32.0974	0	0	0	0	0	0	0	26.7079	0	0	0	0	0	0	4.1301	0	0	0	0	0	0	0	0	0	0	0	0	2.55748	0	0	0	0	0	0	0	0	0	0	0	0	0	0	0	20.7984	76.1358	0	0	0
AA465934	0	0	0.738559	3.2805	7.83944	1.00603	46.7964	0	5.80607	0	24.5869	0	8.40838	6.06209	1.37483	0	38.7986	3.00034	0	0	0	0	0	0	0	0	0	0	6.3937	0	10.7823	13.5167	0	0	0	2.28777	7.81462	2.66676	0	0	8.40358	0	0	12.519	0	11.7132	0	0	21.6897
AA986860	0	0	0	0	1.56789	6.0362	0	0	0	0	0	0	0	0	0	0	0	0	0	0	0	0	0	0	0	0	0	0	0	0	0	0	2.62883	0	0	0	0	1.33338	0	0	0	0	0	0	0	0	0	0	0
AA987161	0	2.69035	19.2025	0	0	20.1207	0	0	0	0	1.11759	0	0	0	0	16.5204	0	0	0	0	0	0	0	4.313	0	0	0	0	2.55748	0	0	0	31.5459	0	1.36705	0	0	0	58.7246	0	0	0	0	0	0	0	0	0	0
AF357425	0	16.1421	0	21.87	7.83944	4.02414	0	13.8635	0	11.6723	7.8231	5.3852	0	3.03105	0	0	20.6926	0	41.4761	30.4335	22.9095	0	0	10.7825	0	0	0	4.5879	3.83622	37.4061	10.7823	0	0	0	8.20227	0	0	2.66676	4.89372	2.07105	4.20179	0	0	0	0	52.7094	18.9956	0	0
AI115009	0	0	5.16991	0	0	0	0	0	0	0	0	0	0	12.1242	1.37483	11.0136	0	0	72.5832	0	0	0	0	0	0	0	0	0	10.2299	0	0	0	0	0	0	0	0	0	0	0	0	0	0	0	0	0	0	0	23.6614
AI118078	0	0	0	0	6.27155	0	0	0	0	0	0	17.9507	0	0	0	0	0	0	0	0	0	0	0	0	0	0	0	0	5.11496	0	0	0	0	0	0	0	0	38.668	24.4686	0	0	0	0	0	0	0	0	5.46502	0
AI314180	76.2312	54.7038	50.9606	5.4675	39.1972	75.4525	0	11.0908	41.8037	18.6758	68.1728	45.7742	9.80978	10.6087	6.87413	34.4175	2.58658	4.50051	31.1071	114.126	76.3649	29.0121	16.0555	86.2599	46.7198	172.884	177.509	13.7637	38.3622	9.35152	172.517	6.75834	26.2883	91.7358	87.4909	64.0575	140.663	64.0022	112.555	70.4158	161.769	23.551	62.0218	31.993	28.5978	210.838	386.245	142.091	51.2665
AI413582	0	29.5938	67.9474	145.435	9.40732	33.1991	3.8997	119.226	126.572	102.717	96.1124	8.0778	100.901	104.571	202.099	66.0817	7.75973	207.023	0	19.0209	137.457	0	64.2221	0	98.1116	244.919	0	59.6428	135.546	65.4607	86.2584	0	28.9171	160.538	147.641	6.8633	242.253	40.0013	0	31.0658	149.164	0	232.582	59.8129	2.5998	0	12.6638	16.3951	72.9561
AI414108	4.01217	68.1555	11.0784	142.155	59.5797	78.4707	31.1976	0	15.0958	79.372	14.5286	5.3852	12.6126	6.06209	0	45.4311	33.6255	6.00068	0	30.4335	0	2.90121	4.01388	202.711	126.143	0	22.1886	13.7637	53.7071	0	10.7823	0	1.31441	0	0	91.5106	0	1.33338	0	124.263	98.7421	4.71021	2.21506	0	0	5.8566	208.952	5.46502	5.91536
AI450353	0	0	0	0	0	0	0	0	9.28971	0	0	0	0	0	0	0	0	1.50017	0	0	0	0	0	4.313	0	0	22.1886	0	1.27874	0	0	0	0	0	0	0	0	0	0	0	0	0	0	0	0	0	0	0	9.85893
AI462493	12.0365	0	35.4508	45.927	10.9752	63.3801	0	0	2.32243	0	0	23.3359	30.8307	42.4346	23.372	77.0953	165.541	4.50051	0	0	0	0	0	0	51.3918	0	0	0	33.2472	3.11717	43.1292	182.475	0	0	0	75.4963	0	0	0	4.1421	2.1009	169.568	268.023	91.8059	0	0	6.33188	5.46502	49.2947
AI464131	0	0.896783	0	0	0	0	0	0	0	0	0	0	0	18.1863	0	0	0	0	0	0	0	40.617	88.3054	0	0	0	0	0	12.7874	0	0	6.75834	0	0	1.36705	2.28777	0	1.33338	0	4.1421	0	4.71021	0	0	2.5998	0	0	0	0
AI504432	28.0852	0	12.5555	0	21.9504	0	15.5988	0	17.4182	0	0	0.897533	1.4014	3.03105	0	0	0	0	31.1071	45.6502	0	2.90121	0	0	0	28.814	0	22.9395	14.0661	0	0	101.375	0	0	0	0	0	1.33338	0	18.6395	0	0	0	0	0	17.5698	0	0	31.5486
AI593442	497.509	115.685	295.424	106.069	462.527	251.508	187.186	282.815	336.752	336.164	109.523	42.1841	67.267	197.018	56.3678	66.0817	56.9047	166.519	155.535	232.055	190.912	153.764	192.666	51.7559	186.879	93.6455	22.1886	243.159	102.299	187.03	355.816	13.5167	333.861	126.137	128.502	27.4532	320.4	34.6678	112.555	128.405	189.081	122.465	97.4628	262.899	322.376	169.841	272.271	502.782	212.953
AI597479	0	0	0	31.7115	0	28.169	0	24.9543	1.16121	0	2.23517	0	12.6126	6.06209	0	12.3903	0	0	0	0	0	0	0	0	0	72.035	0	0	26.8535	0	0	0	0	0	0	0	7.81462	0	0	0	0	0	22.1506	0	0	0	0	0	1.97179
AI837181	64.1947	75.3298	95.2741	0	1.56789	2.01207	0	0	1.16121	0	0	0	33.6335	4.54657	46.7441	39.9243	7.75973	111.012	10.369	11.4126	61.0919	113.147	0	0	42.0478	21.6105	0	73.4065	57.5433	0	0	0	0	0	0	16.0144	7.81462	29.3343	0	0	0	0	0	0	158.588	0	0	0	57.1818
AI846148	0	0	0	0	0	0	27.2979	0	22.0631	0	1.11759	0	1.4014	9.09314	0	37.1709	0	0	10.369	87.4963	0	5.80243	0	0	0	57.628	177.509	110.11	5.11496	0	0	0	0	0	19.1386	6.8633	15.6292	70.669	0	28.9947	0	113.045	0	37.5569	0	0	0	0	0
AI854517	56.1704	0.896783	67.2088	1.0935	18.8146	54.3258	19.4985	49.9085	152.119	4.66894	108.406	87.9583	16.8168	90.9314	94.863	71.5885	0	105.012	41.4761	0	183.276	0	0	0	23.3599	0	22.1886	55.0549	61.3795	3.11717	21.5646	0	26.2883	149.071	0	100.662	179.736	1.33338	0	122.192	50.4215	18.8408	15.5054	77.8959	135.19	5.8566	227.948	0	43.3793
AI854703	0	0	1.47712	0	43.9008	37.2233	0	0	13.9346	49.0239	0	88.8558	21.0209	0	0	0	38.7986	1.50017	0	0	0	0	0	0	116.8	115.256	0	0	12.7874	0	0	0	23.6594	0	1.36705	27.4532	0	0	0	0	2.1009	0	0	0	0	0	0	0	0
AK010878	0	8.07105	3.69279	9.8415	0	0	7.79941	0	6.96728	11.6723	0	0	14.014	9.09314	0	8.26021	2.58658	0	51.8451	3.80419	30.5459	0	0	0	23.3599	43.221	0	0	0	6.23435	0	0	6.57206	0	0	13.7266	0	5.33351	0	10.3553	2.1009	75.3633	66.4519	0	2.5998	0	0	103.835	9.85893
AK129341	0	0.896783	0	0	47.0366	0	0	0	0	0	0	0	8.40838	3.03105	4.12448	4.1301	10.3463	0	0	0	0	0	0	19.4085	0	0	0	0	1.27874	0	10.7823	0	9.20089	0	8.20227	6.8633	0	0	14.6811	2.07105	0	0	0	13.91	2.5998	0	0	0	0
AU019823	28.0852	0	9.60126	24.057	4.70366	1.00603	0	0	11.6121	0	10.0583	0.897533	5.60559	6.06209	8.24895	34.4175	10.3463	0	0	0	0	0	0	0	4.67198	14.407	0	0	8.95118	0	32.3469	0	18.4018	0	4.10114	0	0	6.66689	29.3623	0	25.2108	0	0	16.692	10.3992	0	0	5.46502	3.94357
AU022252	4.01217	0	0.738559	0	0	17.1026	11.6991	2.7727	10.4509	0	1.11759	41.2865	29.4293	1.51552	0	0	95.7033	0	0	0	0	0	24.0833	0	0	7.2035	0	0	1.27874	0	0	101.375	0	0	4.10114	0	0	0	0	0	0	0	0	0	0	0	0	0	0
AU023762	0	0	0	0	0	20.1207	3.8997	0	22.0631	2.33447	0	0	0	0	0	0	0	0	0	0	0	0	0	0	0	0	0	18.3516	2.55748	0	0	0	0	0	0	34.3165	0	6.66689	0	0	0	0	0	15.301	0	0	0	0	0
AU040320	8.02434	3.58713	0	79.8255	0	59.356	0	2.7727	102.187	221.775	81.5838	0	67.267	6.06209	0	15.1437	12.9329	93.0105	10.369	3.80419	236.731	72.5304	40.1388	97.0424	93.4396	7.2035	22.1886	64.2307	14.0661	0	32.3469	0	59.1486	0	17.7716	4.57553	0	16.0005	122.343	0	52.5224	14.1306	0	4.17299	18.1986	23.4264	0	0	3.94357
AU040972	0	0	0	1.0935	0	0	0	0	0	0	16.7638	0	0	0	0	0	0	0	0	0	0	0	0	10.7825	0	0	0	0	0	0	0	0	0	0	0	0	0	0	0	0	0	0	0	0	0	0	0	0	0
AU041133	0	0	0	63.423	53.3082	0	15.5988	0	0	0	0	0	0	4.54657	0	11.0136	25.8658	0	10.369	0	0	0	0	0	0	0	0	0	2.55748	0	0	0	0	0	0	0	0	0	0	0	0	0	4.43013	1.391	0	0	6.33188	0	0
AW209491	20.0608	0	0	0	34.4935	2.01207	0	0	0	0	2.23517	0	11.2112	7.57761	2.74965	17.8971	12.9329	91.5103	0	0	0	0	40.1388	0	0	0	0	0	6.3937	6.23435	10.7823	6.75834	0	0	36.9102	0	0	0	0	2.07105	39.917	0	0	102.934	0	0	0	0	0
AW549877	20.0608	16.1421	43.575	80.919	9.40732	7.04224	38.997	0	15.0958	0	20.1165	33.2087	5.60559	1.51552	0	31.6641	2.58658	19.5022	0	11.4126	0	2.90121	20.0694	0	46.7198	0	177.509	59.6428	3.83622	6.23435	0	0	3.94324	11.467	0	32.0287	0	14.6672	4.89372	0	0	4.71021	0	1.391	0	5.8566	12.6638	0	1.97179
AW554918	0	0	0	0	0	0	0	0	0	0	0	0	0	0	0	0	0	0	72.5832	0	0	23.2097	0	2.1565	0	0	0	13.7637	0	3.11717	21.5646	13.5167	1.31441	0	0	0	0	14.6672	0	0	10.5045	61.2327	0	0	0	0	0	0	0
AW822252	0	0	0	2.187	0	1.00603	0	0	0	0	26.8221	0	0	0	0	11.0136	0	0	0	11.4126	0	0	0	0	0	0	0	0	1.27874	0	0	0	0	0	0	0	0	0	0	0	0	0	0	0	0	11.7132	0	0	0
AY074887	4.01217	5.3807	5.16991	1.0935	0	2.01207	0	0	3.48364	0	1.11759	8.0778	4.20419	3.03105	6.87413	0	0	0	10.369	3.80419	15.273	0	4.01388	0	0	7.2035	0	4.5879	0	0	0	6.75834	1.31441	0	0	0	0	8.00027	0	0	0	0	0	5.56399	5.19961	5.8566	0	0	1.97179
Aaas	0	34.9745	0	0	3.13577	57.3439	19.4985	2.7727	37.1588	0	0	0	0	3.03105	0	0	0	88.51	0	0	0	49.3206	0	0	0	0	0	0	30.6898	3.11717	194.081	0	22.345	0	0	93.7984	0	0	4.89372	2.07105	0	56.5225	0	16.692	0	0	6.33188	0	0
Aacs	8.02434	0.896783	139.588	0	123.863	44.2655	0	0	75.4789	2.33447	72.6431	99.6262	109.309	16.6708	8.24895	71.5885	5.17315	228.026	10.369	0	76.3649	0	100.347	299.753	32.7039	28.814	0	0	19.1811	0	10.7823	216.267	1.31441	11.467	56.0489	13.7266	7.81462	0	44.0434	39.35	12.6054	61.2327	4.43013	0	5.19961	5.8566	12.6638	5.46502	0
Aaed1	0	8.96783	0	0	4.70366	0	0	0	11.6121	0	0	8.0778	2.80279	0	0	0	0	0	0	0	0	0	0	0	0	0	0	0	0	0	0	0	0	0	4.10114	0	0	0	0	0	0	0	0	0	0	0	0	76.5103	7.88715
Aagab	0	137.208	104.875	9.8415	43.9008	36.2172	74.0944	177.453	149.797	4.66894	31.2924	88.8558	23.8237	33.3415	34.3706	49.5612	0	73.5083	20.738	0	114.547	0	96.3332	15.0955	56.0638	0	0	36.7032	12.7874	9.35152	75.4761	108.133	38.118	0	0	205.899	7.81462	110.67	9.78743	0	111.347	4.71021	2.21506	86.2419	2.5998	146.415	145.633	0	1.97179
Aak1	108.329	1.79357	0.738559	98.415	111.32	78.4707	46.7964	354.905	80.1238	16.3413	60.3496	67.315	71.4712	36.3725	10.9986	63.3283	103.463	13.5015	228.119	125.538	190.912	272.714	100.347	198.398	154.175	165.681	0	82.5823	69.052	168.327	43.1292	108.133	118.297	11.467	86.1239	125.827	31.2585	97.3366	4.89372	314.8	245.805	400.368	0	98.7609	2.5998	152.272	44.3232	420.807	250.417
Aamdc	68.2069	0	31.758	66.7035	28.222	48.2896	0	130.317	0	0	1.11759	0	11.2112	74.2606	0	57.8215	33.6255	19.5022	10.369	0	7.63649	29.0121	4.01388	0	0	79.2385	0	0	19.1811	0	0	0	13.1441	0	66.9852	0	0	9.33365	0	24.8526	0	0	0	0	7.79941	0	6.33188	0	0
Aamp	80.2434	149.763	155.097	130.126	53.3082	126.76	148.189	221.816	335.591	7.00341	353.157	151.683	119.119	106.087	169.104	184.478	134.502	310.535	0	7.60837	0	49.3206	124.43	75.4774	116.8	115.256	310.64	247.747	83.1181	3.11717	10.7823	6.75834	306.258	194.939	229.664	130.403	382.917	418.681	14.6811	128.405	281.52	14.1306	0	169.702	90.9931	64.4226	151.965	426.272	199.15
Aanat	0	0	0	0	0	0	0	0	0	0	0	0	0	1.51552	0	0	0	0	0	0	0	0	0	21.565	0	0	0	0	0	0	0	0	0	0	0	0	0	0	0	0	0	0	0	0	0	0	0	0	5.91536
Aar2	0	47.5295	76.0716	1.0935	1.56789	48.2896	70.1947	135.862	18.5794	0	2.23517	0.897533	15.4154	18.1863	141.607	16.5204	0	1.50017	0	0	0	101.543	0	2.1565	74.7517	252.123	0	68.8186	35.8047	52.992	0	0	34.1747	0	31.442	2.28777	0	2.66676	4.89372	2.07105	0	160.147	2.21506	0	2.5998	5.8566	0	0	94.6458
Aars	4.01217	78.9169	136.633	50.301	100.345	165.996	109.192	91.499	20.9019	56.0273	111.759	67.315	116.316	53.0433	87.9888	119.773	5.17315	21.0024	124.428	87.4963	114.547	2.90121	136.472	2.1565	182.207	0	22.1886	13.7637	175.187	6.23435	43.1292	378.467	36.8036	0	60.15	86.9351	15.6292	157.339	0	91.1263	73.5314	75.3633	174.99	115.453	127.39	0	63.3188	5.46502	69.0125
Aars2	0	0.896783	0	160.744	3.13577	0	46.7964	0	0	91.0443	6.70552	115.782	5.60559	33.3415	0	20.6505	2.58658	3.00034	41.4761	49.4544	0	0	64.2221	0	79.4237	7.2035	0	133.049	39.6409	289.897	0	121.65	1.31441	0	1.36705	29.741	0	2.66676	4.89372	41.421	8.40358	0	0	38.9479	2.5998	81.9924	6.33188	0	0
Aarsd1	24.073	0	32.4966	2.187	0	1.00603	7.79941	0	74.3177	0	6.70552	36.7989	18.2182	90.9314	31.621	67.4584	28.4523	3.00034	103.69	0	22.9095	2.90121	92.3193	2.1565	0	136.867	0	0	47.3134	0	0	0	0	0	4.10114	171.582	7.81462	24.0008	0	16.5684	119.751	9.42042	22.1506	65.3769	0	11.7132	481.223	0	1.97179
Aasdh	0	7.17426	0	0	3.13577	0	0	0	34.8364	0	10.0583	10.7704	0	0	26.1217	11.0136	12.9329	0	0	0	0	14.5061	0	0	0	0	0	0	1.27874	0	10.7823	0	0	11.467	1.36705	38.892	0	0	4.89372	4.1421	0	0	0	0	0	17.5698	0	0	0
Aasdhppt	4.01217	0	25.111	0	75.2586	44.2655	0	0	44.1261	0	2.23517	1.79507	9.80978	25.7639	17.8727	15.1437	2.58658	7.50084	20.738	26.6293	114.547	23.2097	0	32.3475	0	0	22.1886	0	19.1811	12.4687	53.9115	67.5834	19.7162	0	12.3034	22.8777	23.4439	38.668	14.6811	2.07105	37.8161	75.3633	46.5163	0	2.5998	5.8566	0	0	0
Aatf	4.01217	0.896783	0	22.9635	21.9504	0	0	0	0	0	1.11759	0	0	9.09314	2.74965	4.1301	7.75973	0	31.1071	0	68.7284	0	28.0972	10.7825	0	0	0	27.5274	5.11496	74.8122	32.3469	0	5.25765	0	64.2511	25.1654	0	1.33338	24.4686	0	0	28.2613	0	0	0	0	0	0	0
Aatk	0	131.827	69.4245	2.187	167.764	0	105.292	0	91.7359	7.00341	52.5265	56.5446	142.942	37.8881	61.8671	106.006	0	145.516	0	0	0	2.90121	96.3332	71.1644	51.3918	0	133.132	13.7637	25.5748	0	10.7823	0	55.2053	0	1.36705	52.6186	7.81462	153.338	137.024	20.7105	10.5045	9.42042	0	26.429	116.991	93.7056	0	0	37.4639
Abat	0	65.4651	1.47712	0	0	80.4827	7.79941	0	3.48364	158.744	63.7024	104.114	71.4712	48.4967	5.4993	96.3691	85.357	36.0041	10.369	3.80419	0	0	0	0	0	331.361	0	9.17581	44.7559	65.4607	10.7823	20.275	89.3801	0	5.46818	2.28777	0	53.3351	4.89372	0	0	0	2.21506	95.9789	168.987	122.989	6.33188	0	37.4639
Abca1	0	0	0	0	0	0	0	0	0	0	0	19.7457	0	6.06209	0	0	0	3.00034	0	19.0209	0	0	40.1388	0	0	0	0	50.4669	3.83622	0	0	0	0	22.934	5.46818	0	0	17.3339	0	2.07105	0	0	0	5.56399	0	52.7094	0	0	0
Abca2	4.01217	34.0777	79.0258	4.374	1.56789	38.2293	46.7964	291.133	102.187	116.723	41.3507	32.3112	77.0768	62.1364	0	8.26021	15.5195	102.011	41.4761	68.4753	0	153.764	0	2.1565	186.879	0	22.1886	36.7032	21.7386	0	0	74.3417	59.1486	11.467	15.0375	109.813	0	109.337	107.662	78.7	25.2108	18.8408	2.21506	65.3769	7.79941	5.8566	18.9956	10.93	11.8307
Abca3	28.0852	53.807	0.738559	41.553	134.838	68.4103	0	0	34.8364	147.072	102.818	30.5161	9.80978	75.7761	6.87413	60.5749	46.5584	3.00034	0	38.0419	106.911	58.0243	100.347	2.1565	121.472	0	88.7543	45.879	56.2646	3.11717	0	6.75834	28.9171	34.4009	45.1125	73.2085	125.034	2.66676	0	8.28421	73.5314	226.09	0	27.82	67.5949	0	0	0	41.4075
Abca4	0	0	0	0	0	0	0	0	6.96728	0	0	0	0	0	0	4.1301	0	0	0	0	0	0	0	0	0	0	0	0	0	0	0	0	0	0	0	0	0	0	19.5749	0	0	0	0	1.391	5.19961	0	0	0	0
Abca5	0	30.4906	0	82.0125	53.3082	19.1146	23.3982	49.9085	75.4789	2.33447	148.639	7.18027	5.60559	21.2173	4.12448	19.2738	0	9.00101	20.738	7.60837	0	17.4073	84.2916	30.191	74.7517	7.2035	22.1886	4.5879	25.5748	56.1091	183.299	101.375	30.2315	137.604	2.73409	16.0144	7.81462	16.0005	0	105.624	50.4215	70.6531	0	90.4149	7.79941	23.4264	253.275	5.46502	5.91536
Abca6	0	0	0	0	1.56789	0	0	0	0	0	15.6462	0	2.80279	0	6.87413	0	0	0	0	0	0	0	4.01388	4.313	0	0	0	0	0	0	0	0	0	0	0	0	0	0	0	0	0	28.2613	0	0	0	0	0	0	0
Abca7	0	56.4973	24.3724	0	17.2468	21.1267	97.4926	83.1809	0	0	56.9969	14.3605	0	3.03105	0	41.301	0	0	0	0	76.3649	0	16.0555	64.6949	0	0	0	0	11.5087	0	53.9115	0	0	0	0	0	78.1462	0	0	0	0	65.9429	0	0	0	0	6.33188	0	78.8715
Abca8b	0	0	0	0	0	0	3.8997	0	0	0	0	0	0	0	9.62378	1.3767	0	1.50017	0	72.2795	0	2.90121	0	0	0	7.2035	0	22.9395	8.95118	0	0	0	51.2621	137.604	0	0	0	0	0	8.28421	0	0	0	0	0	0	6.33188	0	0
Abcb10	0	0	0	0	0	0	19.4985	0	0	4.66894	0	0	19.6196	6.06209	24.7469	0	2.58658	30.0034	0	0	0	8.70364	0	0	0	0	0	0	14.0661	0	0	0	0	0	0	0	0	0	0	0	0	0	0	0	2.5998	35.1396	0	0	0
Abcb1b	0	0.896783	0	0	0	0	0	38.8178	0	2.33447	0	0	0	0	0	0	0	6.00068	0	0	0	0	12.0417	0	0	0	0	0	3.83622	0	0	0	0	0	0	0	0	0	0	0	0	0	0	0	0	0	0	0	0
Abcb6	100.304	81.6072	50.9606	18.5895	68.987	115.694	171.587	0	55.7383	2.33447	65.9376	1.79507	1.4014	19.7018	57.7427	0	15.5195	37.5042	10.369	0	15.273	0	40.1388	38.817	0	0	0	4.5879	2.55748	0	43.1292	0	24.9738	0	2.73409	0	101.59	0	0	0	46.2197	0	4.43013	2.782	0	0	0	0	1.97179
Abcb7	0	0	0	0	0	28.169	0	0	0	0	0	0	5.60559	0	0	0	2.58658	16.5019	0	0	53.4554	0	0	0	23.3599	0	0	0	8.95118	0	0	0	0	0	0	0	117.219	1.33338	0	2.07105	0	0	0	1.391	0	0	0	0	0
Abcb8	0	215.228	1.47712	39.366	83.098	2.01207	46.7964	2.7727	48.771	93.3788	1.11759	0	70.0698	27.2794	0	6.88351	7.75973	3.00034	10.369	22.8251	15.273	0	0	0	4.67198	7.2035	44.3772	0	23.0173	3.11717	0	0	21.0306	0	76.5546	0	7.81462	0	156.599	4.1421	6.30269	0	2.21506	0	2.5998	64.4226	12.6638	0	143.94
Abcb9	164.499	0.896783	48.0063	51.3945	191.282	128.772	0	105.362	16.257	151.741	34.6452	50.2619	5.60559	57.5899	108.611	49.5612	5.17315	70.5079	0	220.643	122.184	217.591	4.01388	86.2599	0	14.407	377.206	0	150.891	6.23435	0	0	73.6071	11.467	8.20227	0	7.81462	2.66676	4.89372	4.1421	2.1009	14.1306	2.21506	1.391	36.3972	0	25.3275	43.7202	163.658
Abcc1	28.0852	49.3231	55.3919	263.533	158.357	2.01207	0	47.1359	59.2219	163.413	276.044	37.6964	12.6126	7.57761	16.4979	0	62.0778	1.50017	155.535	87.4963	0	92.8389	0	71.1644	74.7517	0	0	64.2307	34.526	0	21.5646	0	2.62883	0	0	0	187.551	13.3338	0	99.4105	2.1009	4.71021	0	0	20.7984	0	0	0	0
Abcc10	0	0	0	0	43.9008	0	0	2.7727	0	0	29.0572	72.7002	7.00698	0	1.37483	0	0	1.50017	0	0	0	2.90121	56.1944	0	0	0	0	0	0	0	0	0	0	0	0	6.8633	0	10.667	0	0	0	0	0	41.7299	0	0	0	0	94.6458
Abcc4	0	0	0	0	0	0	0	0	0	0	2.23517	0	0	0	1.37483	8.26021	0	0	0	0	0	0	0	0	0	0	0	4.5879	6.3937	0	0	0	1.31441	0	0	0	0	1.33338	0	4.1421	0	0	0	0	0	64.4226	0	0	0
Abcc5	28.0852	425.075	174.3	504.103	370.021	88.531	440.666	97.0444	189.278	186.758	341.981	193.867	32.2321	39.4036	104.487	137.67	294.87	0	207.38	266.293	603.282	258.208	216.75	414.048	261.631	100.849	332.829	68.8186	153.449	202.616	474.421	486.6	42.0612	126.137	198.222	57.1942	164.107	216.007	78.2995	136.689	115.549	197.829	6.64519	98.7609	213.184	46.8528	810.481	0	106.476
Abcc8	0	59.1877	40.6207	157.464	152.085	49.2957	3.8997	0	4.64486	30.3481	193.342	19.7457	4.20419	1.51552	30.2462	0	116.396	0	0	64.6712	358.915	2.90121	44.1527	0	0	0	0	0	26.8535	224.437	0	0	28.9171	0	0	68.633	0	16.0005	0	0	12.6054	89.494	0	150.228	163.788	5.8566	107.642	0	0
Abcd1	0	0	67.9474	40.4595	1.56789	0	0	0	1.16121	0	61.4672	0	12.6126	15.1552	0	0	0	0	0	7.60837	0	0	0	73.3209	126.143	0	0	0	3.83622	3.11717	0	0	0	0	0	0	7.81462	0	0	2.07105	0	0	2.21506	0	0	0	0	0	59.1536
Abcd2	12.0365	0	25.111	12.0285	31.3577	28.169	85.7935	0	11.6121	0	45.821	148.991	1.4014	30.3105	5.4993	0	38.7986	67.5076	20.738	0	129.82	14.5061	32.1111	0	0	14.407	44.3772	4.5879	8.95118	99.7496	32.3469	0	9.20089	34.4009	28.708	27.4532	0	1.33338	4.89372	0	2.1009	0	90.8176	26.429	0	111.275	0	0	0
Abcd3	100.304	40.3552	62.0389	0	36.0614	4.02414	0	0	1.16121	2.33447	0	142.708	43.4433	54.5588	8.24895	15.1437	10.3463	103.512	51.8451	53.2586	0	0	44.1527	12.939	0	115.256	0	0	54.9858	0	0	0	19.7162	11.467	0	48.0431	0	12.0004	19.5749	16.5684	6.30269	9.42042	0	19.474	23.3982	23.4264	0	0	0
Abcd4	0	151.556	0	20.7765	1.56789	1.00603	0	0	1.16121	2.33447	56.9969	0	9.80978	12.1242	0	11.0136	0	0	41.4761	0	22.9095	46.4194	0	0	0	0	0	0	0	0	0	0	19.7162	0	1.36705	0	117.219	1.33338	0	0	0	4.71021	2.21506	0	2.5998	0	0	0	65.069
Abce1	24.073	1.79357	0	69.984	34.4935	11.0664	19.4985	0	33.6752	4.66894	2.23517	27.8235	11.2112	31.826	0	61.9516	5.17315	127.514	10.369	30.4335	0	20.3085	0	0	9.34396	100.849	244.074	9.17581	29.411	40.5233	0	0	30.2315	0	9.56932	34.3165	0	29.3343	0	43.4921	31.5134	4.71021	66.4519	11.128	83.1937	40.9962	0	0	13.8025
Abcf1	136.414	160.524	40.6207	20.7765	126.999	118.712	97.4926	0	96.3808	112.055	207.871	32.3112	71.4712	101.54	12.3734	101.876	49.1449	183.021	0	60.867	68.7284	46.4194	16.0555	2.1565	51.3918	14.407	332.829	91.7581	67.7732	15.5859	86.2584	277.092	94.6377	149.071	36.9102	66.3452	0	76.0026	308.304	6.21315	113.448	4.71021	35.441	75.1139	106.592	40.9962	145.633	109.3	161.687
Abcf2	40.1217	0	51.6991	56.862	40.7651	36.2172	38.997	2.7727	38.3201	4.66894	4.47034	89.7533	18.2182	12.1242	4.12448	33.0408	5.17315	46.5052	10.369	0	7.63649	72.5304	40.1388	2.1565	0	0	22.1886	27.5274	8.95118	0	0	6.75834	31.5459	229.34	16.4045	118.964	7.81462	17.3339	0	84.9131	48.3206	4.71021	39.8711	93.1969	41.5969	23.4264	158.297	5.46502	0
Abcf3	32.0974	70.8458	76.8101	208.858	103.481	116.7	0	94.2717	0	39.686	55.8793	103.216	18.2182	37.8881	85.2392	70.2118	2.58658	78.0088	31.1071	251.076	22.9095	145.061	0	34.504	4.67198	0	288.452	82.5823	31.9685	87.2809	10.7823	20.275	161.673	11.467	57.4159	0	0	25.3342	68.512	16.5684	16.8072	0	2.21506	58.4219	2.5998	76.1358	6.33188	278.716	72.9561
Abcg1	136.414	50.2198	124.078	3.2805	79.9622	64.3862	198.885	121.999	23.2243	114.389	18.999	0	2.80279	48.4967	38.4951	37.1709	46.5584	4.50051	31.1071	22.8251	30.5459	217.591	52.1805	2.1565	37.3758	230.512	0	142.225	24.2961	0	97.0406	47.3084	65.7206	11.467	32.8091	27.4532	39.0731	6.66689	44.0434	118.05	90.3385	0	0	45.9029	10.3992	117.132	101.31	5.46502	37.4639
Abcg2	0	16.1421	0	0	1.56789	0	0	0	8.1285	0	0	0.897533	5.60559	1.51552	0	0	0	0	0	30.4335	7.63649	11.6049	0	0	0	0	0	0	20.4598	0	53.9115	0	0	0	0	0	0	1.33338	0	0	6.30269	0	0	4.17299	0	0	0	0	1.97179
Abcg4	72.219	6.27748	13.2941	74.358	90.9375	128.772	3.8997	0	48.771	88.7098	348.687	42.1841	2.80279	66.683	67.3664	48.1845	103.463	85.5096	31.1071	3.80419	7.63649	0	0	56.0689	65.4077	0	22.1886	55.0549	15.3449	6.23435	10.7823	33.7917	48.6333	0	183.184	59.4819	0	4.00013	29.3623	147.045	149.164	235.51	42.0862	111.28	148.189	11.7132	0	0	21.6897
Abhd10	28.0852	20.626	33.2351	30.618	3.13577	43.2595	50.6961	0	0	25.6792	14.5286	4.48767	30.8307	10.6087	0	8.26021	116.396	34.5039	10.369	0	7.63649	52.2219	0	2.1565	28.0319	0	0	0	8.95118	0	0	0	0	0	1.36705	13.7266	78.1462	28.0009	0	0	23.1099	0	0	6.95499	70.1947	0	0	0	7.88715
Abhd11	0	312.08	118.169	143.248	122.295	71.4284	198.885	16.6362	53.4158	210.102	68.1728	0	14.014	13.6397	30.2462	16.5204	147.435	0	0	0	190.912	5.80243	64.2221	64.6949	37.3758	7.2035	0	45.879	8.95118	105.984	32.3469	108.133	28.9171	252.274	2.73409	0	125.034	50.6684	73.4057	93.1973	0	56.5225	110.753	76.5049	0	0	18.9956	344.297	1.97179
Abhd12	172.523	34.9745	125.555	286.497	290.059	246.478	15.5988	2.7727	202.051	205.433	13.411	82.5731	158.358	189.44	68.7413	170.711	118.982	178.52	31.1071	194.013	183.276	118.95	12.0417	138.016	219.583	374.582	44.3772	330.329	148.334	81.0465	118.605	60.825	97.2666	183.472	158.577	240.215	109.405	198.673	137.024	70.4158	231.099	32.9715	637.938	308.802	150.789	105.419	6.33188	0	254.36
Abhd13	92.2799	0	0	0	84.6659	33.1991	23.3982	0	0	25.6792	0	1.79507	2.80279	12.1242	1.37483	8.26021	10.3463	0	114.059	0	7.63649	2.90121	28.0972	0	88.7676	0	66.5658	0	2.55748	3.11717	0	0	30.2315	11.467	25.9739	0	7.81462	49.335	0	4.1421	14.7063	0	4.43013	18.083	72.7945	0	0	0	70.9843
Abhd14a	100.304	1.79357	118.169	107.163	10.9752	36.2172	0	0	47.6098	0	46.9386	27.8235	36.4363	19.7018	0	44.0544	33.6255	0	0	45.6502	53.4554	0	84.2916	28.0345	0	86.442	0	41.2911	7.67244	0	10.7823	0	0	0	34.1761	41.1798	171.922	0	0	57.9894	4.20179	131.886	0	0	44.1967	0	12.6638	0	61.1254
Abhd14b	0	0.896783	18.464	0	128.567	12.0724	0	0	16.257	14.0068	35.7628	0	15.4154	0	0	19.2738	2.58658	0	0	7.60837	68.7284	0	0	0	0	7.2035	0	0	29.411	0	0	0	0	0	0	61.7697	0	0	0	2.07105	0	0	0	0	0	134.702	6.33188	0	86.7586
Abhd15	0	0	0	0	0	0	0	0	0	0	0	0	0	0	0	0	0	0	0	102.713	0	0	0	0	0	0	0	0	1.27874	0	0	0	0	0	0	0	0	0	0	0	2.1009	0	0	0	0	0	0	0	120.279
Abhd16a	44.1339	214.331	80.5029	67.797	56.4439	117.706	54.5958	163.589	85.9298	88.7098	207.871	37.6964	18.2182	33.3415	94.863	83.9788	54.3181	6.00068	31.1071	121.734	0	43.5182	148.514	185.459	4.67198	129.663	221.886	293.626	39.6409	193.265	140.17	20.275	119.612	160.538	150.375	2.28777	421.99	230.674	0	126.334	102.944	127.176	290.173	101.543	150.789	257.69	170.961	426.272	49.2947
Abhd17a	24.073	55.6005	0	3.2805	32.9256	6.0362	3.8997	5.54539	1.16121	58.3617	46.9386	64.6224	60.2601	31.826	162.229	123.903	191.407	82.5093	10.369	15.2167	7.63649	0	124.43	0	0	0	0	13.7637	39.6409	0	107.823	6.75834	0	194.939	0	89.2229	0	89.3363	4.89372	89.0552	60.926	9.42042	279.098	70.9409	2.5998	117.132	0	213.136	112.392
Abhd17b	0	28.6971	0	15.309	4.70366	0	19.4985	2.7727	1.16121	2.33447	0	0	32.2321	36.3725	38.4951	66.0817	18.106	46.5052	41.4761	0	0	17.4073	0	0	4.67198	0	22.1886	13.7637	12.7874	3.11717	10.7823	0	10.5153	0	1.36705	0	0	0	0	111.837	8.40358	0	0	0	23.3982	0	12.6638	5.46502	41.4075
Abhd17c	4.01217	0	0	0	0	0	0	0	0	39.686	0	0	4.20419	0	46.7441	9.63691	5.17315	0	10.369	3.80419	0	2.90121	0	0	0	0	0	0	6.3937	0	0	0	13.1441	0	0	0	0	0	0	2.07105	0	0	19.9356	0	0	0	234.28	0	13.8025
Abhd2	20.0608	119.272	0	12.0285	0	0	70.1947	0	23.2243	142.403	39.1155	14.3605	8.40838	30.3105	6.87413	20.6505	2.58658	0	0	0	0	0	20.0694	6.46949	56.0638	0	0	22.9395	6.3937	12.4687	0	0	69.6639	0	16.4045	20.5899	0	41.3347	14.6811	2.07105	2.1009	0	2.21506	0	2.5998	29.283	6.33188	5.46502	0
Abhd3	0	0	0.738559	0	62.7155	0	0	0	19.7406	0	0	0	23.8237	27.2794	42.6196	19.2738	0	42.0047	0	0	0	31.9134	4.01388	0	4.67198	0	0	0	26.8535	21.8202	0	0	0	0	25.9739	0	0	0	0	4.1421	0	0	0	23.647	0	0	0	0	153.799
Abhd4	0	0	0	0	0	0	0	0	0	0	0	34.1063	72.8726	0	0	2.7534	20.6926	0	0	0	0	0	0	0	0	0	0	4.5879	28.1323	0	0	0	47.3189	0	0	0	0	0	0	68.3447	0	0	0	0	0	0	6.33188	0	0
Abhd5	0	0	0	1.0935	0	0	0	0	0	7.00341	1.11759	0	22.4223	9.09314	0	0	31.0389	37.5042	0	0	0	17.4073	0	0	0	0	22.1886	0	1.27874	0	10.7823	0	0	0	61.517	0	0	26.6676	0	0	4.20179	0	0	20.865	0	5.8566	0	0	0
Abhd6	48.146	7.17426	28.0652	62.3295	56.4439	72.4344	113.091	0	67.3504	2.33447	131.875	45.7742	21.0209	4.54657	27.4965	0	69.8376	4.50051	62.2141	121.734	99.2743	2.90121	192.666	60.3819	98.1116	115.256	0	64.2307	10.2299	28.0546	43.1292	155.442	48.6333	0	54.6818	32.0287	7.81462	45.3349	9.78743	0	60.926	4.71021	0	40.3389	332.775	0	6.33188	366.157	1.97179
Abhd8	176.535	17.9357	141.803	7.6545	34.4935	161.971	167.687	8.31809	253.145	2.33447	108.406	297.084	71.4712	121.242	42.6196	139.047	129.329	175.52	0	133.147	213.822	156.666	124.43	97.0424	429.822	446.617	576.903	362.444	226.337	9.35152	107.823	20.275	340.433	11.467	247.435	336.302	7.81462	356.012	29.3623	6.21315	182.778	254.351	143.979	219.778	280.779	11.7132	56.9869	10.93	177.461
Abi1	108.329	0.896783	0	25.1505	142.678	78.4707	0	41.5905	104.509	11.6723	2.23517	41.2865	44.8447	39.4036	126.484	45.4311	95.7033	49.5056	10.369	0	68.7284	34.8146	0	28.0345	74.7517	7.2035	0	91.7581	61.3795	3.11717	10.7823	0	122.24	217.873	102.528	57.1942	62.517	86.6696	29.3623	2.07105	42.0179	42.3919	2.21506	16.692	28.5978	58.566	139.301	278.716	39.4357
Abi2	152.462	48.4263	32.4966	107.163	106.616	92.5551	198.885	72.0901	92.8971	9.33788	79.3486	39.4915	30.8307	48.4967	74.2406	68.8351	15.5195	28.5032	134.797	49.4544	99.2743	46.4194	12.0417	342.883	60.7358	93.6455	22.1886	68.8186	115.087	3.11717	21.5646	81.1	93.3233	160.538	118.933	210.474	23.4439	118.671	88.0869	89.0552	98.7421	4.71021	327.829	29.211	88.3933	81.9924	151.965	32.7901	165.63
Abi3bp	0	0	0	0	0	1.00603	0	0	0	0	0	0	0	0	0	0	2.58658	0	0	0	0	0	0	0	0	0	0	0	1.27874	0	0	0	0	0	0	0	0	0	39.1497	0	0	0	0	1.391	0	35.1396	0	0	1.97179
Abl1	20.0608	0	66.4703	25.1505	23.5183	0	187.186	0	35.9976	0	0	0	4.20419	7.57761	1.37483	0	0	1.50017	0	0	15.273	0	8.02777	0	4.67198	0	0	0	8.95118	68.5778	0	0	0	0	0	0	0	1.33338	0	0	117.65	0	0	0	0	0	0	0	0
Abl2	132.402	35.8713	19.2025	16.4025	0	0	11.6991	0	40.6425	4.66894	0	0	1.4014	24.2484	8.24895	17.8971	0	0	0	0	15.273	52.2219	96.3332	10.7825	130.815	172.884	0	45.879	57.5433	109.101	64.6938	13.5167	27.6027	0	101.161	61.7697	0	0	68.512	157.4	39.917	4.71021	0	65.3769	23.3982	0	0	71.0453	3.94357
Ablim1	0	0	85.6728	1.0935	101.913	127.766	81.8938	2.7727	0	70.0341	23.4693	46.6717	5.60559	39.4036	21.9972	26.1573	59.4912	49.5056	103.69	197.818	137.457	182.777	4.01388	60.3819	28.0319	21.6105	22.1886	55.0549	107.414	6.23435	97.0406	6.75834	102.524	412.811	10.9364	43.4676	0	32.0011	53.8309	97.3394	90.3385	0	2.21506	62.5949	5.19961	29.283	227.948	131.161	1.97179
Ablim2	108.329	2.69035	17.7254	133.407	199.122	31.1871	116.991	11.0908	46.4486	37.3515	70.4079	9.87287	93.8936	45.4657	145.731	28.9107	46.5584	6.00068	134.797	26.6293	129.82	295.924	104.361	254.467	4.67198	7.2035	22.1886	123.873	25.5748	0	32.3469	54.0667	56.5198	172.005	83.3898	0	0	30.6677	97.8743	122.192	67.2287	122.465	0	52.8579	12.999	122.989	12.6638	10.93	78.8715
Ablim3	4.01217	0	67.9474	149.809	0	13.0784	0	0	1.16121	2.33447	2.23517	59.2372	18.2182	0	0	5.50681	0	0	10.369	0	0	0	0	2.1565	70.0797	0	0	96.346	0	0	0	195.992	42.0612	0	0	73.2085	7.81462	2.66676	0	0	54.6233	244.931	28.7958	4.17299	0	0	0	0	43.3793
Abr	184.56	279.796	383.312	112.63	139.542	335.009	280.779	163.589	286.82	105.051	100.583	152.581	70.0698	100.025	136.108	167.958	142.262	150.017	331.809	422.265	450.553	374.257	341.18	131.546	130.815	21.6105	66.5658	183.516	153.449	296.132	32.3469	189.233	470.56	149.071	492.136	347.74	250.068	318.677	337.666	335.51	266.814	216.67	671.164	435.382	67.5949	257.69	151.965	388.017	228.727
Abra	0	0	0	0	0	0	0	0	0	0	0	0	0	0	0	0	0	0	0	0	0	20.3085	0	4.313	0	0	0	0	0	0	0	6.75834	0	0	1.36705	0	0	0	0	0	0	0	0	0	0	0	0	0	0
Abracl	8.02434	0	8.86271	0	0	30.181	3.8997	0	23.2243	23.3447	0	0	15.4154	4.54657	37.1203	6.88351	2.58658	0	0	0	53.4554	0	16.0555	25.878	0	0	0	0	0	0	32.3469	0	0	0	0	9.15106	0	12.0004	0	0	10.5045	122.465	39.8711	2.782	31.1976	5.8566	0	0	0
Abt1	4.01217	54.7038	0	25.1505	0	5.03017	50.6961	63.772	0	0	39.1155	7.18027	9.80978	21.2173	1.37483	24.7806	0	97.511	0	0	0	20.3085	4.01388	62.5384	4.67198	0	155.32	27.5274	35.8047	0	0	0	1.31441	0	45.1125	13.7266	0	60.002	4.89372	66.2737	67.2287	0	0	41.7299	46.7965	93.7056	0	158.486	17.7461
Abtb1	0	3.58713	70.9016	75.4515	61.1476	78.4707	0	0	1.16121	67.6996	1.11759	104.114	8.40838	30.3105	0	1.3767	28.4523	7.50084	124.428	79.8879	0	0	0	8.62599	4.67198	0	221.886	32.1153	58.822	0	10.7823	520.392	39.4324	0	5.46818	50.3309	0	56.0019	4.89372	0	18.9081	32.9715	2.21506	70.9409	72.7945	0	0	0	92.674
Abtb2	0	0	0	0	0	0	0	0	0	0	0	0	60.2601	10.6087	1.37483	37.1709	0	0	0	3.80419	0	0	0	0	0	0	0	4.5879	7.67244	18.703	10.7823	0	0	0	0	0	0	0	0	0	0	0	0	0	0	0	0	0	0
Acaa1a	0	78.0201	33.9737	41.553	50.1724	3.0181	7.79941	72.0901	2.32243	214.771	30.1748	46.6717	29.4293	51.5278	17.8727	27.534	41.3852	27.003	0	3.80419	15.273	118.95	156.541	86.2599	0	0	221.886	64.2307	38.3622	0	118.605	0	30.2315	126.137	2.73409	2.28777	0	37.3346	48.9372	45.5631	4.20179	14.1306	0	30.602	46.7965	0	12.6638	0	19.7179
Acaa2	0	0	0	0	21.9504	0	0	0	0	0	0	0	18.2182	0	0	0	0	6.00068	0	0	0	0	0	0	0	0	0	0	0	0	32.3469	0	0	0	0	0	0	0	0	0	0	0	0	0	0	0	0	0	0
Acaca	0	0	7.38559	0	9.40732	0	0	72.0901	0	0	4.47034	0.897533	1.4014	0	5.4993	0	0	0	31.1071	0	0	8.70364	0	6.46949	0	0	0	0	1.27874	0	0	13.5167	5.25765	0	31.442	2.28777	0	0	0	18.6395	0	0	0	1.391	0	5.8566	44.3232	0	0
Acad10	0	0	0.738559	0	0	19.1146	31.1976	0	0	2.33447	0	0	0	0	0	0	0	3.00034	0	0	0	0	0	0	0	0	0	0	2.55748	56.1091	0	0	0	0	0	0	0	2.66676	0	0	0	0	0	0	0	0	6.33188	0	0
Acad11	4.01217	0	0	0	0	0	0	0	0	0	40.2331	24.2334	14.014	12.1242	1.37483	1.3767	0	0	0	45.6502	0	2.90121	0	0	0	0	0	0	2.55748	74.8122	0	0	26.2883	0	0	0	0	0	0	2.07105	0	0	0	0	0	0	0	0	0
Acad8	0	112.098	87.8885	0	40.7651	20.1207	0	0	5.80607	0	51.409	57.4421	12.6126	66.683	4.12448	0	2.58658	31.5035	0	3.80419	0	0	0	0	14.0159	86.442	0	4.5879	16.6236	12.4687	97.0406	0	0	0	0	2.28777	46.8877	0	0	39.35	0	18.8408	0	20.865	0	0	0	0	76.8997
Acad9	24.073	0	46.5292	50.301	4.70366	24.1448	15.5988	155.271	1.16121	0	5.58793	57.4421	18.2182	28.7949	0	28.9107	12.9329	1.50017	0	0	0	46.4194	0	71.1644	4.67198	0	0	0	7.67244	15.5859	10.7823	114.892	0	11.467	0	9.15106	0	28.0009	39.1497	64.2026	8.40358	0	62.0218	44.5119	0	5.8566	0	0	0
Acadl	0	0	0	1.0935	0	0	15.5988	0	0	2.33447	1.11759	60.1347	8.40838	12.1242	59.1175	0	0	0	0	0	0	0	0	0	0	0	0	0	6.3937	0	0	0	0	91.7358	0	0	0	1.33338	0	0	0	0	0	0	0	0	0	5.46502	0
Acadm	0	0	0	0	31.3577	0	0	0	25.5467	0	0	9.87287	4.20419	6.06209	54.993	1.3767	20.6926	105.012	0	0	0	0	0	0	0	7.2035	0	0	6.3937	0	0	0	0	0	0	0	0	1.33338	0	0	2.1009	0	0	0	0	0	0	0	65.069
Acadsb	4.01217	17.0389	43.575	0	10.9752	0	0	0	32.514	9.33788	1.11759	0	12.6126	0	0	0	0	0	10.369	0	0	5.80243	52.1805	0	0	0	0	32.1153	5.11496	0	0	0	23.6594	0	30.075	2.28777	0	0	0	0	4.20179	0	0	0	15.5988	23.4264	0	0	0
Acadvl	44.1339	1.79357	28.0652	162.931	308.874	2.01207	7.79941	85.9536	120.766	2.33447	73.7607	0.897533	40.6405	34.857	5.4993	4.1301	7.75973	1.50017	0	0	0	159.567	96.3332	107.825	56.0638	0	0	151.401	46.0346	0	10.7823	20.275	0	0	36.9102	169.295	0	164.006	78.2995	2.07105	4.20179	56.5225	2.21506	1.391	5.19961	11.7132	6.33188	10.93	49.2947
Acan	0	0	0	0	0	0	0	0	0	0	0	0	0	0	0	0	0	0	0	0	0	0	0	0	0	0	0	0	0	0	0	0	0	0	0	0	0	0	0	0	0	0	0	0	0	0	0	0	0
Acap2	4.01217	21.5228	0	131.22	14.111	30.181	58.4955	58.2266	0	0	60.3496	21.5408	37.8377	21.2173	56.3678	19.2738	25.8658	28.5032	10.369	57.0628	99.2743	60.9255	4.01388	153.111	28.0319	0	199.697	9.17581	24.2961	87.2809	21.5646	0	39.4324	11.467	47.8466	0	15.6292	1.33338	68.512	57.9894	12.6054	98.9144	2.21506	59.8129	75.3943	52.7094	0	5.46502	0
Acap3	316.961	232.267	261.45	191.362	87.8017	558.349	35.0973	8.31809	96.3808	184.423	297.278	72.7002	63.0628	128.819	60.4923	136.293	160.368	273.031	10.369	277.706	0	203.085	208.722	6.46949	373.758	14.407	798.789	256.923	95.9055	96.6324	345.033	0	94.6377	0	169.514	265.381	382.917	150.672	156.599	445.276	193.282	211.959	8.86025	271.245	41.5969	117.132	12.6638	5.46502	76.8997
Acat1	36.1095	1.79357	33.9737	188.082	47.0366	220.321	27.2979	0	74.3177	2.33447	43.5859	0	86.8866	83.3538	49.4937	88.1089	108.636	120.014	10.369	45.6502	7.63649	75.4316	4.01388	0	0	252.123	0	96.346	49.8709	34.2889	32.3469	20.275	82.808	11.467	0	27.4532	0	49.335	9.78743	0	4.20179	0	0	73.7229	5.19961	46.8528	0	0	41.4075
Acat2	0	28.6971	0.738559	26.244	29.7899	48.2896	66.295	2.7727	8.1285	2.33447	3.35276	0	51.8517	6.06209	0	41.301	2.58658	39.0044	62.2141	0	22.9095	0	4.01388	2.1565	28.0319	72.035	177.509	0	11.5087	0	0	0	0	11.467	27.3409	6.8633	0	1.33338	0	6.21315	25.2108	0	0	16.692	20.7984	0	0	0	0
Acbd3	16.0487	0	0	18.5895	1.56789	7.04224	0	36.0451	16.257	0	0	0	30.8307	4.54657	16.4979	37.1709	0	0	0	60.867	0	20.3085	0	0	0	0	0	0	62.6583	0	0	0	21.0306	0	27.3409	0	0	0	4.89372	22.7816	14.7063	103.625	104.108	0	0	0	0	0	0
Acbd4	0	94.1622	92.3198	1.0935	0	51.3077	0	205.18	3.48364	163.413	10.0583	0	4.20419	34.857	46.7441	23.4039	0	63.0071	0	0	0	0	0	88.4164	0	0	0	50.4669	46.0346	0	204.864	141.925	43.3756	0	0	77.784	0	42.6681	63.6183	0	0	0	0	30.602	0	0	12.6638	0	0
Acbd5	0	7.17426	91.5813	4.374	18.8146	60.362	42.8967	155.271	48.771	14.0068	29.0572	2.6926	16.8168	15.1552	28.8713	1.3767	2.58658	33.0037	51.8451	0	7.63649	20.3085	0	2.1565	9.34396	21.6105	110.943	22.9395	11.5087	0	0	0	13.1441	0	0	43.4676	0	5.33351	0	47.6342	48.3206	61.2327	24.3657	27.82	10.3992	5.8566	0	10.93	29.5768
Acbd6	40.1217	0	26.5881	42.6465	59.5797	96.5793	85.7935	33.2724	23.2243	44.3549	55.8793	3.59013	57.4573	74.2606	24.7469	83.9788	43.9718	82.5093	0	0	45.8189	0	52.1805	0	9.34396	100.849	0	9.17581	79.2819	0	0	0	27.6027	45.8679	0	25.1654	0	38.668	19.5749	35.2079	109.247	47.1021	64.2368	119.626	90.9931	163.985	6.33188	180.346	51.2665
Acd	60.1825	65.4651	98.2283	55.7685	65.8513	119.718	124.791	5.54539	0	256.792	140.816	62.8273	65.8656	90.9314	52.2434	46.8078	28.4523	1.50017	124.428	76.0837	305.459	8.70364	252.875	146.642	93.4396	7.2035	44.3772	137.637	44.7559	68.5778	97.0406	743.417	61.7774	22.934	0	370.618	54.7024	181.339	9.78743	323.084	212.19	32.9715	93.0326	77.8959	207.984	5.8566	265.939	5.46502	41.4075
Acer3	36.1095	22.4196	0	0	9.40732	51.3077	7.79941	0	8.1285	0	25.7045	0	7.00698	16.6708	0	5.50681	0	0	0	19.0209	0	0	0	6.46949	0	0	110.943	18.3516	5.11496	3.11717	10.7823	0	0	0	8.20227	18.3021	0	10.667	176.174	0	0	0	0	20.865	101.392	11.7132	0	0	0
Ache	0	0.896783	0	168.399	59.5797	1.00603	46.7964	88.7263	1.16121	2.33447	2.23517	376.067	23.8237	27.2794	50.8685	2.7534	2.58658	16.5019	31.1071	0	0	89.9377	0	58.2254	65.4077	0	22.1886	64.2307	11.5087	0	0	0	64.4062	0	71.0864	68.633	0	76.0026	4.89372	2.07105	71.4305	0	2.21506	15.301	2.5998	0	0	0	175.489
Acin1	48.146	270.828	15.5097	33.8985	6.27155	8.04827	74.0944	77.6355	106.832	322.157	14.5286	33.2087	18.2182	54.5588	71.4909	74.3419	59.4912	49.5056	82.9522	22.8251	38.1824	84.1352	208.722	10.7825	51.3918	0	22.1886	18.3516	38.3622	127.804	64.6938	0	77.5504	240.807	10.9364	27.4532	46.8877	33.3345	102.768	130.476	92.4394	9.42042	2.21506	159.965	57.1957	0	44.3232	5.46502	63.0972
Ackr1	0	0.896783	0.738559	20.7765	0	0	0	2.7727	46.4486	77.0375	40.2331	0	0	15.1552	20.6224	1.3767	2.58658	0	186.642	11.4126	7.63649	0	0	0	23.3599	115.256	0	73.4065	33.2472	0	21.5646	0	0	11.467	0	41.1798	54.7024	0	4.89372	57.9894	0	0	2.21506	44.5119	0	11.7132	0	92.9054	31.5486
Ackr2	0	0	0	0	0	0	0	0	0	0	0	0	0	0	0	0	0	0	0	0	0	0	0	0	0	0	0	0	1.27874	0	0	0	0	0	0	0	0	0	0	0	0	0	0	0	0	0	0	0	0
Ackr3	0	0	0	0	0	0	0	0	0	0	0	69.1101	0	3.03105	0	0	0	0	0	0	7.63649	0	0	0	0	0	0	0	0	0	0	0	1.31441	0	0	0	0	0	0	0	0	0	0	1.391	0	0	0	10.93	0
Acly	0	83.4008	15.5097	1.0935	1.56789	19.1146	15.5988	0	1.16121	11.6723	0	123.86	138.738	60.6209	13.7483	103.253	23.2792	138.016	72.5832	98.9088	106.911	49.3206	0	2.1565	98.1116	36.0175	0	9.17581	126.595	3.11717	10.7823	0	89.3801	0	54.6818	180.734	15.6292	98.67	0	2.07105	69.3296	0	0	19.474	5.19961	0	0	431.737	0
Acn9	0	0	0	9.8415	17.2468	12.0724	0	0	0	0	0	29.6186	8.40838	1.51552	13.7483	0	0	0	0	0	0	43.5182	0	10.7825	9.34396	0	0	0	8.95118	0	0	0	0	0	0	9.15106	0	1.33338	0	0	8.40358	4.71021	0	0	0	0	0	81.9754	15.7743
Aco1	0	0	0	19.683	48.6045	21.1267	0	0	24.3855	65.3651	1.11759	32.3112	7.00698	21.2173	56.3678	19.2738	0	0	0	0	0	26.1109	28.0972	0	9.34396	0	0	45.879	17.9024	0	0	0	36.8036	0	0	34.3165	7.81462	0	48.9372	28.9947	2.1009	0	2.21506	1.391	46.7965	0	164.629	0	0
Aco2	112.341	77.1233	146.235	234.009	145.814	178.068	300.277	191.316	92.8971	126.061	363.215	236.949	235.435	190.956	60.4923	136.293	219.859	316.536	41.4761	178.797	15.273	46.4194	124.43	260.936	401.79	461.024	44.3772	27.5274	143.219	127.804	86.2584	527.15	172.188	366.943	158.577	75.4963	15.6292	12.0004	14.6811	161.542	123.953	9.42042	296.818	93.1969	145.589	5.8566	12.6638	10.93	145.912
Acot10	8.02434	1.79357	0	0	0	4.02414	3.8997	0	18.5794	4.66894	31.2924	2.6926	4.20419	4.54657	12.3734	2.7534	0	3.00034	10.369	3.80419	22.9095	0	0	2.1565	0	0	44.3772	0	2.55748	0	0	0	1.31441	11.467	8.20227	9.15106	62.517	0	0	0	0	4.71021	0	1.391	5.19961	0	31.6594	0	0
Acot11	0	0	0	0	1.56789	0	0	0	0	0	0	0	4.20419	0	0	1.3767	0	0	0	0	0	0	0	0	0	0	0	0	0	0	0	0	0	0	0	0	0	0	0	0	0	0	0	0	49.3963	0	0	0	0
Acot13	48.146	0.896783	46.5292	22.9635	0	20.1207	23.3982	0	19.7406	0	1.11759	11.6679	75.6754	86.3848	79.7399	34.4175	111.223	13.5015	10.369	41.846	0	0	28.0972	2.1565	79.4237	28.814	0	32.1153	74.1669	12.4687	0	6.75834	15.773	0	0	61.7697	0	6.66689	53.8309	2.07105	63.0269	4.71021	0	15.301	12.999	29.283	6.33188	21.8601	41.4075
Acot2	0	29.5938	0	0	0	0	50.6961	0	22.0631	0	0	0	8.40838	16.6708	0	0	0	1.50017	0	0	0	0	16.0555	0	23.3599	7.2035	0	0	25.5748	0	0	0	24.9738	34.4009	1.36705	0	0	45.3349	0	2.07105	0	0	0	15.301	67.5949	0	12.6638	0	23.6614
Acot3	0	0	0	29.5245	0	0	7.79941	0	0	0	3.35276	0	0	0	5.4993	0	0	0	0	3.80419	61.0919	0	0	58.2254	0	0	0	0	0	0	0	6.75834	0	0	0	0	0	0	0	0	0	0	0	0	0	11.7132	0	0	0
Acot4	0	0.896783	23.6339	0	0	0	0	0	0	0	0	0	0	0	0	0	0	0	0	0	0	0	0	45.2865	0	0	0	4.5879	0	0	0	0	11.8297	0	0	0	0	0	0	0	0	0	0	0	0	0	0	0	0
Acot5	0	0	0	0	0	0	0	0	17.4182	0	0	0	7.00698	6.06209	1.37483	0	0	0	0	7.60837	0	0	0	0	0	0	0	0	0	0	0	0	0	0	30.075	0	0	62.6688	0	0	0	0	0	20.865	28.5978	0	0	0	0
Acot7	108.329	332.706	258.496	67.797	98.7769	334.003	257.38	72.0901	307.722	28.0136	49.1738	329.395	262.061	362.21	448.193	341.422	269.004	588.066	0	11.4126	244.368	66.7279	124.43	116.451	130.815	244.919	110.943	435.851	322.242	90.3981	161.734	20.275	189.275	68.8019	254.27	265.381	492.321	398.68	58.7246	126.334	220.594	23.551	695.53	197.522	161.188	40.9962	227.948	16.3951	193.235
Acot8	28.0852	23.3164	4.43135	7.6545	6.27155	57.3439	46.7964	2.7727	1.16121	16.3413	56.9969	0.897533	14.014	0	10.9986	45.4311	23.2792	54.0061	0	0	0	46.4194	0	0	37.3758	0	0	27.5274	1.27874	28.0546	10.7823	13.5167	7.88648	0	0	18.3021	39.0731	1.33338	4.89372	93.1973	4.20179	0	0	48.6849	0	52.7094	12.6638	0	0
Acot9	128.389	6.27748	1.47712	0	1.56789	12.0724	0	5.54539	13.9346	28.0136	1.11759	33.2087	19.6196	21.2173	64.6168	9.63691	28.4523	34.5039	20.738	19.0209	76.3649	8.70364	0	34.504	4.67198	0	66.5658	0	21.7386	0	0	0	21.0306	11.467	116.199	27.4532	62.517	1.33338	0	0	2.1009	0	2.21506	11.128	67.5949	0	6.33188	0	0
Acox1	212.645	90.5751	73.8559	79.8255	10.9752	124.748	74.0944	24.9543	42.9649	7.00341	45.821	94.241	32.2321	84.8693	27.4965	107.383	0	15.0017	51.8451	0	30.5459	2.90121	132.458	88.4164	84.0957	14.407	110.943	22.9395	37.0835	162.093	129.388	60.825	56.5198	0	16.4045	109.813	0	96.0032	4.89372	113.908	44.1188	9.42042	112.968	40.3389	2.5998	0	63.3188	10.93	72.9561
Acox3	20.0608	0.896783	0	0	23.5183	0	0	0	0	158.744	1.11759	0	16.8168	10.6087	38.4951	6.88351	0	0	0	0	0	0	0	0	0	0	0	0	0	3.11717	0	0	1.31441	0	0	0	0	29.3343	4.89372	0	0	0	0	0	0	5.8566	0	0	0
Acp1	0	0	25.8496	0	1.56789	34.2052	7.79941	0	6.96728	0	0	3.59013	12.6126	10.6087	31.621	9.63691	0	0	0	0	7.63649	0	0	19.4085	0	0	0	4.5879	7.67244	0	0	20.275	7.88648	0	1.36705	2.28777	23.4439	8.00027	0	0	27.3116	0	0	12.519	0	0	0	0	5.91536
Acp2	108.329	0	120.385	112.63	1.56789	30.181	136.49	58.2266	8.1285	56.0273	49.1738	37.6964	1.4014	27.2794	38.4951	0	2.58658	24.0027	0	3.80419	0	69.6292	8.02777	86.2599	23.3599	0	0	45.879	15.3449	0	107.823	94.6167	0	0	31.442	0	140.663	33.3345	53.8309	0	0	42.3919	0	0	25.998	0	0	0	69.0125
Acp6	0	32.2842	0	0	0	0	0	0	0	0	0	58.3397	0	12.1242	12.3734	12.3903	0	0	0	57.0628	0	40.617	0	185.459	4.67198	0	0	0	0	40.5233	0	0	0	0	2.73409	2.28777	0	0	0	0	0	0	2.21506	0	0	29.283	6.33188	0	21.6897
Acr	0	0	0	0	3.13577	0	0	0	0	14.0068	1.11759	0	0	0	1.37483	0	0	0	0	0	0	0	0	32.3475	0	0	0	0	1.27874	24.9374	0	0	3.94324	0	0	0	0	0	0	0	0	0	0	4.17299	0	52.7094	0	0	1.97179
Acrbp	0	0	0	1.0935	0	29.175	0	13.8635	11.6121	0	0	0	0	0	0	0	0	0	41.4761	0	0	0	0	0	0	0	0	0	3.83622	12.4687	0	0	1.31441	103.203	0	0	0	0	4.89372	0	0	0	0	0	0	0	0	0	49.2947
Acsbg1	4.01217	0	0	59.049	3.13577	0	3.8997	188.543	0	2.33447	69.2903	0	7.00698	77.2917	2.74965	13.767	38.7986	16.5019	0	0	0	0	4.01388	0	0	28.814	22.1886	0	80.5606	3.11717	0	0	0	0	0	0	0	14.6672	0	2.07105	0	0	137.334	38.9479	54.5959	0	0	0	0
Acsf3	0	0	0	0	37.6293	0	0	0	30.1916	0	0	37.6964	8.40838	12.1242	38.4951	20.6505	0	34.5039	10.369	0	76.3649	0	0	40.9735	4.67198	0	0	0	17.9024	3.11717	107.823	0	0	0	0	38.892	0	2.66676	0	0	6.30269	0	0	0	0	0	0	0	0
Acsl1	0	0	0	2.187	12.5431	25.1508	3.8997	2.7727	1.16121	0	0	1.79507	142.942	25.7639	0	71.5885	2.58658	34.5039	0	68.4753	0	78.3328	172.597	6.46949	18.6879	0	0	0	46.0346	3.11717	32.3469	0	10.5153	34.4009	0	2.28777	85.9609	20.0007	19.5749	0	65.1278	0	0	23.647	10.3992	0	0	196.741	0
Acsl3	152.462	0.896783	0	55.7685	0	18.1086	15.5988	8.31809	37.1588	0	129.64	0	100.901	51.5278	31.621	28.9107	7.75973	6.00068	103.69	0	7.63649	72.5304	108.375	4.313	9.34396	0	0	18.3516	54.9858	3.11717	64.6938	148.683	3.94324	45.8679	4.10114	43.4676	15.6292	74.6692	141.918	55.9184	35.7152	32.9715	6.64519	6.95499	179.386	87.849	6.33188	10.93	157.743
Acsl4	28.0852	47.5295	1.47712	0	14.111	1.00603	23.3982	38.8178	22.0631	107.386	61.4672	18.8482	11.2112	28.7949	15.1231	30.2874	18.106	15.0017	62.2141	7.60837	91.6378	43.5182	56.1944	47.443	74.7517	79.2385	0	27.5274	3.83622	18.703	10.7823	6.75834	17.0874	11.467	25.9739	4.57553	15.6292	124.004	117.449	6.21315	33.6143	4.71021	97.4628	8.34599	181.986	5.8566	0	5.46502	3.94357
Acsl5	28.0852	0	57.6076	6.561	3.13577	89.537	0	0	44.1261	60.6962	25.7045	17.0531	9.80978	68.1985	1.37483	1.3767	0	33.0037	0	0	0	0	4.01388	4.313	56.0638	0	0	59.6428	12.7874	37.4061	10.7823	0	27.6027	80.2689	41.0114	29.741	0	4.00013	102.768	0	31.5134	0	336.69	30.602	54.5959	40.9962	0	0	0
Acsl6	48.146	0.896783	139.588	227.448	159.924	56.3379	0	38.8178	3.48364	56.0273	30.1748	38.5939	26.6265	12.1242	1.37483	19.2738	67.251	1.50017	20.738	15.2167	22.9095	75.4316	0	36.6605	46.7198	0	0	18.3516	62.6583	102.867	86.2584	74.3417	0	57.3349	6.83523	52.6186	132.849	18.6673	4.89372	12.4263	23.1099	9.42042	141.764	73.7229	77.9941	0	88.6464	0	86.7586
Acss1	0	24.2131	0	0	31.3577	0	0	0	0	0	33.5276	0	23.8237	7.57761	0	0	49.1449	0	0	0	0	0	0	0	0	0	0	0	5.11496	0	10.7823	6.75834	0	0	0	0	0	0	0	0	0	75.3633	0	0	0	0	0	0	0
Acss2	16.0487	0	0.738559	83.106	39.1972	0	0	105.362	30.1916	0	75.9959	6.28273	57.4573	15.1552	21.9972	0	33.6255	1.50017	0	34.2377	53.4554	84.1352	0	2.1565	46.7198	7.2035	0	36.7032	15.3449	0	10.7823	13.5167	0	0	50.5807	6.8633	101.59	0	4.89372	49.7052	67.2287	4.71021	117.398	0	2.5998	0	6.33188	0	0
Acta1	44.1339	0	0.738559	1.0935	9.40732	0	7.79941	2.7727	62.7056	98.0477	37.9979	0.897533	1.4014	13.6397	12.3734	85.3555	7.75973	79.5089	114.059	0	30.5459	2.90121	0	0	9.34396	0	0	18.3516	1.27874	0	0	0	5.25765	0	65.6182	20.5899	0	0	0	10.3553	2.1009	0	206.001	79.2869	0	5.8566	0	10.93	0
Acta2	12.0365	0	0	16.4025	23.5183	0	7.79941	0	0	0	0	0	0	1.51552	6.87413	0	5.17315	0	0	0	0	0	0	0	4.67198	0	0	18.3516	0	0	0	0	0	0	0	0	0	0	0	0	0	0	0	0	0	0	0	0	0
Actb	1805.48	629.542	1143.29	380.538	164.628	1186.11	651.25	928.854	484.226	590.621	478.327	598.655	1334.13	1379.13	849.642	1232.15	1158.79	1665.19	394.023	2533.59	878.196	446.787	746.582	405.422	770.877	1916.13	133.132	1656.23	1558.78	458.225	1175.27	310.883	2139.86	802.689	1805.87	1265.13	843.979	1414.71	528.521	644.097	663.883	334.425	1515.1	1066.9	839.736	714.505	354.585	732.313	291.824
Actg1	24.073	6.27748	4.43135	19.683	0	6.0362	0	8.31809	8.1285	0	17.8814	6.28273	8.40838	3.03105	12.3734	12.3903	7.75973	7.50084	10.369	0	0	2.90121	4.01388	17.252	9.34396	0	0	9.17581	3.83622	3.11717	0	0	10.5153	22.934	6.83523	9.15106	0	5.33351	14.6811	2.07105	21.009	14.1306	2.21506	5.56399	2.5998	0	0	16.3951	9.85893
Actl6a	76.2312	46.6327	28.8038	36.0855	42.333	0	7.79941	0	16.257	35.017	1.11759	0	7.00698	13.6397	0	2.7534	0	0	103.69	3.80419	0	58.0243	0	0	0	0	0	0	0	31.1717	10.7823	0	15.773	183.472	19.1386	0	0	0	19.5749	2.07105	16.8072	98.9144	0	27.82	20.7984	0	0	0	0
Actl6b	144.438	155.143	156.574	136.687	175.603	269.617	155.988	194.089	279.853	4.66894	229.105	212.715	107.908	137.913	114.111	158.321	28.4523	123.014	269.595	87.4963	45.8189	101.543	96.3332	153.111	140.159	0	0	64.2307	180.302	264.96	0	0	92.0089	22.934	164.045	231.064	15.6292	282.676	122.343	39.35	14.7063	188.408	4.43013	44.5119	5.19961	35.1396	88.6464	10.93	315.486
Actn1	44.1339	11.6582	2.95424	16.4025	43.9008	5.03017	3.8997	2.7727	22.0631	51.3583	6.70552	9.87287	5.60559	16.6708	30.2462	28.9107	15.5195	10.5012	20.738	41.846	38.1824	34.8146	8.02777	40.9735	32.7039	28.814	88.7543	13.7637	14.0661	46.7576	10.7823	40.55	40.7468	183.472	73.8205	93.7984	140.663	78.6693	97.8743	80.771	136.558	42.3919	0	18.083	31.1976	93.7056	0	5.46502	0
Actn2	0	0	0	8.748	36.0614	0	0	0	0	0	0	0	4.20419	13.6397	85.2392	4.1301	0	55.5062	31.1071	60.867	15.273	0	84.2916	90.5729	0	0	0	0	15.3449	68.5778	0	0	49.9477	11.467	2.73409	16.0144	0	0	4.89372	0	0	0	4.43013	0	0	5.8566	0	5.46502	0
Actn3	0	0	0	0	1.56789	0	0	0	0	0	0	0	0	0	4.12448	0	0	0	0	0	0	0	0	2.1565	23.3599	0	0	0	1.27874	0	0	0	0	0	0	36.6043	0	0	0	0	0	4.71021	0	0	0	0	0	0	0
Actn4	100.304	134.517	232.646	132.313	65.8513	43.2595	206.684	116.453	138.184	364.177	145.286	15.2581	9.80978	178.832	111.361	2.7534	106.05	81.0091	165.904	106.517	229.095	66.7279	104.361	103.512	205.567	7.2035	377.206	252.335	33.2472	548.623	21.5646	236.542	272.083	298.142	169.514	107.525	93.7755	186.673	156.599	4.1421	239.502	405.078	4.43013	269.854	7.79941	0	18.9956	98.3704	33.5204
Actr10	120.365	43.9424	1.47712	3.2805	37.6293	62.3741	0	158.044	68.5116	189.092	11.1759	22.4383	42.0419	54.5588	182.852	86.7322	43.9718	112.513	41.4761	26.6293	15.273	130.555	24.0833	23.7215	84.0957	36.0175	0	36.7032	53.7071	3.11717	10.7823	47.3084	151.157	114.67	27.3409	43.4676	23.4439	40.0013	9.78743	2.07105	102.944	89.494	4.43013	116.844	10.3992	29.283	82.3145	5.46502	104.505
Actr1a	208.633	28.6971	198.672	129.033	56.4439	35.2112	77.9941	110.908	77.8013	35.017	67.0552	247.719	98.0978	131.85	1.37483	147.307	28.4523	286.532	103.69	15.2167	137.457	75.4316	313.083	112.138	37.3758	0	88.7543	73.4065	69.052	93.5152	118.605	6.75834	195.848	137.604	82.0227	141.842	164.107	56.0019	4.89372	55.9184	237.401	169.568	6.64519	44.5119	181.986	199.124	25.3275	349.762	258.304
Actr1b	361.095	121.066	257.757	302.899	61.1476	186.116	674.649	282.815	186.955	165.747	124.052	113.987	79.8796	193.987	353.33	194.115	142.262	286.532	414.761	235.86	343.642	8.70364	345.194	112.138	238.271	7.2035	488.149	422.087	301.783	3.11717	43.1292	20.275	84.1224	11.467	206.424	473.568	296.956	212.007	269.154	163.613	258.41	320.294	409.787	379.742	158.588	204.981	75.9826	464.527	15.7743
Actr2	80.2434	19.7292	15.5097	44.8335	58.0118	149.899	77.9941	24.9543	37.1588	14.0068	17.8814	37.6964	56.0559	69.714	32.9958	110.136	46.5584	45.0051	72.5832	167.384	91.6378	78.3328	8.02777	19.4085	14.0159	79.2385	66.5658	87.1702	61.3795	28.0546	64.6938	0	127.498	68.8019	46.4795	155.568	85.9609	37.3346	92.9806	97.3394	39.917	4.71021	31.0109	41.7299	67.5949	52.7094	50.6551	43.7202	33.5204
Actr3	40.1217	3.58713	0.738559	10.935	0	1.00603	0	2.7727	22.0631	14.0068	5.58793	20.6433	32.2321	21.2173	16.4979	28.9107	36.2121	7.50084	10.369	22.8251	38.1824	17.4073	40.1388	0	0	0	0	59.6428	40.9197	0	21.5646	0	15.773	0	42.3784	68.633	0	57.3353	58.7246	28.9947	25.2108	150.727	0	31.993	10.3992	29.283	0	0	1.97179
Actr3b	268.815	35.8713	182.424	84.1995	37.6293	32.1931	124.791	24.9543	82.4462	65.3651	40.2331	3.59013	37.8377	139.428	104.487	59.1982	31.0389	43.5049	31.1071	7.60837	15.273	229.196	80.2777	8.62599	4.67198	57.628	44.3772	87.1702	99.7417	12.4687	172.517	6.75834	120.926	344.009	159.944	260.805	7.81462	184.006	92.9806	0	140.76	9.42042	423.077	58.4219	0	11.7132	6.33188	0	27.605
Actr6	0	0	6.64703	24.057	14.111	7.04224	0	8.31809	29.0304	2.33447	20.1165	10.7704	4.20419	3.03105	0	33.0408	0	0	0	76.0837	61.0919	5.80243	60.2083	2.1565	18.6879	0	0	0	1.27874	21.8202	0	33.7917	30.2315	0	38.2773	0	0	0	34.256	12.4263	33.6143	0	0	12.519	0	0	12.6638	0	11.8307
Actr8	24.073	64.5684	42.8364	25.1505	3.13577	38.2293	70.1947	0	22.0631	0	0	40.389	21.0209	21.2173	0	56.4448	5.17315	67.5076	0	95.1046	61.0919	78.3328	4.01388	0	149.503	0	0	50.4669	69.052	0	10.7823	0	23.6594	11.467	0	27.4532	0	10.667	4.89372	0	2.1009	0	0	1.391	46.7965	11.7132	139.301	5.46502	11.8307
Acvr1	0	0	0	0	0	0	31.1976	11.0908	0	0	0	22.4383	11.2112	4.54657	4.12448	2.7534	0	3.00034	41.4761	3.80419	0	0	80.2777	43.13	37.3758	0	0	77.9944	2.55748	0	0	0	0	0	45.1125	0	0	0	151.705	4.1421	0	0	0	1.391	0	0	0	0	0
Acvr1b	8.02434	8.96783	0	0	14.111	50.3017	70.1947	0	0	53.6928	0	3.59013	0	21.2173	1.37483	0	0	36.0041	10.369	0	0	23.2097	0	23.7215	4.67198	7.2035	44.3772	0	0	0	107.823	0	0	0	0	0	7.81462	10.667	0	0	12.6054	0	0	16.692	0	0	0	10.93	37.4639
Acvr1c	0	0	0	0	7.83944	0	0	0	0	0	0	30.5161	1.4014	0	0	1.3767	5.17315	0	0	19.0209	0	5.80243	0	2.1565	0	0	0	0	0	0	21.5646	0	0	0	0	0	0	0	4.89372	6.21315	0	0	0	6.95499	0	0	0	0	0
Acvr2a	0	42.1488	16.2483	3.2805	9.40732	4.02414	0	49.9085	16.257	16.3413	59.2321	0.897533	8.40838	27.2794	0	1.3767	38.7986	1.50017	114.059	117.93	7.63649	20.3085	72.2499	43.13	37.3758	28.814	0	0	39.6409	68.5778	75.4761	13.5167	14.4585	11.467	135.338	6.8633	70.3316	57.3353	53.8309	47.6342	14.7063	56.5225	0	62.5949	5.19961	46.8528	0	0	19.7179
Acvr2b	0	0	0.738559	0	0	35.2112	3.8997	0	0	0	0	0	0	7.57761	0	0	0	0	0	0	0	0	0	0	28.0319	0	0	0	8.95118	0	0	0	1.31441	0	49.2136	0	0	0	0	2.07105	56.7242	0	0	0	0	0	0	0	19.7179
Acvrl1	0	0	0	0	0	0	0	0	0	0	0	0	0	0	0	0	0	0	0	0	0	0	0	0	0	0	0	0	0	0	0	0	0	0	0	0	156.292	0	14.6811	0	0	0	0	0	0	0	0	0	100.561
Acy1	0	0	0	0	0	0	0	0	0	0	0	0.897533	5.60559	1.51552	41.2448	17.8971	2.58658	0	0	0	0	0	0	0	0	0	0	0	17.9024	49.8748	0	0	0	0	1.36705	0	0	0	0	43.4921	4.20179	0	2.21506	0	0	0	0	0	0
Acyp1	4.01217	28.6971	0	51.3945	0	0	3.8997	27.727	13.9346	14.0068	18.999	0.897533	50.4503	50.0123	26.1217	66.0817	0	27.003	0	3.80419	15.273	0	0	2.1565	37.3758	21.6105	0	36.7032	16.6236	40.5233	10.7823	6.75834	0	11.467	17.7716	59.4819	0	0	0	26.9237	2.1009	0	0	44.5119	7.79941	0	6.33188	0	5.91536
Acyp2	16.0487	0	0	19.683	18.8146	6.0362	0	0	38.3201	7.00341	0	6.28273	16.8168	42.4346	0	9.63691	33.6255	48.0054	0	7.60837	15.273	0	0	0	14.0159	0	0	13.7637	21.7386	0	21.5646	0	23.6594	11.467	0	4.57553	0	36.0012	0	0	2.1009	4.71021	0	12.519	0	0	6.33188	0	31.5486
Adal	0	0	27.3267	74.358	28.222	0	0	0	0	0	2.23517	13.463	7.00698	10.6087	21.9972	15.1437	0	0	0	0	0	0	0	0	0	0	0	45.879	12.7874	0	0	0	0	0	42.3784	18.3021	0	1.33338	4.89372	0	0	4.71021	0	0	7.79941	0	0	0	0
Adam10	64.1947	20.626	24.3724	25.1505	9.40732	4.02414	0	60.9993	1.16121	53.6928	2.23517	12.5655	9.80978	7.57761	0	16.5204	0	0	62.2141	7.60837	45.8189	8.70364	32.1111	81.9469	23.3599	0	0	4.5879	15.3449	6.23435	0	0	9.20089	0	20.5057	0	0	1.33338	4.89372	0	65.1278	0	2.21506	0	0	0	132.97	5.46502	19.7179
Adam11	64.1947	2.69035	262.188	279.936	97.209	140.845	218.383	196.862	303.077	9.33788	469.386	111.294	11.2112	72.7451	72.8657	129.41	85.357	12.0014	238.488	3.80419	22.9095	104.444	317.097	198.398	56.0638	0	421.583	119.286	141.94	152.742	150.952	290.608	57.8342	344.009	174.982	118.964	0	78.6693	264.261	428.708	75.6323	113.045	6.64519	63.9859	46.7965	0	6.33188	464.527	246.473
Adam15	0	118.375	0	137.781	47.0366	62.3741	74.0944	166.362	85.9298	126.061	3.35276	88.8558	67.267	7.57761	4.12448	26.1573	72.4241	6.00068	114.059	26.6293	7.63649	40.617	0	140.172	130.815	216.105	44.3772	197.28	84.3968	127.804	291.122	209.508	122.24	11.467	138.072	139.554	15.6292	61.3354	73.4057	165.684	52.5224	80.0735	4.43013	48.6849	127.39	286.973	88.6464	0	155.771
Adam17	0	0.896783	45.7906	0	12.5431	10.0603	42.8967	0	19.7406	18.6758	0	0	4.20419	0	2.74965	0	36.2121	28.5032	0	0	0	49.3206	0	0	4.67198	0	0	4.5879	0	74.8122	0	0	19.7162	0	0	0	0	20.0007	14.6811	0	44.1188	14.1306	0	0	2.5998	0	0	0	0
Adam19	0	0	0	7.6545	25.0862	0	3.8997	0	46.4486	14.0068	134.11	79.8805	0	10.6087	0	13.767	2.58658	1.50017	0	0	0	2.90121	0	258.78	60.7358	79.2385	0	4.5879	8.95118	0	10.7823	0	0	0	0	0	0	0	0	2.07105	2.1009	70.6531	0	0	0	5.8566	0	0	0
Adam1a	0	41.252	0	1.0935	1.56789	0	0	0	0	0	0	0	0	0	0	11.0136	2.58658	1.50017	0	0	0	0	0	0	0	0	0	0	0	0	0	0	0	91.7358	0	0	0	1.33338	0	55.9184	0	0	0	0	0	0	0	0	0
Adam1b	0	31.3874	0	0	0	0	0	0	0	0	0	0	0	0	0	5.50681	0	0	0	0	0	0	0	0	0	0	0	0	0	0	0	0	0	0	0	32.0287	0	0	0	0	0	61.2327	0	0	0	0	0	0	0
Adam21	0	0	8.86271	0	0	0	0	0	10.4509	2.33447	0	0	0	16.6708	0	0	0	0	0	0	7.63649	0	0	0	0	0	0	13.7637	1.27874	81.0465	0	0	0	0	0	0	46.8877	0	14.6811	0	16.8072	0	0	0	0	0	0	0	0
Adam22	96.2921	145.279	62.7775	65.61	232.047	73.4405	187.186	38.8178	76.6401	147.072	69.2903	227.973	72.8726	84.8693	50.8685	68.8351	36.2121	37.5042	248.857	262.489	374.188	200.184	365.263	288.971	144.831	0	44.3772	133.049	161.121	127.804	97.0406	175.717	78.8648	11.467	75.1875	2.28777	31.2585	122.671	48.9372	250.597	23.1099	61.2327	48.7314	126.581	155.988	105.419	417.904	459.062	47.3229
Adam23	0	0.896783	2.95424	47.0205	70.5549	7.04224	163.788	47.1359	39.4813	2.33447	26.8221	73.5977	18.2182	18.1863	1.37483	5.50681	20.6926	118.513	41.4761	0	30.5459	11.6049	12.0417	90.5729	9.34396	43.221	0	0	33.2472	137.156	53.9115	40.55	1.31441	11.467	0	0	15.6292	5.33351	92.9806	126.334	2.1009	4.71021	35.441	1.391	44.1967	17.5698	0	0	65.069
Adam32	0	0	0	0	0	0	0	0	0	4.66894	0	0	0	0	0	0	0	0	0	0	0	0	0	0	0	0	0	0	0	0	0	0	11.8297	0	0	0	0	0	4.89372	0	0	0	0	0	0	0	0	0	0
Adam33	0	0	0	0	14.111	0	0	0	0	0	0	0.897533	0	0	38.4951	0	0	1.50017	0	30.4335	336.005	0	0	0	0	0	0	0	0	3.11717	0	0	0	22.934	0	0	0	0	0	0	113.448	0	0	0	0	0	0	0	0
Adam8	4.01217	0	0	0	0	1.00603	0	0	0	0	0	0	0	0	0	0	0	0	0	0	0	0	0	2.1565	0	0	0	0	1.27874	0	32.3469	0	0	0	0	0	46.8877	26.6676	0	0	0	0	0	48.6849	0	0	0	0	0
Adam9	36.1095	0.896783	63.5161	15.309	12.5431	30.181	46.7964	0	2.32243	2.33447	54.7617	0.897533	2.80279	4.54657	41.2448	45.4311	0	57.0064	0	0	7.63649	0	16.0555	6.46949	0	0	0	0	6.3937	0	10.7823	0	0	22.934	0	0	0	0	53.8309	10.3553	39.917	0	0	0	31.1976	0	6.33188	366.157	0
Adamts1	0	6.27748	0	34.992	0	0	46.7964	0	0	93.3788	0	0.897533	4.20419	27.2794	34.3706	33.0408	0	0	0	68.4753	0	2.90121	136.472	6.46949	0	0	0	0	8.95118	6.23435	0	0	40.7468	0	0	2.28777	7.81462	1.33338	0	0	2.1009	0	0	19.474	0	5.8566	6.33188	185.811	0
Adamts10	0	0	50.9606	237.289	17.2468	1.00603	0	138.635	0	0	1.11759	57.4421	0	39.4036	68.7413	0	0	0	0	0	7.63649	113.147	0	17.252	4.67198	0	0	41.2911	10.2299	77.9294	0	0	24.9738	0	43.7455	2.28777	0	0	0	2.07105	0	197.829	0	0	2.5998	0	6.33188	322.436	98.5893
Adamts13	0	0.896783	0	0	32.9256	0	0	0	1.16121	2.33447	0	0	0	3.03105	0	0	0	0	0	0	0	0	0	0	0	0	0	0	19.1811	0	0	0	1.31441	0	61.517	0	0	0	0	0	0	0	0	0	0	0	0	0	0
Adamts15	0	0	0	0	1.56789	0	0	0	0	0	0	32.3112	0	0	0	6.88351	2.58658	0	0	0	0	0	0	0	0	0	0	0	24.2961	112.218	0	0	0	0	0	0	0	0	0	0	0	0	2.21506	0	0	0	0	0	0
Adamts16	0	0	0	0	0	0	0	0	0	0	0	0	0	0	0	0	0	0	0	0	0	0	0	0	0	0	88.7543	0	0	0	0	0	0	0	0	0	0	0	0	0	0	0	0	0	0	0	0	0	0
Adamts17	4.01217	62.7748	0	0	6.27155	0	31.1976	0	0	2.33447	0	0	0	0	0	8.26021	0	0	20.738	0	0	0	0	10.7825	46.7198	0	0	18.3516	0	43.6404	0	0	0	0	0	0	0	0	0	2.07105	14.7063	0	104.108	2.782	0	0	0	0	0
Adamts18	0	0	0	0	4.70366	0	0	0	0	0	0	0	0	0	0	0	0	0	0	0	0	0	0	0	0	0	0	0	0	0	0	0	0	0	0	0	0	0	0	0	0	0	0	0	0	0	0	0	0
Adamts2	0	0.896783	0	5.4675	54.876	0	3.8997	0	0	0	1.11759	0	0	0	0	0	0	3.00034	0	0	7.63649	60.9255	0	2.1565	0	0	0	4.5879	0	0	0	0	0	0	20.5057	9.15106	7.81462	0	0	35.2079	0	0	0	0	0	0	0	0	0
Adamts20	0	43.0456	0	30.618	43.9008	90.5431	50.6961	0	0	0	46.9386	23.3359	1.4014	13.6397	0	11.0136	0	0	31.1071	0	0	87.0364	128.444	47.443	28.0319	7.2035	399.395	0	15.3449	21.8202	0	135.167	5.25765	0	15.0375	0	31.2585	33.3345	39.1497	0	48.3206	28.2613	0	20.865	54.5959	23.4264	0	0	29.5768
Adamts3	28.0852	22.4196	5.16991	0	0	0	0	0	0	0	0	30.5161	0	34.857	27.4965	0	0	3.00034	62.2141	140.755	0	49.3206	92.3193	66.8514	4.67198	0	0	0	54.9858	0	0	0	11.8297	0	0	4.57553	7.81462	20.0007	0	12.4263	2.1009	4.71021	2.21506	0	2.5998	17.5698	0	0	0
Adamts4	0	0.896783	0	0	0	0	0	0	0	0	0	0	588.587	4.54657	0	0	10.3463	4.50051	0	0	0	5.80243	0	0	0	0	0	0	1.27874	0	0	0	0	0	0	0	0	0	0	0	0	0	0	0	0	0	0	0	0
Adamts5	0	0	0	0	0	0	0	0	0	4.66894	0	0	0	0	0	23.4039	0	0	0	0	0	0	0	4.313	0	0	22.1886	4.5879	14.0661	0	0	6.75834	0	0	0	0	0	1.33338	34.256	0	0	0	0	0	0	0	0	0	0
Adamts8	0	0	0	53.5815	0	0	0	0	39.4813	0	0	0.897533	0	3.03105	0	0	20.6926	0	0	0	0	0	88.3054	0	4.67198	0	0	0	17.9024	0	10.7823	0	1.31441	0	0	0	0	0	0	0	0	4.71021	0	0	0	0	0	0	0
Adamtsl1	0	0	0	0	0	0	0	0	0	0	12.2934	0	4.20419	0	0	11.0136	0	0	0	0	0	0	0	0	0	0	0	0	0	0	0	0	0	0	0	0	0	0	0	0	0	0	0	0	0	0	0	0	0
Adamtsl2	56.1704	0	0	1.0935	0	0	3.8997	0	0	107.386	0	0	0	7.57761	0	0	0	0	0	0	0	0	0	0	0	0	0	22.9395	0	0	0	6.75834	0	57.3349	45.1125	0	0	1.33338	0	2.07105	0	0	0	31.993	2.5998	11.7132	0	0	57.1818
Adamtsl4	0	0	0	0	0	0	0	0	0	0	0	0	0	0	0	0	0	0	0	0	0	11.6049	0	0	0	0	0	0	0	0	0	0	0	0	0	0	0	0	0	0	0	0	0	0	0	0	0	0	0
Adamtsl5	0	0	0	0	0	0	0	2.7727	0	0	1.11759	0	0	0	8.24895	0	0	0	0	0	0	0	0	0	0	0	0	0	0	0	0	0	0	0	0	0	0	0	0	0	0	0	0	0	0	0	0	0	0
Adap1	56.1704	171.286	189.071	38.2725	32.9256	56.3379	11.6991	2.7727	35.9976	217.106	46.9386	0	89.6894	177.316	111.361	77.0953	186.233	73.5083	31.1071	95.1046	114.547	5.80243	4.01388	129.39	9.34396	266.53	22.1886	82.5823	189.254	3.11717	97.0406	0	52.5765	91.7358	151.742	66.3452	125.034	132.004	0	115.979	77.7332	4.71021	2.21506	267.072	96.1927	0	12.6638	16.3951	13.8025
Adap2	0	0	0	0	0	0	0	0	0	0	0	0	0	6.06209	0	0	0	0	0	0	0	0	0	0	0	0	0	0	0	0	0	0	0	0	0	0	0	0	0	0	0	0	0	0	0	0	6.33188	0	0
Adar	152.462	139.001	63.5161	104.976	81.5301	73.4405	77.9941	27.727	11.6121	95.7133	88.2893	31.4137	11.2112	33.3415	27.4965	114.266	134.502	45.0051	186.642	194.013	22.9095	5.80243	220.764	12.939	121.472	0	133.132	27.5274	185.417	40.5233	21.5646	20.275	26.2883	45.8679	150.375	45.7553	31.2585	50.6684	68.512	213.318	2.1009	47.1021	4.43013	61.2039	18.1986	76.1358	18.9956	5.46502	9.85893
Adarb1	4.01217	1.79357	19.9411	110.443	95.6411	105.634	7.79941	0	15.0958	67.6996	109.523	80.778	8.40838	74.2606	52.2434	31.6641	18.106	24.0027	228.119	201.622	30.5459	14.5061	44.1527	138.016	18.6879	57.628	66.5658	0	74.1669	3.11717	75.4761	0	23.6594	34.4009	10.9364	50.3309	0	58.6686	190.855	136.689	92.4394	0	0	16.692	64.9951	187.411	12.6638	0	254.36
Adarb2	0	0	0	1.0935	0	0	0	0	10.4509	0	0	312.342	0	28.7949	16.4979	0	0	0	93.3212	0	0	0	0	15.0955	28.0319	0	110.943	0	3.83622	0	0	0	1.31441	0	0	0	0	0	0	0	35.7152	0	0	0	0	0	0	5.46502	0
Adat1	0	0	0	0	23.5183	22.1327	0	0	0	0	0	0	0	1.51552	0	20.6505	46.5584	16.5019	41.4761	0	0	0	0	0	0	0	0	0	0	0	0	0	0	0	0	0	0	0	0	0	0	0	150.624	0	0	0	0	5.46502	0
Adat2	0	0	33.9737	0	1.56789	0	0	0	47.6098	0	0	0	0	0	1.37483	1.3767	0	0	0	0	0	0	16.0555	0	0	7.2035	0	4.5879	0	0	0	0	0	0	4.10114	0	0	0	0	0	0	0	0	0	0	0	0	0	0
Adat3	0	0	0	0	0	0	0	27.727	98.7032	0	1.11759	16.1556	0	19.7018	0	0	0	0	0	0	0	0	0	0	0	0	0	0	0	0	0	0	0	0	0	0	0	0	0	0	0	0	0	0	0	0	0	0	1.97179
Adck1	88.2677	0	32.4966	40.4595	0	3.0181	0	0	63.8668	0	0	6.28273	5.60559	13.6397	37.1203	53.6914	0	0	31.1071	148.363	0	0	0	0	0	28.814	0	32.1153	88.2331	6.23435	10.7823	0	63.0918	0	0	0	0	0	0	0	75.6323	4.71021	179.42	0	0	64.4226	0	0	0
Adck2	0	67.2587	0	0	1.56789	0	0	5.54539	48.771	0	1.11759	0	1.4014	0	2.74965	0	36.2121	0	0	0	0	0	0	12.939	0	0	0	0	5.11496	0	0	0	0	0	0	109.813	0	0	9.78743	0	0	4.71021	0	1.391	0	29.283	0	0	74.9279
Adck3	0	0	36.9279	0	29.7899	4.02414	3.8997	2.7727	0	70.0341	1.11759	65.5199	0	28.7949	0	24.7806	5.17315	0	0	0	0	0	120.417	0	0	7.2035	0	27.5274	8.95118	0	21.5646	0	0	11.467	68.3523	0	0	0	4.89372	84.9131	0	0	0	0	0	152.272	6.33188	0	0
Adck4	0	0	0	0	1.56789	27.1629	15.5988	121.999	1.16121	0	81.5838	41.2865	11.2112	6.06209	37.1203	16.5204	2.58658	0	10.369	0	0	2.90121	80.2777	90.5729	0	64.8315	0	41.2911	6.3937	0	0	0	0	0	50.5807	29.741	0	0	24.4686	0	2.1009	4.71021	2.21506	1.391	0	17.5698	88.6464	0	0
Adck5	4.01217	60.9812	0	57.9555	50.1724	38.2293	101.392	108.135	0	275.467	60.3496	92.4459	7.00698	3.03105	131.983	5.50681	0	0	0	15.2167	7.63649	31.9134	88.3054	0	0	0	22.1886	114.698	39.6409	87.2809	21.5646	6.75834	24.9738	11.467	0	38.892	7.81462	1.33338	0	4.1421	0	0	2.21506	1.391	28.5978	0	0	10.93	0
Adcy1	72.219	48.4263	13.2941	69.984	126.999	109.658	272.979	246.77	24.3855	2.33447	276.044	54.7495	26.6265	98.509	96.2378	117.02	87.9436	183.021	93.3212	76.0837	15.273	200.184	68.236	75.4774	42.0478	136.867	0	68.8186	187.975	171.445	226.428	189.233	148.529	80.2689	84.7568	45.7553	234.439	154.672	48.9372	12.4263	52.5224	244.931	0	66.7679	226.183	5.8566	12.6638	5.46502	72.9561
Adcy10	0	1.79357	0	6.561	6.27155	0	0	0	5.80607	0	0	0	0	0	0	0	0	0	0	0	0	0	0	0	23.3599	0	0	0	0	6.23435	10.7823	0	7.88648	0	0	0	0	0	34.256	0	0	0	0	0	0	46.8528	0	0	0
Adcy2	0	2.69035	2.21568	0	84.6659	7.04224	38.997	2.7727	88.2523	2.33447	7.8231	15.2581	7.00698	31.826	13.7483	41.301	62.0778	0	51.8451	0	61.0919	75.4316	0	25.878	14.0159	57.628	0	27.5274	11.5087	3.11717	43.1292	0	2.62883	45.8679	0	29.741	0	32.0011	34.256	60.0605	29.4125	0	48.7314	27.82	25.998	5.8566	0	10.93	155.771
Adcy3	0	0.896783	19.9411	47.0205	87.8017	1.00603	0	116.453	0	182.089	0	0.897533	0	0	104.487	8.26021	5.17315	0	41.4761	0	0	20.3085	0	2.1565	0	0	288.452	50.4669	5.11496	0	0	202.75	46.0044	0	0	66.3452	0	9.33365	0	0	0	4.71021	0	0	0	52.7094	6.33188	0	0
Adcy5	0	0	0	0	0	0	0	0	4.64486	0	0	1.79507	40.6405	9.09314	0	24.7806	20.6926	21.0024	0	3.80419	0	2.90121	72.2499	51.7559	0	0	0	0	42.1984	0	0	0	15.773	0	0	0	0	0	0	47.6342	0	0	97.4628	2.782	0	0	0	0	0
Adcy6	0	63.6716	63.5161	83.106	1.56789	57.3439	3.8997	2.7727	63.8668	0	7.8231	0	0	3.03105	0	0	31.0389	0	0	0	0	0	0	0	18.6879	0	22.1886	9.17581	3.83622	0	0	6.75834	0	0	12.3034	2.28777	0	0	4.89372	0	0	0	0	0	12.999	5.8566	462.227	10.93	0
Adcy7	0	4.48391	0	0	0	0	0	0	0	0	0	0	11.2112	4.54657	0	0	59.4912	52.5059	0	0	0	0	0	0	0	0	0	0	0	87.2809	0	0	13.1441	0	0	0	0	0	0	0	0	0	0	0	0	0	0	5.46502	0
Adcy8	0	134.517	33.2351	38.2725	0	2.01207	116.991	0	4.64486	0	79.3486	107.704	5.60559	15.1552	23.372	0	106.05	70.5079	145.166	0	0	0	0	0	121.472	187.291	0	119.286	5.11496	0	21.5646	74.3417	0	0	0	6.8633	0	46.6682	4.89372	8.28421	2.1009	37.6817	31.0109	0	2.5998	0	0	0	1.97179
Adcy9	36.1095	0.896783	39.1436	0	42.333	19.1146	74.0944	0	20.9019	107.386	35.7628	0	1.4014	43.9502	4.12448	0	5.17315	16.5019	10.369	95.1046	7.63649	159.567	8.02777	12.939	112.128	7.2035	288.452	50.4669	56.2646	31.1717	0	67.5834	80.1792	103.203	131.236	100.662	93.7755	17.3339	19.5749	60.0605	35.7152	18.8408	2.21506	0	44.1967	210.838	0	5.46502	98.5893
Adcyap1	32.0974	0	28.8038	62.3295	25.0862	0	0	2.7727	62.7056	142.403	89.4069	0	0	4.54657	9.62378	1.3767	25.8658	0	0	7.60837	7.63649	0	0	2.1565	74.7517	7.2035	0	22.9395	10.2299	171.445	0	0	0	0	2.73409	2.28777	54.7024	1.33338	4.89372	0	0	0	347.765	29.211	77.9941	5.8566	6.33188	5.46502	0
Adcyap1r1	0	0	148.45	38.2725	1.56789	30.181	3.8997	0	26.7079	0	0	80.778	1.4014	19.7018	1.37483	27.534	51.7315	109.512	51.8451	0	0	0	0	148.798	126.143	0	22.1886	0	61.3795	12.4687	0	0	0	0	64.2511	102.949	0	21.3341	29.3623	0	0	0	0	0	5.19961	0	0	0	232.671
Add1	104.316	113.891	94.5355	122.472	25.0862	104.628	105.292	94.2717	74.3177	16.3413	205.636	129.245	175.175	113.664	164.979	152.814	51.7315	126.014	20.738	190.209	7.63649	229.196	48.1666	0	112.128	14.407	66.5658	133.049	99.7417	93.5152	21.5646	6.75834	0	183.472	82.0227	178.446	125.034	72.0024	58.7246	80.771	44.1188	296.743	0	1.391	25.998	181.555	25.3275	0	59.1536
Add2	160.487	24.2131	4.43135	8.748	134.838	224.346	74.0944	138.635	53.4158	7.00341	125.17	102.319	23.8237	115.18	144.357	42.6777	75.0107	61.5069	207.38	41.846	152.73	66.7279	24.0833	314.849	4.67198	432.21	44.3772	220.219	29.411	3.11717	118.605	0	109.096	194.939	0	59.4819	453.248	92.0031	34.256	115.979	102.944	188.408	159.485	89.0239	93.5929	251.834	82.3145	278.716	61.1254
Add3	32.0974	70.8458	91.5813	0	54.876	17.1026	113.091	16.6362	114.96	60.6962	0	0.897533	81.281	10.6087	6.87413	59.1982	25.8658	31.5035	72.5832	0	99.2743	2.90121	76.2638	0	51.3918	0	0	13.7637	49.8709	0	10.7823	0	0	0	144.907	0	0	54.6685	83.1932	62.1315	79.834	84.7838	0	51.4669	5.19961	0	6.33188	5.46502	49.2947
Adh5	0	63.6716	31.758	1.0935	15.6789	84.5069	0	47.1359	0	102.717	110.641	129.245	84.0838	56.0743	85.2392	50.938	87.9436	90.0101	82.9522	0	22.9095	52.2219	0	0	149.503	28.814	22.1886	4.5879	24.2961	0	0	6.75834	1.31441	103.203	41.0114	2.28777	31.2585	0	0	39.35	2.1009	0	0	22.256	5.19961	0	0	0	59.1536
Adhfe1	0	0	0	0	0	0	0	0	0	0	0	1.79507	5.60559	10.6087	0	8.26021	12.9329	0	0	0	0	0	0	0	0	0	0	0	24.2961	0	0	0	0	57.3349	0	0	0	0	0	0	0	0	0	0	0	0	0	0	0
Adi1	44.1339	0	0	0	0	11.0664	0	0	0	18.6758	0	0	8.40838	13.6397	2.74965	2.7534	0	0	0	0	0	0	0	0	0	0	0	9.17581	7.67244	0	0	0	0	0	15.0375	0	0	0	0	0	35.7152	0	0	23.647	0	0	6.33188	185.811	0
Adipor1	20.0608	112.098	43.575	17.496	18.8146	65.3922	23.3982	149.726	1.16121	9.33788	0	35.0038	103.703	46.9812	12.3734	35.7942	18.106	1.50017	10.369	3.80419	76.3649	0	16.0555	40.9735	0	64.8315	0	22.9395	84.3968	9.35152	0	162.2	30.2315	149.071	28.708	11.4388	0	1.33338	48.9372	4.1421	8.40358	98.9144	8.86025	59.8129	111.792	0	6.33188	0	67.0407
Adipor2	0	0	0	78.732	1.56789	0	0	0	1.16121	0	0	0	1.4014	12.1242	0	1.3767	0	1.50017	20.738	0	0	0	4.01388	0	32.7039	0	0	0	28.1323	56.1091	118.605	0	1.31441	0	0	0	7.81462	0	0	41.421	0	4.71021	0	13.91	88.3933	0	0	0	0
Adk	24.073	0	0	18.5895	1.56789	0	3.8997	0	1.16121	2.33447	26.8221	7.18027	19.6196	34.857	0	12.3903	54.3181	54.0061	0	3.80419	0	2.90121	0	0	0	0	0	0	35.8047	0	0	0	39.4324	0	0	34.3165	0	10.667	4.89372	37.2789	33.6143	9.42042	4.43013	41.7299	2.5998	0	6.33188	5.46502	74.9279
Adm	0	0	0	0	0	0	0	0	0	0	1.11759	0	0	0	0	0	0	0	0	0	0	0	0	0	0	0	0	0	0	3.11717	0	0	0	0	0	0	0	0	34.256	18.6395	0	0	0	0	23.3982	0	0	0	1.97179
Adnp	0	0	0.738559	45.927	7.83944	5.03017	15.5988	0	1.16121	0	48.0562	28.7211	23.8237	25.7639	35.7455	27.534	0	70.5079	238.488	34.2377	7.63649	2.90121	8.02777	0	28.0319	0	0	0	19.1811	96.6324	0	33.7917	6.57206	45.8679	88.858	98.3739	0	18.6673	4.89372	192.608	39.917	42.3919	0	20.865	0	134.702	164.629	0	0
Adnp2	0	0	0	0	42.333	81.4888	0	49.9085	5.80607	0	6.70552	0	4.20419	0	0	17.8971	2.58658	33.0037	0	0	0	17.4073	0	0	0	0	0	0	1.27874	0	0	0	0	11.467	0	0	0	0	4.89372	0	0	0	0	0	0	0	0	0	1.97179
Ado	36.1095	0	40.6207	0	31.3577	49.2957	42.8967	0	32.514	18.6758	63.7024	9.87287	91.0908	15.1552	2.74965	61.9516	2.58658	42.0047	10.369	11.4126	0	2.90121	0	53.9124	28.0319	7.2035	22.1886	9.17581	23.0173	0	0	74.3417	0	0	10.9364	6.8633	0	72.0024	4.89372	0	0	0	124.044	0	2.5998	0	0	0	35.4922
Adora1	308.937	112.098	138.11	215.419	42.333	112.676	163.788	130.317	107.993	240.45	30.1748	64.6224	1.4014	51.5278	70.1161	118.396	25.8658	70.5079	31.1071	7.60837	236.731	2.90121	52.1805	4.313	18.6879	0	332.829	82.5823	90.7905	9.35152	32.3469	94.6167	81.4936	0	1.36705	237.928	15.6292	0	0	128.405	115.549	14.1306	228.151	178.048	194.985	93.7056	569.869	0	524.495
Adpgk	0	0	0	0	50.1724	35.2112	3.8997	0	52.2546	2.33447	13.411	42.1841	37.8377	0	32.9958	0	0	0	0	0	45.8189	20.3085	12.0417	15.0955	0	0	0	0	2.55748	0	0	6.75834	14.4585	45.8679	0	29.741	0	0	4.89372	0	2.1009	0	0	0	0	46.8528	0	0	0
Adprh	116.353	0.896783	90.1042	2.187	50.1724	115.694	54.5958	38.8178	42.9649	51.3583	4.47034	0.897533	70.0698	69.714	31.621	6.88351	7.75973	54.0061	0	0	244.368	0	0	45.2865	149.503	115.256	0	77.9944	33.2472	6.23435	43.1292	101.375	110.411	57.3349	112.098	16.0144	0	34.6678	4.89372	37.2789	2.1009	9.42042	256.947	83.4599	111.792	5.8566	31.6594	5.46502	90.7022
Adprhl2	128.389	71.7426	0	114.817	47.0366	61.3681	140.389	2.7727	39.4813	72.3686	93.8772	0	22.4223	1.51552	19.2476	0	23.2792	66.0074	10.369	0	7.63649	11.6049	8.02777	0	0	0	0	0	37.0835	0	0	0	28.9171	0	6.83523	0	93.7755	33.3345	9.78743	2.07105	58.8251	254.351	2.21506	0	163.788	76.1358	0	5.46502	0
Adprm	0	1.79357	0.738559	10.935	29.7899	1.00603	0	2.7727	31.3528	4.66894	0	0.897533	0	9.09314	20.6224	0	0	0	0	0	0	0	0	0	0	0	0	0	0	0	0	0	0	0	0	38.892	0	0	4.89372	0	4.20179	0	0	1.391	5.19961	0	0	0	23.6614
Adra1a	0	0.896783	43.575	33.8985	0	0	0	44.3632	0	0	0	24.2334	0	4.54657	0	0	0	0	0	0	0	2.90121	68.236	0	0	0	0	0	0	0	0	0	0	0	0	0	39.0731	0	44.0434	35.2079	0	0	0	1.391	0	0	0	0	0
Adra1b	0	0	0	7.6545	0	0	0	0	0	18.6758	0	69.1101	1.4014	0	23.372	0	0	0	0	0	0	0	0	49.5995	0	0	0	0	34.526	0	0	0	0	0	0	0	0	0	0	0	0	0	79.7423	1.391	0	0	0	0	0
Adra1d	0	0	0	0	0	73.4405	46.7964	0	0	0	91.6421	0	0	21.2173	0	1.3767	36.2121	0	0	0	0	0	0	0	14.0159	50.4245	0	0	0	102.867	0	74.3417	34.1747	11.467	0	75.4963	0	58.6686	0	0	0	0	0	73.7229	2.5998	111.275	0	0	61.1254
Adra2a	0	0	2.95424	0	0	1.00603	0	0	0	0	0	28.7211	0	0	0	0	0	0	0	0	0	0	32.1111	0	0	0	0	0	7.67244	0	10.7823	0	7.88648	0	0	0	0	37.3346	88.0869	55.9184	8.40358	0	2.21506	0	0	0	0	0	0
Adra2c	0	0	0	0	0	0	3.8997	0	0	0	0	0	8.40838	0	0	0	0	0	0	0	0	0	0	0	28.0319	0	0	0	1.27874	0	0	0	0	0	0	0	0	0	0	0	0	0	0	0	0	0	0	0	0
Adrb1	32.0974	10.7614	0	0	0	0	140.389	171.907	6.96728	102.717	94.9948	19.7457	8.40838	19.7018	0	2.7534	54.3181	24.0027	0	0	0	40.617	44.1527	0	0	7.2035	0	22.9395	11.5087	74.8122	21.5646	101.375	76.2359	11.467	43.7455	13.7266	0	50.6684	19.5749	41.421	33.6143	28.2613	2.21506	19.474	85.7935	0	12.6638	60.1153	45.3511
Adrb2	0	0	0	0	0	0	0	0	0	0	1.11759	40.389	0	0	0	0	0	0	0	0	0	0	64.2221	0	74.7517	0	0	0	0	0	0	0	0	0	0	0	0	0	0	0	0	0	0	22.256	0	0	0	0	0
Adrb3	0	0	0	0	0	0	0	0	0	0	0	0	0	0	0	0	0	0	10.369	0	0	29.0121	0	0	0	0	0	9.17581	0	0	10.7823	0	5.25765	0	0	0	0	18.6673	0	0	0	0	0	0	0	58.566	0	0	0
Adrbk1	44.1339	0	9.60126	32.805	29.7899	21.1267	97.4926	77.6355	0	0	0	0	4.20419	12.1242	10.9986	22.0272	82.7704	1.50017	51.8451	38.0419	0	0	0	0	93.4396	144.07	0	4.5879	37.0835	3.11717	226.428	101.375	49.9477	493.08	0	61.7697	7.81462	1.33338	0	136.689	39.917	221.38	2.21506	69.5499	2.5998	0	126.638	10.93	0
Adrbk2	72.219	0	1.47712	0	0	0	11.6991	2.7727	38.3201	0	1.11759	78.9829	0	19.7018	0	0	12.9329	1.50017	114.059	41.846	0	2.90121	212.736	0	0	0	0	9.17581	63.937	0	10.7823	67.5834	0	0	62.8841	0	0	9.33365	0	41.421	0	0	106.323	0	0	0	6.33188	0	9.85893
Adrm1	16.0487	0	37.6665	26.244	6.27155	29.175	3.8997	72.0901	25.5467	18.6758	7.8231	19.7457	18.2182	13.6397	15.1231	8.26021	12.9329	16.5019	31.1071	45.6502	30.5459	17.4073	16.0555	30.191	46.7198	28.814	0	22.9395	8.95118	34.2889	10.7823	0	18.4018	34.4009	16.4045	41.1798	7.81462	33.3345	0	103.553	18.9081	4.71021	15.5054	25.038	25.998	23.4264	25.3275	0	5.91536
Adsl	0	0	0	6.561	21.9504	25.1508	0	19.4089	55.7383	67.6996	91.6421	37.6964	11.2112	0	1.37483	16.5204	2.58658	39.0044	20.738	0	30.5459	43.5182	0	23.7215	0	0	0	73.4065	7.67244	0	0	6.75834	0	45.8679	1.36705	29.741	7.81462	14.6672	0	0	0	0	0	0	0	11.7132	6.33188	0	0
Adss	40.1217	74.433	60.5618	131.22	92.5053	76.4586	11.6991	0	20.9019	39.686	35.7628	8.97533	16.8168	21.2173	50.8685	48.1845	7.75973	49.5056	20.738	45.6502	0	29.0121	0	15.0955	14.0159	14.407	0	9.17581	37.0835	6.23435	64.6938	0	38.118	11.467	17.7716	50.3309	7.81462	49.335	14.6811	2.07105	42.0179	89.494	6.64519	45.9029	5.19961	111.275	12.6638	5.46502	1.97179
Adssl1	4.01217	0	0	34.992	26.6541	0	0	55.4539	0	58.3617	0	0.897533	5.60559	15.1552	0	0	2.58658	36.0041	0	0	0	2.90121	0	0	0	0	0	50.4669	1.27874	0	0	0	0	0	0	0	70.3316	0	0	0	0	0	0	0	0	0	0	0	0
Aebp2	16.0487	4.48391	0	0	23.5183	0	27.2979	33.2724	16.257	4.66894	0	5.3852	9.80978	16.6708	1.37483	24.7806	0	12.0014	0	11.4126	22.9095	40.617	28.0972	45.2865	65.4077	0	0	32.1153	29.411	121.57	10.7823	209.508	22.345	0	56.0489	18.3021	0	0	29.3623	33.1368	4.20179	0	2.21506	50.0759	20.7984	0	18.9956	0	0
Aen	4.01217	0	0	0	0	22.1327	0	0	51.0934	0	0	0	15.4154	34.857	13.7483	8.26021	0	52.5059	0	0	0	0	0	0	0	0	0	0	2.55748	0	0	0	48.6333	0	0	0	0	24.0008	0	0	0	0	0	0	33.7974	0	6.33188	0	1.97179
Aes	28.0852	0.896783	70.9016	256.972	105.048	145.875	116.991	210.725	167.215	203.099	44.7034	52.0569	320.92	186.409	361.579	206.505	328.495	277.531	145.166	3.80419	7.63649	60.9255	140.486	79.7904	228.927	468.228	22.1886	128.461	272.372	6.23435	161.734	87.8584	153.786	240.807	151.742	228.777	7.81462	206.674	68.512	205.034	155.466	0	137.334	407.562	301.577	11.7132	12.6638	10.93	96.6176
Afap1	8.02434	10.7614	0	0	0	0	0	8.31809	0	0	0	285.416	14.014	18.1863	45.3692	0	0	0	51.8451	3.80419	0	0	100.347	0	0	0	0	0	20.4598	31.1717	32.3469	13.5167	6.57206	34.4009	0	0	0	2.66676	117.449	45.5631	48.3206	0	0	0	62.3953	0	0	0	0
Afap1l1	8.02434	0	64.9932	0	0	19.1146	0	0	0	2.33447	0	0	1.4014	21.2173	50.8685	34.4175	0	57.0064	0	0	53.4554	37.7158	0	0	0	0	0	0	2.55748	0	10.7823	0	6.57206	0	0	45.7553	7.81462	0	0	0	60.926	117.755	0	0	7.79941	0	0	0	1.97179
Aff1	0	0	2.95424	0	0	0	0	16.6362	0	0	0	0	1.4014	7.57761	0	0	2.58658	0	0	0	0	20.3085	36.125	0	0	0	0	18.3516	2.55748	0	10.7823	0	10.5153	0	13.6705	2.28777	0	0	4.89372	0	21.009	0	0	0	0	0	0	0	0
Aff2	0	0	2.95424	65.61	3.13577	2.01207	3.8997	80.4082	0	2.33447	26.8221	0	1.4014	0	1.37483	0	2.58658	0	93.3212	0	0	0	0	4.313	0	0	0	0	2.55748	0	0	0	10.5153	34.4009	0	0	0	1.33338	0	0	0	0	0	18.083	0	0	6.33188	0	0
Aff3	40.1217	0.896783	0.738559	0	0	0	0	0	34.8364	46.6894	0	3.59013	1.4014	24.2484	1.37483	0	2.58658	0	0	205.426	0	5.80243	0	0	0	0	0	0	3.83622	3.11717	21.5646	13.5167	0	11.467	5.46818	0	85.9609	6.66689	24.4686	8.28421	0	9.42042	0	0	0	5.8566	0	229.531	15.7743
Aff4	44.1339	1.79357	1.47712	49.2075	34.4935	70.4224	3.8997	11.0908	39.4813	11.6723	82.7014	32.3112	46.2461	54.5588	41.2448	27.534	64.6644	81.0091	103.69	0	15.273	8.70364	0	32.3475	79.4237	0	88.7543	27.5274	51.1496	59.2263	21.5646	13.5167	69.6639	183.472	117.566	18.3021	15.6292	104.003	195.749	368.647	107.146	282.613	44.3013	93.1969	90.9931	281.117	44.3232	5.46502	80.8433
Afg3l1	0	0	0	22.9635	23.5183	28.169	0	0	0	0	2.23517	8.0778	11.2112	0	0	0	38.7986	12.0014	0	0	15.273	0	0	77.6339	0	0	0	0	61.3795	0	53.9115	13.5167	0	0	17.7716	70.9208	0	0	137.024	4.1421	0	0	0	31.993	5.19961	0	0	0	33.5204
Afg3l2	56.1704	2.69035	65.7317	32.805	26.6541	47.2836	74.0944	0	103.348	91.0443	26.8221	1.79507	21.0209	74.2606	31.621	31.6641	15.5195	33.0037	72.5832	3.80419	7.63649	46.4194	64.2221	8.62599	65.4077	0	133.132	64.2307	17.9024	56.1091	64.6938	114.892	47.3189	0	56.0489	61.7697	23.4439	50.6684	0	147.045	134.457	141.306	86.3875	132.145	12.999	5.8566	6.33188	0	65.069
Afmid	0	0.896783	0	3.2805	0	0	0	0	0	0	0	0	0	0	0	0	28.4523	0	0	0	0	0	0	0	0	0	22.1886	0	0	0	0	0	0	126.137	0	20.5899	0	1.33338	0	0	0	0	0	0	0	0	0	0	1.97179
Aftph	48.146	65.4651	2.21568	78.732	3.13577	54.3258	27.2979	0	1.16121	32.6826	51.409	39.4915	2.80279	33.3415	53.6182	0	0	6.00068	41.4761	0	198.549	8.70364	0	2.1565	0	14.407	22.1886	41.2911	42.1984	0	0	27.0333	10.5153	0	54.6818	0	0	49.335	0	31.0658	69.3296	108.335	55.3766	58.4219	59.7955	23.4264	0	114.766	3.94357
Aga	0	0	0	29.5245	0	0	0	0	0	0	0	21.5408	23.8237	16.6708	0	0	0	0	0	0	0	0	0	0	0	0	0	13.7637	2.55748	0	0	0	0	0	0	0	0	0	0	0	0	0	2.21506	0	0	0	0	0	0
Agap1	0	0.896783	0	0	0	23.1388	0	0	11.6121	0	0	0	65.8656	16.6708	0	11.0136	0	57.0064	134.797	3.80419	15.273	20.3085	0	0	0	72.035	0	0	17.9024	0	0	0	1.31441	0	19.1386	0	0	12.0004	0	47.6342	0	0	124.044	9.73699	0	46.8528	6.33188	0	0
Agap2	20.0608	26.9035	21.4182	62.3295	97.209	91.5491	124.791	22.1816	12.7734	58.3617	112.876	27.8235	18.2182	6.06209	10.9986	57.8215	75.0107	39.0044	186.642	38.0419	68.7284	23.2097	325.125	97.0424	32.7039	28.814	88.7543	27.5274	49.8709	37.4061	64.6938	6.75834	49.9477	11.467	19.1386	13.7266	7.81462	38.668	0	74.5579	100.843	51.8123	13.2904	26.429	20.7984	17.5698	12.6638	10.93	74.9279
Agap3	52.1582	0.896783	48.7449	73.2645	48.6045	90.5431	11.6991	138.635	146.313	366.512	4.47034	43.9791	35.0349	93.9624	108.611	71.5885	67.251	1.50017	31.1071	7.60837	0	243.702	276.958	0	70.0797	273.733	44.3772	77.9944	63.937	28.0546	269.557	87.8584	64.4062	103.203	168.147	75.4963	62.517	74.6692	146.811	258.881	56.7242	9.42042	2.21506	11.128	210.584	187.411	0	5.46502	1.97179
Agbl3	0	0	0	0	0	0	11.6991	0	0	0	0	0	0	0	0	0	0	45.0051	0	15.2167	0	0	0	0	0	0	0	0	7.67244	0	0	0	0	11.467	0	0	0	0	0	0	0	0	0	5.56399	2.5998	0	0	0	0
Agbl4	0	0	0	3.2805	6.27155	10.0603	0	0	49.9322	37.3515	78.231	0	2.80279	0	0	4.1301	15.5195	34.5039	0	3.80419	0	0	0	21.565	9.34396	0	0	0	2.55748	0	0	6.75834	10.5153	0	0	0	7.81462	1.33338	0	0	2.1009	70.6531	81.9573	15.301	0	0	6.33188	0	65.069
Agbl5	0	0	0	0	0	0	0	0	1.16121	0	10.0583	0	0	0	0	0	5.17315	0	0	0	0	0	4.01388	0	0	0	0	18.3516	6.3937	0	10.7823	0	0	0	1.36705	0	0	5.33351	0	0	0	0	0	29.211	0	0	0	0	0
Agfg1	36.1095	0	0	3.2805	3.13577	1.00603	0	49.9085	32.514	0	0	17.0531	22.4223	1.51552	12.3734	0	10.3463	9.00101	134.797	0	22.9095	66.7279	8.02777	49.5995	0	36.0175	0	27.5274	16.6236	0	0	0	30.2315	0	2.73409	6.8633	93.7755	0	19.5749	16.5684	16.8072	61.2327	2.21506	4.17299	2.5998	11.7132	0	0	1.97179
Agfg2	80.2434	33.181	81.2415	61.236	75.2586	15.0905	3.8997	24.9543	33.6752	4.66894	179.931	37.6964	29.4293	107.602	17.8727	38.5476	23.2792	37.5042	62.2141	0	7.63649	159.567	84.2916	79.7904	65.4077	0	0	197.28	26.8535	430.17	86.2584	108.133	178.76	126.137	118.933	86.9351	70.3316	76.0026	225.111	101.482	84.0358	287.323	4.43013	148.837	54.5959	35.1396	37.9913	0	78.8715
Aggf1	36.1095	5.3807	42.8364	47.0205	17.2468	42.2534	15.5988	8.31809	23.2243	2.33447	30.1748	5.3852	15.4154	30.3105	9.62378	15.1437	7.75973	16.5019	62.2141	3.80419	76.3649	5.80243	12.0417	71.1644	70.0797	0	22.1886	9.17581	11.5087	6.23435	21.5646	0	28.9171	11.467	13.6705	0	46.8877	8.00027	19.5749	49.7052	21.009	0	0	97.3699	2.5998	111.275	0	0	0
Agk	16.0487	0.896783	0	16.4025	0	2.01207	7.79941	22.1816	26.7079	9.33788	0	6.28273	2.80279	3.03105	9.62378	0	5.17315	0	10.369	0	38.1824	0	0	4.313	23.3599	0	0	4.5879	8.95118	6.23435	0	0	1.31441	0	5.46818	0	0	22.6674	0	0	12.6054	0	0	2.782	10.3992	35.1396	0	5.46502	5.91536
Agl	0	0	0	16.4025	0	0	0	0	0	0	0	0	4.20419	6.06209	0	0	0	0	0	0	61.0919	0	0	0	4.67198	0	0	0	5.11496	0	0	121.65	0	0	0	0	0	44.0015	0	2.07105	0	0	2.21506	0	2.5998	0	0	0	9.85893
Agmo	0	0	0	0	0	0	0	0	0	0	0	0	0	0	0	0	0	0	0	0	0	0	0	0	0	0	0	0	0	0	0	0	0	0	0	0	0	0	0	0	10.5045	0	104.108	0	0	122.989	0	0	0
Ago1	56.1704	77.1233	0	0	0	2.01207	7.79941	83.1809	9.28971	7.00341	0	44.8767	22.4223	12.1242	35.7455	0	10.3463	0	51.8451	38.0419	0	0	4.01388	0	0	7.2035	88.7543	32.1153	14.0661	6.23435	0	47.3084	10.5153	11.467	0	6.8633	62.517	24.0008	0	103.553	65.1278	0	0	1.391	5.19961	0	6.33188	0	13.8025
Ago2	44.1339	0	0	10.935	26.6541	52.3138	11.6991	2.7727	19.7406	9.33788	0	13.463	0	12.1242	1.37483	0	0	40.5046	124.428	3.80419	0	104.444	0	75.4774	0	0	0	22.9395	10.2299	9.35152	0	54.0667	0	0	1.36705	2.28777	0	86.6696	107.662	76.6289	35.7152	0	0	19.474	0	0	0	0	0
Ago3	0	92.3686	1.47712	0	34.4935	52.3138	85.7935	77.6355	19.7406	44.3549	96.1124	0	2.80279	1.51552	4.12448	16.5204	18.106	0	62.2141	0	68.7284	46.4194	4.01388	28.0345	42.0478	0	0	9.17581	11.5087	9.35152	0	74.3417	47.3189	114.67	36.9102	2.28777	23.4439	10.667	4.89372	2.07105	54.6233	0	0	0	54.5959	35.1396	265.939	5.46502	49.2947
Ago4	0	63.6716	0	0	0	4.02414	0	0	0	30.3481	0	0	0	4.54657	0	0	0	1.50017	41.4761	0	0	5.80243	0	0	0	0	0	18.3516	0	0	334.251	6.75834	0	11.467	0	0	0	0	0	0	0	0	0	8.34599	0	5.8566	0	0	1.97179
Agpat1	96.2921	9.86461	190.548	57.9555	17.2468	51.3077	183.286	185.771	190.439	2.33447	12.2934	7.18027	60.2601	10.6087	5.4993	42.6777	64.6644	6.00068	0	125.538	0	11.6049	0	2.1565	74.7517	28.814	0	13.7637	24.2961	105.984	129.388	6.75834	18.4018	0	12.3034	41.1798	62.517	12.0004	122.343	6.21315	8.40358	277.902	8.86025	55.6399	10.3992	140.558	6.33188	0	86.7586
Agpat3	16.0487	0.896783	42.0978	0	3.13577	0	54.5958	0	32.514	2.33447	26.8221	85.2657	65.8656	3.03105	4.12448	66.0817	25.8658	4.50051	103.69	0	7.63649	0	8.02777	0	0	0	0	114.698	17.9024	0	10.7823	6.75834	34.1747	22.934	28.708	2.28777	7.81462	58.6686	68.512	2.07105	155.466	0	0	22.256	33.7974	0	0	0	1.97179
Agpat4	32.0974	60.9812	100.444	32.805	40.7651	28.169	50.6961	2.7727	52.2546	126.061	110.641	15.2581	227.026	116.695	0	45.4311	2.58658	136.515	207.38	133.147	0	130.555	136.472	4.313	42.0478	14.407	44.3772	0	49.8709	202.616	0	182.475	15.773	0	99.7943	57.1942	0	80.0027	0	53.8473	2.1009	89.494	177.205	0	270.38	0	12.6638	0	19.7179
Agpat5	60.1825	0	20.6796	0	45.4687	64.3862	74.0944	88.7263	2.32243	0	0	0.897533	32.2321	54.5588	13.7483	22.0272	31.0389	34.5039	10.369	0	0	29.0121	8.02777	0	0	115.256	0	18.3516	16.6236	9.35152	0	0	39.4324	80.2689	38.2773	25.1654	117.219	17.3339	48.9372	33.1368	39.917	0	2.21506	30.602	41.5969	0	18.9956	120.231	0
Agpat6	56.1704	41.252	20.6796	0	47.0366	1.00603	42.8967	80.4082	103.348	100.382	100.583	104.114	54.6545	31.826	0	72.9652	72.4241	156.018	51.8451	3.80419	0	2.90121	0	43.13	0	122.46	0	96.346	60.1008	3.11717	10.7823	236.542	57.8342	0	19.1386	169.295	0	0	4.89372	0	25.2108	169.568	0	190.567	161.188	11.7132	278.603	295.111	110.42
Agps	4.01217	0	24.3724	16.4025	95.6411	14.0845	27.2979	0	0	4.66894	7.8231	0	7.00698	0	0	19.2738	2.58658	1.50017	0	0	30.5459	17.4073	4.01388	79.7904	0	0	0	0	14.0661	3.11717	0	0	0	0	0	0	0	0	0	2.07105	0	4.71021	0	0	0	40.9962	0	0	0
Agrn	88.2677	11.6582	0	59.049	114.456	69.4163	167.687	2.7727	99.8644	11.6723	157.58	35.9013	8.40838	43.9502	173.228	42.6777	178.474	1.50017	134.797	148.363	7.63649	278.517	76.2638	155.268	23.3599	0	421.583	59.6428	61.3795	439.522	53.9115	74.3417	17.0874	34.4009	136.705	11.4388	0	169.339	4.89372	2.07105	69.3296	14.1306	55.3766	15.301	291.178	111.275	12.6638	5.46502	51.2665
Agt	0	0	0	0	0	0	0	0	0	0	0	0	0	0	15.1231	5.50681	0	0	0	0	0	0	0	0	0	0	0	0	6.3937	93.5152	0	0	0	0	0	0	0	0	0	0	2.1009	0	0	0	0	0	0	0	0
Agtpbp1	112.341	0	35.4508	134.5	51.7403	83.5008	27.2979	63.772	15.0958	0	5.58793	17.0531	35.0349	56.0743	2.74965	50.938	72.4241	4.50051	103.69	110.321	7.63649	11.6049	0	19.4085	37.3758	7.2035	88.7543	41.2911	40.9197	9.35152	140.17	6.75834	73.6071	0	51.9477	43.4676	250.068	42.6681	24.4686	101.482	88.2376	193.119	2.21506	9.73699	0	52.7094	12.6638	5.46502	45.3511
Agtr1a	0	0	0	0	0	0	0	0	0	0	0	26.0285	0	0	0	0	0	0	0	0	0	0	0	0	0	0	0	0	0	0	0	0	0	0	0	0	0	0	0	0	2.1009	0	2.21506	0	0	0	0	0	0
Agtrap	0	0	0	0	0	0	0	0	0	0	0	0	0	0	0	0	33.6255	0	0	0	0	0	0	0	0	0	0	0	0	0	0	0	0	0	0	0	0	0	0	14.4974	0	0	0	0	0	0	0	5.46502	0
Ahctf1	60.1825	45.7359	24.3724	40.4595	17.2468	0	0	24.9543	59.2219	102.717	32.41	0	5.60559	1.51552	1.37483	31.6641	5.17315	0	41.4761	0	7.63649	49.3206	0	12.939	107.456	0	110.943	0	16.6236	24.9374	53.9115	135.167	89.3801	137.604	21.8727	0	62.517	1.33338	185.961	130.476	56.7242	0	0	19.474	0	5.8566	12.6638	5.46502	0
Ahcy	4.01217	7.17426	0	2.187	0	0	0	0	0	0	0	1.79507	0	4.54657	0	0	0	0	0	0	0	0	0	0	0	0	0	0	0	3.11717	0	0	0	0	13.6705	0	0	0	4.89372	0	2.1009	0	0	1.391	0	0	0	0	0
Ahcyl1	8.02434	2.69035	10.3398	109.35	68.987	97.5853	93.5929	0	51.0934	37.3515	52.5265	26.926	46.2461	53.0433	0	81.2254	51.7315	10.5012	51.8451	57.0628	7.63649	60.9255	64.2221	8.62599	158.847	309.751	0	22.9395	48.5921	105.984	86.2584	81.1	144.585	126.137	114.832	29.741	15.6292	97.3366	68.512	161.542	46.2197	108.335	86.3875	116.844	15.5988	17.5698	0	0	53.2382
Ahcyl2	0	0.896783	59.0847	53.5815	20.3825	26.1569	50.6961	27.727	62.7056	2.33447	0	0	16.8168	10.6087	4.12448	22.0272	15.5195	1.50017	31.1071	0	84.0013	26.1109	0	0	0	93.6455	0	0	23.0173	84.1637	43.1292	20.275	48.6333	0	31.442	0	0	41.3347	92.9806	0	39.917	4.71021	0	15.301	28.5978	0	113.974	16.3951	0
Ahdc1	40.1217	60.9812	5.90847	64.5165	12.5431	32.1931	38.997	5.54539	41.8037	156.409	46.9386	7.18027	0	7.57761	1.37483	4.1301	0	0	0	11.4126	30.5459	8.70364	84.2916	25.878	0	136.867	0	64.2307	2.55748	43.6404	10.7823	6.75834	1.31441	45.8679	95.6932	29.741	0	22.6674	4.89372	115.979	86.1367	9.42042	0	93.1969	129.99	0	0	0	39.4357
Ahi1	60.1825	139.001	87.1499	566.433	401.379	156.941	210.584	510.176	154.441	200.764	269.338	131.937	33.6335	74.2606	82.4895	213.389	217.272	37.5042	41.4761	407.048	259.64	145.061	140.486	217.806	163.519	0	310.64	110.11	74.1669	74.8122	312.687	696.109	28.9171	80.2689	209.158	130.403	70.3316	228.008	34.256	178.11	107.146	84.7838	6.64519	80.6779	184.586	228.407	398.909	5.46502	352.95
Ahnak	0	0	0	0	0	0	0	0	0	0	0	6.28273	0	0	2.74965	0	0	0	0	0	0	0	0	0	0	0	0	0	2.55748	0	0	0	0	0	0	0	0	0	0	0	0	0	0	0	0	0	12.6638	0	0
Ahr	0	0	0	0	0	0	0	5.54539	38.3201	0	17.8814	0	4.20419	1.51552	0	0	7.75973	0	62.2141	0	0	11.6049	0	0	0	0	0	45.879	3.83622	0	0	0	13.1441	0	6.83523	0	0	0	0	22.7816	77.7332	4.71021	0	5.56399	0	23.4264	189.956	0	0
Ahsa1	104.316	101.336	172.823	14.2155	14.111	116.7	0	11.0908	85.9298	0	37.9979	50.2619	74.274	72.7451	19.2476	38.5476	75.0107	45.0051	62.2141	22.8251	30.5459	58.0243	4.01388	36.6605	102.784	136.867	0	123.873	88.2331	90.3981	10.7823	6.75834	94.6377	11.467	47.8466	176.158	93.7755	94.6699	0	70.4158	25.2108	0	0	1.391	49.3963	5.8566	12.6638	278.716	0
Ahsa2	4.01217	15.2453	8.12415	0	7.83944	13.0784	0	0	0	0	10.0583	2.6926	16.8168	0	0	11.0136	5.17315	3.00034	0	0	0	2.90121	0	19.4085	4.67198	0	0	4.5879	1.27874	0	0	0	6.57206	34.4009	0	27.4532	23.4439	2.66676	0	0	2.1009	4.71021	0	0	7.79941	0	0	0	0
Aida	0	0	8.12415	3.2805	0	50.3017	0	0	16.257	0	34.6452	0.897533	4.20419	0	1.37483	6.88351	0	7.50084	0	0	22.9095	0	0	0	0	0	0	22.9395	16.6236	0	10.7823	0	14.4585	0	2.73409	4.57553	0	9.33365	4.89372	0	0	4.71021	0	0	2.5998	0	0	0	3.94357
Aif1	0	77.1233	0	0	40.7651	0	42.8967	0	0	0	0	0	29.4293	4.54657	0	34.4175	165.541	0	0	102.713	0	0	0	36.6605	0	0	0	0	6.3937	121.57	0	0	1.31441	0	1.36705	0	85.9609	1.33338	4.89372	0	0	0	2.21506	0	0	17.5698	82.3145	0	0
Aifm1	0	0	20.6796	43.74	39.1972	38.2293	62.3953	8.31809	0	133.065	3.35276	0.897533	14.014	28.7949	78.365	26.1573	18.106	1.50017	0	129.342	7.63649	0	12.0417	32.3475	51.3918	0	0	0	6.3937	0	0	94.6167	46.0044	0	0	34.3165	0	1.33338	63.6183	0	46.2197	0	0	0	7.79941	35.1396	0	0	0
Aifm2	0	0	0	0	0	0	0	0	2.32243	0	0	0	12.6126	7.57761	0	0	0	0	0	0	0	0	0	0	0	0	0	0	0	0	0	0	0	0	0	0	0	0	0	0	0	0	0	1.391	0	0	0	0	55.21
Aifm3	0	3.58713	0	7.6545	167.764	75.4525	0	0	0	0	18.999	0	1.4014	6.06209	0	56.4448	5.17315	0	10.369	0	7.63649	0	0	0	23.3599	0	0	0	46.0346	6.23435	10.7823	0	0	0	0	29.741	0	0	0	2.07105	25.2108	0	0	47.2939	72.7945	0	12.6638	0	0
Aig1	4.01217	21.5228	42.8364	6.561	37.6293	22.1327	0	0	6.96728	0	0	3.59013	18.2182	31.826	16.4979	26.1573	51.7315	66.0074	10.369	0	30.5459	0	44.1527	19.4085	4.67198	108.053	22.1886	73.4065	30.6898	0	21.5646	27.0333	21.0306	160.538	8.20227	4.57553	0	38.668	0	0	0	0	2.21506	31.993	5.19961	0	0	262.321	35.4922
Aim1l	0	0	0	0	0	0	0	0	0	2.33447	0	0	4.20419	0	0	0	0	0	0	0	0	0	0	0	0	0	0	0	0	3.11717	86.2584	0	0	0	0	0	0	2.66676	0	0	0	0	0	0	0	0	0	0	0
Aimp1	52.1582	39.4584	29.5424	50.301	6.27155	26.1569	46.7964	0	77.8013	0	0	41.2865	29.4293	7.57761	115.485	16.5204	18.106	39.0044	10.369	0	0	23.2097	0	15.0955	37.3758	7.2035	0	50.4669	29.411	0	129.388	6.75834	44.69	0	0	34.3165	39.0731	0	9.78743	2.07105	12.6054	4.71021	4.43013	87.6329	5.19961	11.7132	126.638	0	0
Aimp2	0	36.7681	89.3656	22.9635	47.0366	32.1931	0	60.9993	37.1588	2.33447	0	122.065	12.6126	65.1675	34.3706	53.6914	20.6926	42.0047	0	0	7.63649	5.80243	104.361	45.2865	4.67198	151.274	0	114.698	24.2961	6.23435	10.7823	0	31.5459	0	90.225	0	125.034	16.0005	0	109.766	27.3116	0	2.21506	12.519	233.982	23.4264	12.6638	262.321	37.4639
Aip	112.341	59.1877	96.7512	2.187	1.56789	156.941	3.8997	47.1359	0	67.6996	41.3507	0	30.8307	74.2606	72.8657	46.8078	49.1449	3.00034	10.369	49.4544	114.547	5.80243	4.01388	2.1565	0	93.6455	0	133.049	17.9024	0	0	0	1.31441	0	49.2136	109.813	7.81462	49.335	4.89372	2.07105	107.146	4.71021	4.43013	0	0	0	0	5.46502	185.348
Ajap1	12.0365	0	0	0	20.3825	0	11.6991	0	0	2.33447	17.8814	6.28273	8.40838	6.06209	19.2476	23.4039	111.223	13.5015	0	0	7.63649	29.0121	28.0972	0	32.7039	43.221	22.1886	9.17581	43.4772	40.5233	21.5646	60.825	0	34.4009	1.36705	32.0287	234.439	22.6674	4.89372	35.2079	33.6143	4.71021	0	0	0	40.9962	12.6638	0	0
Ak1	52.1582	99.5429	76.8101	16.4025	15.6789	112.676	38.997	94.2717	133.54	2.33447	42.4683	267.465	44.8447	19.7018	54.993	136.293	67.251	292.533	10.369	106.517	15.273	46.4194	8.02777	2.1565	168.191	93.6455	0	160.577	131.71	6.23435	0	20.275	132.756	11.467	69.7193	82.3596	0	101.337	4.89372	136.689	94.5403	14.1306	2.21506	203.086	12.999	0	6.33188	0	258.304
Ak2	0	0	76.0716	77.6385	0	0	0	0	0	0	0	18.8482	46.2461	37.8881	60.4923	31.6641	46.5584	0	82.9522	45.6502	7.63649	40.617	0	36.6605	0	0	0	0	6.3937	21.8202	0	40.55	32.8603	0	32.8091	43.4676	7.81462	1.33338	0	82.8421	0	169.568	70.882	76.5049	2.5998	64.4226	6.33188	0	43.3793
Ak3	36.1095	0	39.8822	34.992	26.6541	37.2233	0	0	8.1285	0	0	33.2087	36.4363	0	0	35.7942	2.58658	18.002	0	0	38.1824	0	0	0	0	0	0	22.9395	11.5087	3.11717	0	0	0	0	0	0	0	2.66676	0	18.6395	0	0	0	0	0	0	120.306	0	110.42
Ak4	44.1339	0	0	0	0	0	0	0	0	0	0	4.48767	7.00698	0	0	5.50681	5.17315	1.50017	0	0	7.63649	2.90121	0	0	0	0	0	9.17581	21.7386	102.867	0	0	0	0	0	2.28777	0	10.667	4.89372	0	8.40358	0	24.3657	0	0	0	0	0	0
Ak5	72.219	93.2654	116.692	1.0935	1.56789	3.0181	15.5988	41.5905	37.1588	0	4.47034	0.897533	21.0209	30.3105	21.9972	1.3767	28.4523	7.50084	10.369	3.80419	7.63649	37.7158	0	15.0955	228.927	223.309	22.1886	110.11	95.9055	0	0	13.5167	127.498	11.467	80.6557	112.101	0	2.66676	4.89372	64.2026	48.3206	89.494	8.86025	55.6399	2.5998	23.4264	6.33188	0	3.94357
Ak6	64.1947	1.79357	0	2.187	12.5431	31.1871	0	24.9543	44.1261	2.33447	3.35276	0	18.2182	7.57761	0	42.6777	80.1839	21.0024	0	0	0	20.3085	4.01388	0	0	7.2035	0	4.5879	5.11496	3.11717	0	0	32.8603	0	0	43.4676	0	0	24.4686	0	63.0269	0	172.775	50.0759	59.7955	0	0	0	1.97179
Ak8	0	0	0	0	0	0	0	0	0	0	0	0	0	6.06209	27.4965	0	0	0	0	0	61.0919	0	0	0	4.67198	0	0	4.5879	0	87.2809	0	0	0	0	0	0	0	0	0	0	0	0	0	0	0	0	0	0	57.1818
Akap1	0	0	0	0	21.9504	0	0	13.8635	0	2.33447	0	0	8.40838	18.1863	0	12.3903	62.0778	0	0	0	38.1824	31.9134	0	2.1565	0	0	22.1886	0	14.0661	0	0	0	27.6027	0	51.9477	0	0	18.6673	0	2.07105	0	0	0	0	2.5998	81.9924	6.33188	10.93	33.5204
Akap10	40.1217	0	6.64703	6.561	0	18.1086	0	0	0	0	0	0.897533	0	0	15.1231	6.88351	0	49.5056	0	0	0	0	44.1527	23.7215	0	0	0	0	0	0	0	0	3.94324	0	0	6.8633	0	10.667	9.78743	0	23.1099	0	0	1.391	0	0	0	0	0
Akap11	44.1339	14.3485	53.9148	20.7765	131.703	29.175	120.891	58.2266	51.0934	7.00341	62.5848	46.6717	37.8377	22.7328	48.1189	79.8487	33.6255	4.50051	124.428	3.80419	152.73	84.1352	20.0694	8.62599	28.0319	14.407	66.5658	41.2911	30.6898	112.218	32.3469	27.0333	38.118	137.604	61.517	27.4532	0	85.3362	88.0869	20.7105	81.9349	4.71021	24.3657	141.882	181.986	146.415	0	0	53.2382
Akap12	0	0	0	0	0	0	0	0	0	263.795	0	0	1.4014	0	0	2.7534	2.58658	1.50017	0	0	0	0	0	0	37.3758	0	0	22.9395	10.2299	0	0	0	0	0	0	0	0	0	0	0	0	0	0	0	0	0	0	0	0
Akap13	12.0365	72.6394	9.60126	19.683	34.4935	0	0	0	6.96728	2.33447	6.70552	0	12.6126	22.7328	50.8685	0	20.6926	24.0027	0	159.776	7.63649	14.5061	8.02777	232.902	0	0	177.509	0	17.9024	3.11717	21.5646	0	0	0	0	29.741	101.59	0	78.2995	2.07105	46.2197	0	0	23.647	127.39	0	25.3275	0	0
Akap14	0	0	0	0	0	1.00603	0	0	0	0	0	0	0	0	0	0	2.58658	0	0	0	0	0	0	0	0	0	0	0	0	0	0	0	0	0	0	0	0	0	0	10.3553	0	0	0	0	0	0	0	0	0
Akap17b	20.0608	0	0	1.0935	0	0	3.8997	49.9085	34.8364	0	0	28.7211	5.60559	10.6087	0	26.1573	5.17315	1.50017	20.738	15.2167	61.0919	2.90121	132.458	45.2865	32.7039	0	0	4.5879	10.2299	0	64.6938	6.75834	0	11.467	0	0	0	0	0	0	33.6143	0	0	45.9029	41.5969	0	6.33188	0	1.97179
Akap2	40.1217	3.58713	0.738559	60.1425	17.2468	0	46.7964	0	0	86.3754	18.999	0	12.6126	0	0	0	20.6926	27.003	165.904	3.80419	0	75.4316	0	0	4.67198	0	0	4.5879	12.7874	3.11717	32.3469	0	0	0	0	0	0	62.6688	0	0	2.1009	0	13.2904	11.128	103.992	0	183.625	5.46502	1.97179
Akap5	160.487	2.69035	50.9606	7.6545	3.13577	82.4948	109.192	60.9993	34.8364	4.66894	8.94069	4.48767	18.2182	107.602	34.3706	83.9788	69.8376	18.002	20.738	19.0209	106.911	26.1109	96.3332	6.46949	28.0319	7.2035	110.943	142.225	56.2646	121.57	21.5646	162.2	59.1486	11.467	73.8205	11.4388	70.3316	54.6685	24.4686	0	111.347	0	4.43013	115.453	38.997	40.9962	12.6638	16.3951	3.94357
Akap6	16.0487	16.1421	100.444	119.191	152.085	5.03017	132.59	63.772	145.152	14.0068	101.7	1.79507	18.2182	133.366	52.2434	61.9516	36.2121	30.0034	103.69	106.517	206.185	147.962	280.972	215.65	37.3758	7.2035	0	110.11	54.9858	196.382	118.605	121.65	9.20089	172.005	62.8841	52.6186	70.3316	9.33365	44.0434	229.887	132.356	70.6531	2.21506	132.145	57.1957	175.698	6.33188	0	35.4922
Akap7	0	1.79357	0	67.797	54.876	32.1931	0	0	0	67.6996	0	30.5161	8.40838	36.3725	1.37483	31.6641	2.58658	6.00068	0	0	76.3649	0	56.1944	0	0	7.2035	0	32.1153	23.0173	74.8122	64.6938	33.7917	0	0	1.36705	2.28777	0	1.33338	63.6183	0	2.1009	65.9429	0	44.5119	2.5998	0	0	0	1.97179
Akap8	0	156.04	22.8953	131.22	166.196	186.116	77.9941	285.588	109.154	149.406	169.873	73.5977	15.4154	31.826	0	92.239	108.636	0	10.369	114.126	38.1824	52.2219	168.583	250.154	121.472	7.2035	44.3772	91.7581	67.7732	6.23435	10.7823	114.892	77.5504	68.8019	169.514	6.8633	109.405	6.66689	83.1932	53.8473	10.5045	65.9429	0	112.671	93.5929	5.8566	0	5.46502	120.279
Akap8l	80.2434	729.084	485.233	767.637	1026.97	218.309	608.354	299.451	270.563	219.44	488.385	128.347	70.0698	236.422	589.8	92.239	248.311	10.5012	601.403	391.831	145.093	818.143	1392.82	616.758	266.303	79.2385	332.829	91.7581	159.842	1031.78	64.6938	155.442	324.66	550.415	267.941	141.842	304.77	169.339	332.773	126.334	338.244	28.2613	104.108	84.8509	304.177	632.513	50.6551	541.037	321.401
Akap9	0	0.896783	40.6207	17.496	34.4935	36.2172	54.5958	69.3174	1.16121	28.0136	1.11759	61.9298	18.2182	15.1552	67.3664	4.1301	43.9718	34.5039	51.8451	22.8251	206.185	188.579	72.2499	23.7215	98.1116	0	0	41.2911	30.6898	24.9374	86.2584	0	49.9477	0	34.1761	2.28777	46.8877	60.002	112.555	70.4158	0	216.67	62.0218	2.782	38.997	87.849	12.6638	0	1.97179
Akip1	0	0	0	0	0	0	0	0	23.2243	0	0	0	5.60559	0	0	0	67.251	0	0	0	0	0	0	0	0	0	0	0	1.27874	0	0	0	0	0	0	0	0	0	0	0	0	0	0	0	0	0	0	0	0
Akirin1	68.2069	1.79357	37.6665	13.122	39.1972	20.1207	42.8967	58.2266	8.1285	4.66894	7.8231	0	16.8168	34.857	46.7441	53.6914	5.17315	16.5019	31.1071	38.0419	45.8189	8.70364	96.3332	47.443	37.3758	7.2035	0	87.1702	29.411	34.2889	32.3469	13.5167	34.1747	22.934	34.1761	43.4676	85.9609	32.0011	4.89372	57.9894	84.0358	75.3633	31.0109	51.4669	2.5998	52.7094	6.33188	0	27.605
Akirin2	0	17.9357	2.95424	0	20.3825	0	0	16.6362	13.9346	25.6792	0	8.97533	4.20419	21.2173	0	16.5204	7.75973	27.003	0	0	0	37.7158	0	8.62599	4.67198	72.035	22.1886	4.5879	40.9197	34.2889	10.7823	6.75834	19.7162	0	0	4.57553	15.6292	9.33365	4.89372	0	0	0	0	8.34599	2.5998	0	0	0	13.8025
Akna	0	0	0	0	0	0	7.79941	0	16.257	0	2.23517	0	1.4014	0	0	0	0	0	0	0	0	0	128.444	0	46.7198	0	0	9.17581	0	68.5778	0	0	0	11.467	0	121.252	0	1.33338	0	0	2.1009	0	0	0	0	0	0	0	0
Akr1a1	260.791	3.58713	209.012	181.521	174.035	456.739	187.186	268.952	167.215	130.73	231.34	629.171	319.518	560.743	406.948	406.127	481.103	573.065	41.4761	216.839	404.734	81.234	244.847	92.7294	200.895	684.333	22.1886	518.433	272.372	24.9374	183.299	243.3	151.157	45.8679	328.091	336.302	304.77	608.02	151.705	198.821	260.511	98.9144	115.183	456.247	257.381	333.826	132.97	382.552	155.771
Akr1b10	24.073	0	0	0	1.56789	0	3.8997	0	0	0	0	0	0	3.03105	0	8.26021	0	0	0	0	7.63649	0	0	0	0	0	0	0	0	0	129.388	0	0	0	0	0	0	0	0	0	14.7063	0	0	0	0	0	0	0	0
Akr1e1	0	0	31.758	0	0	30.181	0	0	1.16121	4.66894	0	25.1309	19.6196	0	37.1203	0	2.58658	3.00034	0	0	0	2.90121	0	69.0079	0	0	22.1886	18.3516	24.2961	0	0	33.7917	0	0	0	0	0	29.3343	0	0	2.1009	0	132.904	72.3319	0	0	0	0	0
Akr7a5	0	11.6582	26.5881	13.122	10.9752	1.00603	38.997	0	2.32243	2.33447	1.11759	24.2334	32.2321	21.2173	63.242	0	25.8658	40.5046	0	49.4544	7.63649	0	0	2.1565	0	0	0	36.7032	11.5087	0	0	0	10.5153	0	2.73409	20.5899	7.81462	0	44.0434	0	29.4125	4.71021	106.323	79.2869	0	0	0	0	0
Akt1	0	0	0	0	0	0	81.8938	49.9085	82.4462	0	1.11759	58.3397	12.6126	4.54657	0	1.3767	15.5195	0	10.369	0	0	2.90121	12.0417	0	0	0	0	4.5879	7.67244	93.5152	0	0	32.8603	240.807	0	0	0	6.66689	0	62.1315	2.1009	0	22.1506	2.782	2.5998	0	0	0	72.9561
Akt1s1	16.0487	0	0	1.0935	25.0862	120.724	15.5988	0	27.8691	63.0307	84.9365	17.0531	18.2182	3.03105	1.37483	2.7534	0	19.5022	10.369	3.80419	61.0919	0	0	0	28.0319	0	0	13.7637	49.8709	3.11717	0	0	1.31441	0	10.9364	27.4532	101.59	78.6693	14.6811	24.8526	69.3296	103.625	0	2.782	171.587	11.7132	0	71.0453	45.3511
Akt2	68.2069	0	43.575	54.675	0	20.1207	0	0	34.8364	0	32.41	24.2334	2.80279	45.4657	16.4979	49.5612	0	15.0017	10.369	0	38.1824	11.6049	0	4.313	0	72.035	0	0	11.5087	0	21.5646	6.75834	0	0	19.1386	0	0	9.33365	0	0	0	0	42.0862	23.647	2.5998	5.8566	0	0	1.97179
Akt3	20.0608	4.48391	26.5881	0	26.6541	0	19.4985	2.7727	0	35.017	6.70552	0	25.2251	18.1863	0	1.3767	5.17315	0	0	53.2586	0	23.2097	8.02777	0	37.3758	223.309	88.7543	0	29.411	0	140.17	0	0	0	0	0	0	9.33365	9.78743	41.421	0	0	0	1.391	2.5998	5.8566	6.33188	0	1.97179
Aktip	4.01217	84.2976	14.7712	6.561	25.0862	29.175	0	41.5905	1.16121	2.33447	8.94069	30.5161	25.2251	48.4967	10.9986	52.3147	41.3852	66.0074	0	3.80419	206.185	2.90121	60.2083	69.0079	0	64.8315	0	4.5879	51.1496	0	0	0	13.1441	34.4009	88.858	59.4819	0	45.3349	4.89372	70.4158	42.0179	4.71021	37.6561	27.82	25.998	58.566	6.33188	5.46502	0
Alad	60.1825	0	110.045	0	0	0	0	0	29.0304	0	1.11759	0	21.0209	24.2484	1.37483	0	0	1.50017	20.738	26.6293	0	0	0	142.329	9.34396	7.2035	0	13.7637	19.1811	3.11717	0	0	95.9521	0	0	0	7.81462	10.667	0	0	50.4215	0	4.43013	0	51.9961	0	0	0	41.4075
Alas1	0	65.4651	59.0847	86.3865	189.714	0	81.8938	274.497	46.4486	7.00341	1.11759	0	47.6475	6.06209	0	86.7322	98.2899	0	114.059	0	122.184	0	4.01388	6.46949	70.0797	0	0	4.5879	31.9685	59.2263	21.5646	0	3.94324	11.467	82.0227	61.7697	0	0	4.89372	0	0	0	0	1.391	31.1976	216.694	56.9869	0	0
Alcam	44.1339	0	0.738559	0	54.876	0	0	0	0	0	1.11759	98.7287	18.2182	13.6397	15.1231	11.0136	12.9329	18.002	93.3212	0	91.6378	17.4073	0	2.1565	51.3918	7.2035	22.1886	36.7032	30.6898	9.35152	204.864	6.75834	63.0918	45.8679	41.0114	0	109.405	13.3338	58.7246	0	0	0	0	1.391	41.5969	52.7094	145.633	0	1.97179
Aldh16a1	72.219	0	0	52.488	0	0	0	0	0	0	0	0	2.80279	1.51552	0	79.8487	0	1.50017	0	0	7.63649	0	0	0	18.6879	0	0	119.286	0	0	0	0	0	0	0	73.2085	0	0	0	2.07105	12.6054	0	0	44.5119	0	0	6.33188	5.46502	0
Aldh18a1	4.01217	0	0	0	29.7899	10.0603	66.295	0	153.28	32.6826	0	0	46.2461	0	0	11.0136	0	39.0044	0	0	0	0	4.01388	47.443	0	0	0	41.2911	3.83622	0	0	0	14.4585	80.2689	0	6.8633	23.4439	0	0	0	48.3206	0	2.21506	1.391	0	81.9924	183.625	0	11.8307
Aldh1a1	0	0	0	34.992	0	27.1629	0	0	0	0	24.5869	0	37.8377	31.826	2.74965	0	2.58658	0	0	0	0	0	20.0694	2.1565	0	0	0	73.4065	8.95118	0	0	0	0	45.8679	0	0	0	2.66676	0	0	0	0	0	0	0	5.8566	0	0	0
Aldh1b1	0	0	0	0	1.56789	36.2172	0	0	0	0	0	0	2.80279	6.06209	0	24.7806	0	0	0	0	0	0	0	53.9124	0	0	0	0	33.2472	3.11717	0	0	0	0	1.36705	0	0	1.33338	4.89372	0	0	0	2.21506	0	2.5998	0	0	0	0
Aldh1l1	0	0.896783	0	0	0	1.00603	35.0973	0	0	0	29.0572	0	19.6196	16.6708	35.7455	8.26021	49.1449	121.514	10.369	0	0	2.90121	0	2.1565	0	144.07	421.583	4.5879	38.3622	0	0	0	0	0	51.9477	0	0	0	0	0	86.1367	0	77.5272	18.083	2.5998	0	0	5.46502	0
Aldh1l2	0	0	0	61.236	0	0	0	0	0	0	48.0562	0.897533	0	0	0	0	0	1.50017	0	0	0	0	0	25.878	0	0	0	4.5879	1.27874	0	0	0	0	45.8679	0	0	0	0	0	16.5684	0	0	0	0	0	0	0	0	0
Aldh2	0	0	42.0978	0	6.27155	23.1388	0	0	0	0	44.7034	0	22.4223	15.1552	0	0	0	0	0	64.6712	0	0	0	0	37.3758	7.2035	0	68.8186	10.2299	0	0	0	0	0	0	0	0	2.66676	0	0	0	0	2.21506	27.82	7.79941	11.7132	0	0	0
Aldh3a2	0	10.7614	0	20.7765	3.13577	34.2052	7.79941	2.7727	0	0	0	43.9791	18.2182	3.03105	0	8.26021	23.2792	3.00034	0	0	53.4554	0	0	6.46949	0	0	0	0	31.9685	0	0	0	18.4018	0	36.9102	0	0	0	0	2.07105	0	4.71021	0	52.8579	0	0	0	0	0
Aldh3b2	0	0	0	0	0	0	0	0	0	0	0	0	0	24.2484	9.62378	16.5204	134.502	0	10.369	0	0	0	0	0	0	0	0	0	1.27874	40.5233	0	0	0	0	0	0	0	17.3339	0	0	0	0	0	65.3769	0	0	0	0	0
Aldh4a1	0	0	34.7123	0	0	0	38.997	0	13.9346	0	0	0	26.6265	1.51552	0	0	0	0	0	0	0	0	4.01388	2.1565	0	0	0	0	5.11496	0	32.3469	0	0	0	1.36705	0	0	4.00013	0	0	2.1009	0	8.86025	1.391	0	0	6.33188	0	1.97179
Aldh5a1	0	0	0	26.244	0	2.01207	0	0	0	0	0	0	7.00698	7.57761	0	4.1301	46.5584	3.00034	0	0	22.9095	78.3328	0	0	9.34396	0	22.1886	0	23.0173	0	10.7823	0	15.773	11.467	1.36705	0	7.81462	0	0	0	0	0	139.549	0	103.992	93.7056	0	0	27.605
Aldh6a1	12.0365	0	0.738559	0	17.2468	0	0	0	47.6098	2.33447	7.8231	0.897533	1.4014	22.7328	12.3734	0	0	0	10.369	0	7.63649	0	0	0	0	0	22.1886	4.5879	16.6236	0	10.7823	0	0	0	0	0	0	26.6676	0	31.0658	2.1009	108.335	75.3121	1.391	7.79941	0	0	0	0
Aldh7a1	12.0365	0	32.4966	57.9555	1.56789	15.0905	0	74.8628	15.0958	0	39.1155	0	64.4642	24.2484	10.9986	33.0408	33.6255	21.0024	0	0	0	46.4194	0	0	46.7198	122.46	22.1886	4.5879	38.3622	84.1637	0	33.7917	11.8297	80.2689	4.10114	0	0	1.33338	4.89372	4.1421	2.1009	0	0	0	0	70.2792	0	5.46502	0
Aldh8a1	0	0	0	0	0	0	0	0	0	0	0	0	0	0	0	0	0	0	0	0	0	0	0	2.1565	0	0	0	0	0	12.4687	0	0	0	0	0	0	0	0	0	51.7763	6.30269	0	0	0	0	0	0	0	0
Aldh9a1	0	104.027	0	0	0	0	0	0	1.16121	2.33447	0	8.0778	1.4014	69.714	0	0	28.4523	7.50084	0	0	0	14.5061	0	0	0	0	0	9.17581	1.27874	0	0	0	0	11.467	0	2.28777	0	2.66676	4.89372	0	8.40358	0	0	0	2.5998	0	6.33188	0	49.2947
Aldoa	1364.14	197.292	979.329	588.303	296.331	1388.33	803.339	1685.8	1056.7	716.682	435.859	1425.28	901.098	1016.92	1352.83	1927.38	1270.01	1846.71	300.702	281.51	687.284	362.652	561.944	185.459	1233.4	3090.3	399.395	1358.02	1937.29	243.14	291.122	709.625	1436.65	550.415	678.055	1953.75	773.648	845.362	494.265	639.955	863.468	419.209	2529.6	1365.96	522.56	46.8528	709.171	174.881	1007.58
Aldoart1	0	0.896783	8.12415	0	4.70366	0	7.79941	0	0	7.00341	0	0	0	15.1552	0	0	5.17315	3.00034	0	7.60837	15.273	8.70364	8.02777	0	0	21.6105	0	0	14.0661	0	0	0	0	0	0	2.28777	15.6292	1.33338	9.78743	8.28421	37.8161	0	2.21506	1.391	7.79941	0	6.33188	0	0
Aldoc	4.01217	1.79357	57.6076	441.774	4.70366	1.00603	0	235.679	1.16121	93.3788	53.6441	37.6964	339.138	451.626	158.105	107.383	874.263	507.057	10.369	11.4126	15.273	0	48.1666	125.077	88.7676	886.031	22.1886	87.1702	514.053	74.8122	571.462	419.017	220.821	206.406	169.514	116.676	7.81462	109.337	88.0869	360.363	126.054	14.1306	611.357	125.19	678.549	17.5698	949.782	612.083	0
Alg1	0	155.143	0	0	0	21.1267	38.997	47.1359	3.48364	81.7064	0	27.8235	5.60559	21.2173	54.993	0	0	0	20.738	72.2795	0	37.7158	4.01388	0	14.0159	0	0	0	24.2961	0	0	0	24.9738	0	0	0	85.9609	138.671	0	2.07105	0	4.71021	0	52.8579	59.7955	5.8566	0	0	0
Alg10b	0	0.896783	55.3919	0	39.1972	0	0	36.0451	82.4462	56.0273	23.4693	0.897533	7.00698	0	23.372	4.1301	0	0	0	0	114.547	23.2097	52.1805	0	93.4396	0	0	9.17581	6.3937	12.4687	0	0	1.31441	0	0	0	0	0	68.512	142.903	2.1009	0	0	2.782	64.9951	5.8566	0	0	72.9561
Alg11	0	0	0	16.4025	0	0	0	0	0	0	0	0	11.2112	9.09314	0	0	10.3463	1.50017	0	0	106.911	0	12.0417	0	0	21.6105	0	0	14.0661	0	0	0	0	0	0	22.8777	0	30.6677	34.256	0	0	0	0	15.301	0	0	0	224.066	45.3511
Alg12	0	0	0	0	0	0	62.3953	0	0	0	0	0	11.2112	37.8881	1.37483	0	28.4523	9.00101	20.738	0	0	0	0	0	0	0	22.1886	0	5.11496	3.11717	0	229.783	17.0874	0	0	0	0	0	0	0	0	0	0	0	0	0	0	0	0
Alg13	0	0	2.21568	9.8415	23.5183	0	3.8997	2.7727	3.48364	0	40.2331	0	0	0	27.4965	9.63691	2.58658	0	0	3.80419	0	0	0	0	28.0319	0	0	0	10.2299	0	0	0	0	0	1.36705	0	23.4439	0	4.89372	26.9237	0	4.71021	0	0	0	17.5698	6.33188	267.786	0
Alg14	24.073	0	53.1762	1.0935	0	44.2655	0	0	1.16121	0	0	32.3112	5.60559	10.6087	0	13.767	0	33.0037	0	0	0	0	0	0	0	0	0	50.4669	8.95118	0	0	0	0	0	0	0	0	0	19.5749	39.35	35.7152	0	0	0	0	23.4264	0	0	1.97179
Alg2	52.1582	0.896783	201.627	60.1425	20.3825	2.01207	155.988	63.772	116.121	25.6792	48.0562	118.474	61.6615	90.9314	2.74965	72.9652	51.7315	183.021	145.166	0	22.9095	2.90121	20.0694	133.703	14.0159	172.884	44.3772	82.5823	116.365	52.992	10.7823	0	68.3495	126.137	9.56932	0	156.292	90.6697	4.89372	86.9842	52.5224	14.1306	168.345	80.6779	205.384	117.132	12.6638	163.951	347.034
Alg3	0	117.479	62.0389	90.7605	1.56789	36.2172	0	52.6812	0	2.33447	192.225	55.6471	12.6126	3.03105	0	20.6505	5.17315	0	0	0	0	0	0	0	135.487	0	0	0	8.95118	0	0	0	0	229.34	0	0	0	32.0011	0	0	0	0	0	27.82	0	58.566	0	0	0
Alg5	0	76.2265	12.5555	12.0285	28.222	9.05431	0	0	0	58.3617	0	26.0285	2.80279	7.57761	0	6.88351	0	25.5029	0	19.0209	0	5.80243	0	0	0	0	0	0	19.1811	0	0	0	21.0306	45.8679	0	25.1654	0	0	0	0	2.1009	4.71021	108.538	0	2.5998	0	0	131.161	0
Alg6	0	0	0	0	34.4935	9.05431	11.6991	2.7727	0	0	0	9.87287	0	10.6087	0	0	0	0	0	26.6293	0	0	0	0	0	0	0	0	0	0	0	0	0	0	0	0	0	0	4.89372	0	0	0	0	0	0	0	0	0	0
Alg8	0	17.9357	68.686	0	26.6541	3.0181	0	44.3632	0	0	55.8793	58.3397	5.60559	6.06209	0	8.26021	0	27.003	0	0	0	46.4194	0	56.0689	74.7517	0	0	0	0	0	21.5646	0	0	0	0	0	0	32.0011	0	0	0	0	0	0	0	0	6.33188	0	1.97179
Alg9	0	0	5.16991	0	0	0	3.8997	0	0	0	0	83.4706	0	6.06209	0	9.63691	0	0	0	0	0	0	0	0	0	72.035	0	0	0	0	0	0	0	0	0	0	0	0	4.89372	0	2.1009	0	2.21506	2.782	0	99.5622	0	0	59.1536
Alkbh1	0	72.6394	20.6796	72.171	7.83944	0	0	5.54539	33.6752	0	1.11759	0	1.4014	10.6087	75.6154	17.8971	43.9718	12.0014	72.5832	26.6293	0	139.258	0	73.3209	0	0	0	18.3516	0	87.2809	0	6.75834	67.0351	11.467	0	2.28777	140.663	26.6676	44.0434	2.07105	46.2197	0	0	65.3769	57.1957	5.8566	0	388.017	17.7461
Alkbh2	0	20.626	0	33.8985	17.2468	52.3138	0	2.7727	3.48364	0	32.41	1.79507	0	16.6708	0	0	0	0	0	0	0	2.90121	4.01388	0	23.3599	7.2035	0	0	6.3937	3.11717	0	0	0	0	35.5432	0	0	14.6672	0	2.07105	0	61.2327	0	25.038	0	0	6.33188	0	0
Alkbh3	0	0	48.0063	0	34.4935	1.00603	0	0	37.1588	67.6996	4.47034	0	2.80279	6.06209	0	16.5204	31.0389	0	0	0	0	0	64.2221	2.1565	0	0	0	0	47.3134	74.8122	0	0	0	0	46.4795	2.28777	0	0	29.3623	0	0	0	0	0	0	0	88.6464	21.8601	0
Alkbh4	0	0	28.8038	0	0	0	0	113.681	0	58.3617	3.35276	0	0	15.1552	0	22.0272	0	0	0	110.321	38.1824	0	0	0	4.67198	0	0	0	2.55748	3.11717	0	0	34.1747	91.7358	91.5921	0	93.7755	33.3345	39.1497	2.07105	0	0	0	0	0	0	18.9956	0	43.3793
Alkbh5	20.0608	18.8324	25.111	12.0285	76.8265	62.3741	120.891	30.4997	73.1565	0	58.1145	41.2865	32.2321	25.7639	42.6196	104.629	33.6255	24.0027	103.69	0	22.9095	104.444	208.722	92.7294	14.0159	93.6455	177.509	50.4669	79.2819	68.5778	32.3469	27.0333	38.118	114.67	121.667	41.1798	367.287	88.003	63.6183	159.471	130.256	122.465	19.9356	68.1589	12.999	5.8566	75.9826	0	37.4639
Alkbh6	24.073	38.5617	35.4508	131.22	58.0118	85.5129	15.5988	69.3174	87.0911	49.0239	34.6452	50.2619	70.0698	66.683	17.8727	53.6914	72.4241	15.0017	0	163.58	0	60.9255	0	86.2599	93.4396	0	22.1886	18.3516	40.9197	52.992	10.7823	108.133	57.8342	0	118.933	52.6186	0	30.6677	63.6183	8.28421	86.1367	0	2.21506	111.28	2.5998	0	101.31	0	163.658
Alkbh7	56.1704	105.82	8.12415	20.7765	0	1.00603	74.0944	60.9993	17.4182	0	23.4693	29.6186	42.0419	53.0433	48.1189	19.2738	20.6926	1.50017	0	0	0	0	0	0	0	108.053	0	0	16.6236	0	0	0	0	0	73.8205	0	0	38.668	14.6811	0	60.926	0	0	0	0	40.9962	0	0	0
Alkbh8	0	2.69035	0.738559	0	0	2.01207	0	52.6812	30.1916	7.00341	0	0	0	18.1863	30.2462	0	0	19.5022	0	0	30.5459	26.1109	0	2.1565	0	0	0	13.7637	6.3937	0	10.7823	54.0667	6.57206	0	17.7716	6.8633	39.0731	0	0	28.9947	12.6054	0	2.21506	2.782	0	0	0	0	15.7743
Allc	0	0	0	0	75.2586	0	0	0	0	0	0	0	0	0	0	0	0	0	0	0	0	0	0	30.191	0	0	0	0	0	6.23435	0	0	0	0	0	0	0	1.33338	0	2.07105	0	0	0	0	0	0	0	0	0
Alms1	0	0	0	0	28.222	1.00603	23.3982	2.7727	0	2.33447	0	5.3852	0	12.1242	0	0	2.58658	0	0	0	0	23.2097	4.01388	71.1644	74.7517	7.2035	0	4.5879	1.27874	6.23435	118.605	6.75834	11.8297	11.467	0	0	0	1.33338	0	0	4.20179	0	13.2904	0	2.5998	70.2792	37.9913	27.3251	0
Alox12b	4.01217	0	0	77.6385	0	0	0	2.7727	0	2.33447	1.11759	0	0	0	0	0	0	0	0	0	30.5459	0	0	0	0	0	0	0	0	0	0	0	0	0	0	0	0	0	0	0	0	0	0	0	0	0	0	0	0
Alox12e	0	0	0	0	0	0	0	0	0	0	0	0	0	0	0	0	0	0	0	0	0	0	0	0	0	0	0	0	0	0	0	0	0	0	0	0	0	0	0	0	0	0	0	0	0	0	0	0	0
Alox5ap	0	0	0	0	0	0	42.8967	58.2266	0	0	0	0	2.80279	0	10.9986	1.3767	0	0	0	26.6293	0	0	0	8.62599	0	0	0	0	0	0	0	0	0	0	0	0	0	0	0	0	0	0	0	0	2.5998	0	0	0	0
Aloxe3	0	0	0	0	0	26.1569	0	0	0	0	0	0	0	0	0	24.7806	0	0	0	0	68.7284	0	32.1111	0	0	0	0	0	0	0	0	0	0	0	0	61.7697	0	0	0	0	0	0	0	1.391	0	0	0	0	39.4357
Alpk3	0	0	3.69279	0	0	0	0	0	0	0	46.9386	0	0	0	0	0	0	0	0	0	0	0	0	0	0	0	0	0	0	0	0	0	0	11.467	0	0	0	0	0	0	10.5045	0	0	20.865	2.5998	5.8566	0	0	0
Als2	0	4.48391	0	0	0	31.1871	27.2979	5.54539	0	0	0	0.897533	8.40838	4.54657	12.3734	0	0	1.50017	31.1071	53.2586	0	29.0121	0	0	0	194.495	0	13.7637	3.83622	0	10.7823	0	0	0	1.36705	52.6186	70.3316	38.668	9.78743	0	2.1009	0	0	0	0	0	50.6551	0	0
Alyref	28.0852	0.896783	0	1.0935	0	0	11.6991	0	0	0	0	0	8.40838	3.03105	0	0	0	0	0	26.6293	0	0	0	0	0	0	0	0	5.11496	0	0	0	15.773	0	1.36705	0	0	4.00013	0	0	10.5045	0	66.4519	0	0	0	0	0	0
Alyref2	0	0	14.7712	0	0	0	0	0	0	0	0	0	0	3.03105	0	13.767	0	27.003	10.369	3.80419	0	0	0	0	0	0	0	13.7637	1.27874	0	0	0	0	0	5.46818	0	0	0	0	0	0	0	0	0	46.7965	0	0	0	0
Amacr	44.1339	0	0	0	0	0	0	0	0	0	0	0	0	3.03105	0	0	0	0	0	0	0	0	0	0	0	79.2385	0	22.9395	7.67244	0	0	0	13.1441	0	0	0	0	0	0	0	0	0	119.613	0	0	0	0	295.111	0
Ambra1	80.2434	13.4517	0	89.667	83.098	9.05431	15.5988	19.4089	0	70.0341	94.9948	24.2334	12.6126	13.6397	0	30.2874	54.3181	0	31.1071	144.559	38.1824	2.90121	44.1527	0	0	0	554.715	59.6428	2.55748	9.35152	312.687	101.375	6.57206	22.934	114.832	25.1654	54.7024	40.0013	58.7246	89.0552	0	122.465	181.635	30.602	103.992	0	12.6638	0	1.97179
Amdhd2	0	0	48.7449	0	0	1.00603	0	0	0	88.7098	68.1728	0	22.4223	13.6397	0	31.6641	121.569	0	0	0	84.0013	2.90121	4.01388	0	0	0	0	0	0	3.11717	0	0	0	11.467	0	0	0	1.33338	4.89372	0	0	4.71021	0	0	51.9961	0	0	0	0
Amer1	0	0	0	32.805	23.5183	0	0	2.7727	0	18.6758	0	0	2.80279	1.51552	35.7455	0	0	1.50017	0	0	0	49.3206	56.1944	0	0	0	0	0	2.55748	0	107.823	0	19.7162	0	0	0	0	22.6674	0	0	65.1278	0	0	0	80.5939	0	6.33188	0	90.7022
Amer2	0	0	34.7123	0	29.7899	49.2957	0	5.54539	0	0	37.9979	0.897533	5.60559	0	0	6.88351	2.58658	4.50051	20.738	15.2167	0	0	4.01388	38.817	14.0159	0	0	18.3516	15.3449	0	32.3469	0	2.62883	57.3349	13.6705	32.0287	0	16.0005	58.7246	72.4868	4.20179	0	0	45.9029	2.5998	0	0	185.811	43.3793
Amer3	8.02434	0	0	16.4025	56.4439	31.1871	0	0	0	0	0	38.5939	11.2112	1.51552	0	16.5204	2.58658	0	0	3.80419	7.63649	26.1109	4.01388	4.313	0	0	0	4.5879	6.3937	56.1091	0	0	0	0	0	0	0	18.6673	78.2995	0	4.20179	0	0	0	0	58.566	6.33188	5.46502	0
Amfr	8.02434	0	5.16991	0	26.6541	32.1931	0	74.8628	1.16121	4.66894	22.3517	51.1594	28.0279	53.0433	0	2.7534	38.7986	60.0068	0	0	38.1824	72.5304	4.01388	2.1565	18.6879	64.8315	22.1886	91.7581	43.4772	43.6404	129.388	74.3417	84.1224	0	5.46818	73.2085	0	50.6684	4.89372	2.07105	25.2108	42.3919	95.2477	22.256	10.3992	23.4264	50.6551	295.111	82.815
Amhr2	0	53.807	0	0	0	0	0	0	0	0	0	0	0	3.03105	0	0	0	0	0	0	0	0	0	0	0	0	0	0	0	0	0	0	0	0	0	0	0	0	0	0	0	0	0	0	0	0	0	0	0
Amigo1	0	7.17426	0	0	25.0862	0	128.69	58.2266	9.28971	16.3413	0	0	1.4014	6.06209	0	0	0	0	20.738	0	0	37.7158	0	64.6949	18.6879	0	0	4.5879	10.2299	3.11717	43.1292	0	11.8297	0	8.20227	4.57553	0	44.0015	0	64.2026	0	4.71021	0	1.391	83.1937	0	0	0	53.2382
Amigo3	0	0	0	0	25.0862	0	0	0	16.257	35.017	0	0	0	0	38.4951	0	0	0	0	0	0	0	0	0	0	0	0	0	3.83622	0	0	0	0	0	0	0	0	0	44.0434	0	0	0	0	0	0	0	0	0	0
Ammecr1	0	0	0	0	40.7651	0	0	0	6.96728	0	0	0	0	0	0	0	41.3852	1.50017	0	0	0	0	0	0	0	0	0	0	0	3.11717	0	0	0	0	0	2.28777	0	0	0	0	0	0	0	0	0	0	0	0	0
Ammecr1l	4.01217	65.4651	62.7775	72.171	100.345	23.1388	42.8967	2.7727	63.8668	77.0375	32.41	13.463	0	37.8881	17.8727	28.9107	18.106	64.5073	10.369	3.80419	0	43.5182	80.2777	161.737	56.0638	7.2035	155.32	4.5879	66.4945	115.335	97.0406	6.75834	28.9171	80.2689	60.15	34.3165	7.81462	0	39.1497	68.3447	50.4215	18.8408	4.43013	26.429	101.392	204.981	12.6638	0	27.605
Amn	0	0	0	0	58.0118	14.0845	3.8997	13.8635	2.32243	51.3583	109.523	0	7.00698	10.6087	30.2462	13.767	0	18.002	10.369	0	0	0	0	19.4085	130.815	0	88.7543	0	15.3449	0	0	54.0667	19.7162	11.467	1.36705	20.5899	0	0	88.0869	2.07105	0	23.551	0	2.782	0	0	0	0	0
Amn1	0	10.7614	0	22.9635	0	24.1448	19.4985	47.1359	33.6752	0	0	0	0	37.8881	0	0	2.58658	3.00034	0	0	0	0	0	25.878	0	0	22.1886	0	11.5087	21.8202	0	0	0	0	1.36705	32.0287	0	0	0	66.2737	10.5045	28.2613	2.21506	25.038	0	0	6.33188	0	1.97179
Amotl1	0	0	0	0	0	0	0	0	0	0	0	41.2865	4.20419	0	0	0	0	0	0	0	0	0	0	0	0	0	88.7543	0	5.11496	0	0	0	0	0	0	0	0	0	0	0	0	0	0	0	0	0	0	0	0
Amotl2	0	0	0	0	3.13577	1.00603	0	5.54539	3.48364	0	0	5.3852	7.00698	0	8.24895	0	0	0	10.369	3.80419	0	52.2219	76.2638	4.313	0	7.2035	0	0	0	49.8748	10.7823	0	0	0	32.8091	0	0	13.3338	0	10.3553	65.1278	4.71021	0	66.7679	88.3933	0	12.6638	0	1.97179
Ampd2	28.0852	86.9879	0	0	0	0	85.7935	16.6362	6.96728	58.3617	84.9365	8.0778	7.00698	0	1.37483	37.1709	7.75973	0	0	60.867	7.63649	2.90121	184.639	75.4774	93.4396	57.628	22.1886	4.5879	17.9024	6.23435	10.7823	101.375	143.271	0	110.731	38.892	0	53.3351	455.116	0	63.0269	0	0	38.9479	0	0	6.33188	245.926	51.2665
Ampd3	8.02434	0	0	0	9.40732	66.3982	0	0	0	0	0	0	0	0	4.12448	0	0	0	0	0	0	43.5182	8.02777	0	0	0	221.886	0	0	0	0	0	0	0	4.10114	0	0	0	0	0	0	0	0	0	0	0	0	0	45.3511
Amph	76.2312	24.2131	231.169	123.565	235.183	107.646	113.091	121.999	160.248	28.0136	148.639	99.6262	40.6405	90.9314	20.6224	341.422	90.5302	91.5103	10.369	0	282.55	34.8146	8.02777	10.7825	60.7358	7.2035	177.509	137.637	148.334	77.9294	53.9115	67.5834	65.7206	137.604	97.0602	276.82	125.034	113.337	29.3623	126.334	21.009	390.947	46.5163	155.792	291.178	11.7132	208.952	0	179.433
Amt	0	0	23.6339	2.187	0	0	15.5988	0	0	0	0	0	0	0	0	0	0	0	0	0	0	0	0	0	0	0	0	0	0	0	0	0	0	0	0	0	0	0	0	0	0	0	0	0	0	0	0	0	0
Amy1	0	0	10.3398	43.74	15.6789	0	0	0	0	2.33447	0	0	0	0	1.37483	4.1301	0	0	0	0	0	0	12.0417	0	0	0	0	0	2.55748	0	0	0	0	0	0	0	0	1.33338	0	20.7105	14.7063	4.71021	0	0	0	0	113.974	0	0
Amz1	0	0	0	0	0	0	0	0	0	0	1.11759	0	15.4154	0	0	0	0	0	0	0	0	0	0	0	0	0	0	0	3.83622	0	0	0	0	0	0	0	0	0	0	0	0	0	0	0	0	0	0	0	0
Amz2	4.01217	0	0	0	17.2468	19.1146	3.8997	0	17.4182	0	0	0	22.4223	39.4036	23.372	6.88351	43.9718	27.003	0	30.4335	0	0	0	34.504	0	28.814	22.1886	45.879	8.95118	3.11717	0	0	1.31441	0	1.36705	2.28777	0	46.6682	4.89372	0	46.2197	4.71021	8.86025	0	2.5998	5.8566	12.6638	0	1.97179
Anapc1	0	96.8525	34.7123	8.748	68.987	0	3.8997	213.498	48.771	11.6723	32.41	42.1841	39.2391	93.9624	122.359	31.6641	5.17315	10.5012	10.369	0	7.63649	14.5061	92.3193	105.668	23.3599	0	133.132	9.17581	54.9858	74.8122	10.7823	0	17.0874	0	61.517	27.4532	0	0	181.068	105.624	12.6054	0	104.108	9.73699	0	0	82.3145	0	1.97179
Anapc10	0	0	0	25.1505	0	0	0	2.7727	4.64486	0	21.2341	0	4.20419	22.7328	6.87413	26.1573	0	18.002	0	0	0	0	4.01388	0	0	0	0	4.5879	15.3449	0	0	0	0	0	0	0	0	0	0	2.07105	8.40358	0	0	5.56399	5.19961	11.7132	0	0	0
Anapc11	100.304	0	28.0652	61.236	14.111	192.152	0	33.2724	31.3528	2.33447	58.1145	46.6717	231.23	124.273	122.359	183.101	62.0778	178.52	114.059	45.6502	22.9095	49.3206	72.2499	0	0	50.4245	88.7543	41.2911	172.63	52.992	97.0406	223.025	84.1224	11.467	38.2773	9.15106	0	42.6681	0	144.974	63.0269	28.2613	148.409	82.0689	59.7955	122.989	25.3275	76.5103	80.8433
Anapc13	12.0365	0	0.738559	29.5245	7.83944	8.04827	15.5988	2.7727	0	4.66894	53.6441	0	53.2531	43.9502	27.4965	20.6505	103.463	12.0014	0	3.80419	0	0	8.02777	2.1565	14.0159	50.4245	0	18.3516	51.1496	3.11717	32.3469	0	36.8036	0	4.10114	0	23.4439	0	0	8.28421	27.3116	0	0	8.34599	0	0	0	0	3.94357
Anapc15	0	21.5228	4.43135	5.4675	7.83944	13.0784	19.4985	38.8178	16.257	0	11.1759	21.5408	1.4014	19.7018	0	5.50681	18.106	1.50017	0	0	0	40.617	32.1111	0	0	0	0	0	2.55748	18.703	0	0	0	0	1.36705	32.0287	0	0	0	0	0	0	0	11.128	0	0	0	5.46502	0
Anapc16	36.1095	0.896783	22.8953	18.5895	3.13577	128.772	62.3953	116.453	1.16121	0	25.7045	26.0285	15.4154	43.9502	35.7455	45.4311	18.106	27.003	0	15.2167	0	20.3085	0	28.0345	46.7198	64.8315	0	36.7032	21.7386	34.2889	0	0	38.118	0	10.9364	36.6043	0	45.3349	0	0	6.30269	0	0	6.95499	0	11.7132	6.33188	5.46502	59.1536
Anapc2	80.2434	22.4196	38.4051	30.618	12.5431	47.2836	74.0944	110.908	8.1285	142.403	82.7014	95.1385	42.0419	3.03105	0	74.3419	64.6644	1.50017	103.69	0	0	23.2097	0	2.1565	154.175	244.919	44.3772	13.7637	52.4283	0	53.9115	94.6167	24.9738	0	46.4795	125.827	484.507	49.335	19.5749	39.35	21.009	0	0	65.3769	192.385	0	6.33188	0	98.5893
Anapc4	0	144.382	0.738559	1.0935	32.9256	14.0845	19.4985	0	32.514	0	82.7014	36.7989	22.4223	50.0123	1.37483	55.0681	28.4523	48.0054	10.369	3.80419	38.1824	63.8267	0	2.1565	42.0478	0	44.3772	13.7637	15.3449	105.984	53.9115	33.7917	0	0	38.2773	13.7266	62.517	18.6673	83.1932	0	27.3116	0	0	20.865	7.79941	23.4264	25.3275	0	0
Anapc5	108.329	178.46	194.241	42.6465	62.7155	116.7	70.1947	227.361	190.439	270.798	252.574	127.45	67.267	50.0123	199.35	61.9516	82.7704	141.016	311.071	155.972	122.184	191.48	128.444	161.737	140.159	331.361	110.943	133.049	102.299	9.35152	64.6938	337.917	101.21	114.67	255.638	212.762	39.0731	45.3349	200.642	173.968	163.87	263.772	214.861	112.671	93.5929	181.555	6.33188	355.227	252.389
Anapc7	40.1217	0	0	0	1.56789	44.2655	113.091	33.2724	0	0	65.9376	0	16.8168	16.6708	123.734	71.5885	98.2899	1.50017	10.369	140.755	15.273	0	160.555	4.313	0	180.088	22.1886	0	20.4598	0	0	0	1.31441	0	41.0114	32.0287	140.663	37.3346	4.89372	0	37.8161	0	2.21506	0	0	64.4226	0	10.93	17.7461
Angel1	0	0.896783	0	77.6385	28.222	38.2293	7.79941	5.54539	0	0	0	0	0	15.1552	0	0	0	0	0	0	0	0	0	0	0	0	0	9.17581	12.7874	6.23435	0	0	89.3801	0	0	43.4676	0	0	0	0	4.20179	0	0	0	0	0	0	0	0
Angel2	36.1095	52.9102	64.9932	51.3945	87.8017	52.3138	77.9941	163.589	35.9976	11.6723	54.7617	21.5408	19.6196	53.0433	37.1203	64.705	0	7.50084	0	53.2586	0	43.5182	4.01388	125.077	116.8	43.221	0	13.7637	21.7386	0	43.1292	6.75834	31.5459	0	87.4909	32.0287	7.81462	20.0007	78.2995	2.07105	25.2108	113.045	90.8176	18.083	2.5998	52.7094	189.956	0	17.7461
Angpt1	0	0	0	0	0	0	0	0	0	0	0	0	0	1.51552	0	0	0	0	0	0	0	0	0	0	0	0	0	0	0	0	0	0	0	0	0	0	0	0	0	0	0	0	0	0	0	0	0	0	0
Angptl3	0	0	0	0	0	0	0	0	0	0	0	0	0	0	0	0	0	0	0	0	0	0	0	0	0	0	0	0	0	0	0	0	0	0	0	0	0	0	0	0	0	0	0	0	0	0	0	0	0
Angptl6	0	3.58713	0	0	0	0	3.8997	0	0	30.3481	0	0	29.4293	24.2484	0	0	0	130.515	41.4761	79.8879	0	29.0121	0	0	46.7198	0	0	13.7637	2.55748	0	0	0	0	11.467	31.442	0	0	0	0	0	21.009	0	0	1.391	0	5.8566	0	0	37.4639
Ank	128.389	1.79357	0.738559	1.0935	0	20.1207	11.6991	24.9543	54.5771	100.382	59.2321	1.79507	44.8447	57.5899	41.2448	37.1709	33.6255	1.50017	176.273	0	68.7284	69.6292	40.1388	10.7825	177.535	64.8315	0	4.5879	40.9197	6.23435	32.3469	0	26.2883	68.8019	12.3034	36.6043	0	5.33351	0	136.689	16.8072	70.6531	57.5916	1.391	57.1957	58.566	0	0	0
Ank1	0	0	0	20.7765	23.5183	1.00603	0	0	0	0	0	0	2.80279	0	0	0	0	0	0	0	15.273	0	0	0	0	0	0	0	8.95118	0	0	0	0	91.7358	0	0	0	0	0	8.28421	0	0	0	0	2.5998	0	0	0	0
Ank2	8.02434	13.4517	8.12415	24.057	109.752	33.1991	46.7964	85.9536	102.187	39.686	169.873	69.1101	21.0209	60.6209	32.9958	106.006	77.5973	126.014	41.4761	22.8251	38.1824	89.9377	52.1805	73.3209	107.456	0	488.149	18.3516	132.989	18.703	312.687	87.8584	11.8297	0	51.9477	98.3739	218.809	46.6682	181.068	113.908	84.0358	310.874	6.64519	37.5569	49.3963	204.981	284.935	0	19.7179
Ank3	192.584	29.5938	117.431	40.4595	252.43	29.175	101.392	97.0444	113.799	170.416	158.697	43.0816	65.8656	107.602	39.8699	92.239	237.965	91.5103	145.166	95.1046	183.276	72.5304	248.861	150.955	140.159	21.6105	199.697	50.4669	95.9055	52.992	86.2584	243.3	94.6377	80.2689	73.8205	50.3309	140.663	53.3351	73.4057	126.334	90.3385	56.5225	4.43013	36.1659	90.9931	181.555	170.961	5.46502	9.85893
Ankdd1b	0	0	0	0	0	0	0	0	0	0	0	20.6433	0	0	0	9.63691	2.58658	0	0	0	0	0	0	19.4085	0	0	0	0	0	0	0	0	0	0	0	0	0	0	0	0	0	0	22.1506	0	0	0	6.33188	0	0
Ankef1	0	0	0	0	0	0	0	0	0	0	0	0	0	0	0	0	0	0	0	64.6712	0	0	0	0	0	0	0	0	0	0	0	0	0	0	0	0	0	1.33338	0	0	0	0	0	0	0	0	0	0	0
Ankfn1	0	0	0	0	0	0	0	0	0	0	0	0	0	0	0	0	0	0	0	0	0	0	0	0	0	0	0	0	0	65.4607	0	0	0	0	0	0	0	0	14.6811	0	0	0	0	0	0	0	0	0	0
Ankfy1	0	0	0	0	76.8265	0	0	0	1.16121	42.0205	58.1145	70.0076	22.4223	36.3725	0	15.1437	15.5195	1.50017	31.1071	98.9088	15.273	89.9377	0	47.443	60.7358	0	244.074	22.9395	5.11496	105.984	32.3469	0	93.3233	0	12.3034	9.15106	0	1.33338	4.89372	53.8473	14.7063	0	0	55.6399	62.3953	17.5698	12.6638	0	1.97179
Ankhd1	0	40.3552	27.3267	5.4675	54.876	1.00603	35.0973	0	26.7079	37.3515	1.11759	61.0323	9.80978	27.2794	23.372	26.1573	2.58658	3.00034	383.654	121.734	160.366	20.3085	4.01388	12.939	70.0797	0	0	36.7032	14.0661	52.992	75.4761	101.375	60.463	240.807	2.73409	6.8633	23.4439	44.0015	24.4686	31.0658	35.7152	42.3919	2.21506	44.5119	54.5959	111.275	0	0	0
Ankib1	0	0	14.7712	25.1505	0	1.00603	0	22.1816	8.1285	9.33788	43.5859	7.18027	11.2112	1.51552	23.372	4.1301	23.2792	0	10.369	0	61.0919	2.90121	12.0417	0	9.34396	21.6105	0	13.7637	6.3937	6.23435	312.687	0	11.8297	0	1.36705	22.8777	39.0731	62.6688	151.705	35.2079	48.3206	9.42042	2.21506	26.429	0	0	44.3232	16.3951	1.97179
Ankle2	44.1339	0	22.8953	1.0935	47.0366	3.0181	0	0	53.4158	2.33447	0	3.59013	22.4223	21.2173	0	15.1437	28.4523	55.5062	10.369	68.4753	15.273	0	0	2.1565	51.3918	0	0	41.2911	2.55748	96.6324	64.6938	0	38.118	149.071	0	22.8777	0	21.3341	19.5749	24.8526	4.20179	9.42042	0	11.128	49.3963	0	0	0	33.5204
Ankmy2	12.0365	34.9745	17.7254	25.1505	28.222	47.2836	15.5988	2.7727	45.2873	128.396	3.35276	55.6471	7.00698	3.03105	34.3706	61.9516	0	0	0	11.4126	53.4554	23.2097	0	12.939	0	7.2035	22.1886	22.9395	19.1811	3.11717	10.7823	60.825	6.57206	0	13.6705	16.0144	0	22.6674	9.78743	8.28421	16.8072	4.71021	0	0	0	0	183.625	0	9.85893
Ankra2	4.01217	0	22.1568	25.1505	3.13577	1.00603	54.5958	0	40.6425	0	36.8803	0	22.4223	51.5278	24.7469	94.9924	25.8658	19.5022	20.738	3.80419	30.5459	20.3085	20.0694	0	56.0638	115.256	0	9.17581	23.0173	3.11717	10.7823	54.0667	9.20089	0	0	0	0	36.0012	9.78743	0	29.4125	0	0	0	31.1976	0	6.33188	0	43.3793
Ankrd10	152.462	60.9812	36.1894	39.366	108.184	20.1207	0	135.862	69.6728	65.3651	91.6421	57.4421	4.20419	39.4036	48.1189	45.4311	80.1839	0	103.69	72.2795	7.63649	23.2097	52.1805	8.62599	79.4237	7.2035	0	77.9944	3.83622	155.859	10.7823	0	111.725	103.203	1.36705	27.4532	7.81462	68.0023	9.78743	0	27.3116	0	2.21506	2.782	2.5998	0	12.6638	0	67.0407
Ankrd11	36.1095	31.3874	70.1631	55.7685	164.628	92.5551	62.3953	108.135	2.32243	23.3447	120.699	65.5199	47.6475	78.8072	82.4895	34.4175	85.357	18.002	165.904	45.6502	190.912	40.617	164.569	49.5995	56.0638	187.291	110.943	128.461	71.6094	143.39	53.9115	74.3417	118.297	263.741	79.2886	86.9351	117.219	193.34	63.6183	428.708	77.7332	28.2613	110.753	80.6779	54.5959	40.9962	6.33188	131.161	51.2665
Ankrd12	12.0365	54.7038	52.4377	113.724	112.888	12.0724	23.3982	74.8628	18.5794	67.6996	31.2924	36.7989	9.80978	30.3105	63.242	85.3555	31.0389	72.0081	10.369	7.60837	45.8189	66.7279	192.666	69.0079	60.7358	28.814	66.5658	123.873	47.3134	221.319	75.4761	229.783	94.6377	57.3349	112.098	91.5106	609.541	37.3346	386.604	95.2684	71.4305	386.237	119.613	134.927	70.1947	93.7056	6.33188	16.3951	76.8997
Ankrd13a	0	0.896783	0	0	0	35.2112	0	2.7727	24.3855	2.33447	0	13.463	23.8237	39.4036	0	11.0136	12.9329	0	0	0	0	2.90121	0	51.7559	0	0	244.074	0	2.55748	56.1091	10.7823	0	0	45.8679	1.36705	0	0	2.66676	78.2995	35.2079	29.4125	0	0	22.256	0	46.8528	0	0	1.97179
Ankrd13b	16.0487	0.896783	30.2809	54.675	117.592	7.04224	3.8997	144.18	92.8971	121.392	2.23517	1.79507	12.6126	9.09314	105.862	15.1437	121.569	0	217.75	171.188	0	63.8267	0	142.329	79.4237	7.2035	554.715	73.4065	23.0173	18.703	291.122	6.75834	59.1486	91.7358	2.73409	0	195.366	118.671	112.555	275.45	39.917	18.8408	0	122.408	202.785	0	139.301	0	120.279
Ankrd13c	44.1339	44.8391	48.7449	6.561	1.56789	16.0965	27.2979	0	26.7079	35.017	6.70552	2.6926	11.2112	10.6087	0	30.2874	23.2792	12.0014	0	64.6712	53.4554	14.5061	0	28.0345	0	21.6105	0	41.2911	26.8535	34.2889	129.388	47.3084	13.1441	0	10.9364	16.0144	7.81462	24.0008	14.6811	12.4263	0	56.5225	0	20.865	51.9961	0	88.6464	0	17.7461
Ankrd13d	96.2921	116.582	1.47712	135.594	163.06	104.628	397.77	72.0901	152.119	193.761	122.934	43.9791	65.8656	92.4469	203.474	68.8351	75.0107	1.50017	82.9522	72.2795	84.0013	89.9377	4.01388	120.764	0	115.256	0	32.1153	112.529	146.507	10.7823	27.0333	157.73	0	127.135	2.28777	117.219	70.669	239.792	6.21315	92.4394	14.1306	8.86025	4.17299	25.998	11.7132	6.33188	404.412	86.7586
Ankrd16	32.0974	56.4973	45.7906	0	4.70366	0	38.997	47.1359	18.5794	261.461	58.1145	27.8235	7.00698	12.1242	2.74965	13.767	15.5195	0	0	0	38.1824	11.6049	116.403	30.191	74.7517	0	0	73.4065	10.2299	0	0	6.75834	27.6027	0	41.0114	0	0	9.33365	0	0	69.3296	37.6817	0	62.5949	5.19961	0	6.33188	5.46502	45.3511
Ankrd17	44.1339	101.336	0	6.561	25.0862	22.1327	15.5988	119.226	1.16121	58.3617	78.231	7.18027	25.2251	69.714	130.608	31.6641	51.7315	13.5015	41.4761	110.321	15.273	40.617	48.1666	107.825	46.7198	14.407	22.1886	165.165	86.9543	81.0465	43.1292	108.133	67.0351	80.2689	98.4273	9.15106	140.663	124.004	88.0869	176.039	44.1188	61.2327	42.0862	72.3319	15.5988	193.268	785.153	0	82.815
Ankrd23	0	6.27748	39.1436	68.8905	1.56789	0	0	0	0	14.0068	0	0	0	0	5.4993	0	33.6255	0	0	0	22.9095	66.7279	16.0555	0	0	0	0	0	0	0	0	0	0	0	0	0	0	0	4.89372	0	0	0	0	0	0	5.8566	0	0	0
Ankrd24	4.01217	4.48391	0	0	20.3825	27.1629	19.4985	0	11.6121	0	1.11759	4.48767	12.6126	4.54657	38.4951	5.50681	0	31.5035	0	0	0	0	0	0	0	0	0	0	7.67244	0	0	0	0	0	35.5432	0	140.663	1.33338	0	0	0	0	0	1.391	0	0	0	0	0
Ankrd26	0	0	0	68.8905	45.4687	24.1448	0	121.999	0	42.0205	13.411	0	15.4154	6.06209	26.1217	0	0	0	62.2141	0	0	0	4.01388	0	0	0	0	0	5.11496	3.11717	0	0	6.57206	0	1.36705	32.0287	0	0	83.1932	0	2.1009	0	0	0	0	17.5698	6.33188	0	0
Ankrd27	56.1704	0.896783	92.3198	44.8335	3.13577	40.2414	0	74.8628	78.9626	65.3651	34.6452	0	4.20419	31.826	0	0	0	33.0037	51.8451	3.80419	7.63649	63.8267	0	0	0	0	0	50.4669	5.11496	0	86.2584	87.8584	10.5153	0	64.2511	2.28777	0	0	0	2.07105	100.843	164.857	0	1.391	0	46.8528	6.33188	0	0
Ankrd28	28.0852	0	0	9.8415	76.8265	3.0181	35.0973	0	17.4182	25.6792	2.23517	17.0531	4.20419	3.03105	48.1189	5.50681	0	0	114.059	7.60837	114.547	40.617	24.0833	101.355	0	0	0	13.7637	0	3.11717	53.9115	6.75834	15.773	0	0	0	0	0	34.256	18.6395	0	18.8408	0	1.391	23.3982	46.8528	50.6551	0	1.97179
Ankrd29	0	0	0.738559	0	0	0	0	2.7727	0	0	0	45.7742	2.80279	18.1863	19.2476	1.3767	0	0	0	0	0	0	0	0	0	0	0	22.9395	1.27874	0	0	0	0	0	0	0	0	0	0	0	0	0	0	0	88.3933	0	0	0	0
Ankrd32	4.01217	0.896783	8.12415	43.74	7.83944	6.0362	3.8997	0	0	0	29.0572	0	9.80978	3.03105	0	6.88351	20.6926	10.5012	31.1071	7.60837	22.9095	14.5061	28.0972	38.817	0	0	0	18.3516	3.83622	34.2889	10.7823	13.5167	22.345	11.467	0	2.28777	0	13.3338	0	20.7105	10.5045	0	93.0326	5.56399	0	23.4264	6.33188	0	11.8307
Ankrd33b	16.0487	1.79357	8.86271	16.4025	12.5431	44.2655	0	85.9536	0	100.382	39.1155	7.18027	1.4014	3.03105	8.24895	67.4584	0	0	238.488	83.6921	0	55.1231	216.75	0	42.0478	0	66.5658	87.1702	60.1008	112.218	10.7823	13.5167	22.345	0	0	98.3739	31.2585	24.0008	4.89372	70.4158	6.30269	28.2613	161.7	52.8579	103.992	322.113	18.9956	10.93	1.97179
Ankrd34a	264.803	8.07105	86.4114	7.6545	156.789	170.02	0	2.7727	89.4135	126.061	75.9959	0.897533	37.8377	12.1242	2.74965	5.50681	111.223	133.515	155.535	3.80419	137.457	5.80243	0	0	51.3918	252.123	0	4.5879	66.4945	3.11717	172.517	0	56.5198	34.4009	1.36705	54.9064	15.6292	28.0009	0	0	46.2197	9.42042	2.21506	250.38	0	5.8566	12.6638	0	1.97179
Ankrd34b	0	0	0	0	0	0	0	0	1.16121	0	0	0	0	0	1.37483	0	0	0	0	3.80419	0	0	0	0	0	0	0	0	2.55748	71.695	0	0	15.773	0	0	0	0	0	0	0	0	0	0	0	0	0	0	0	0
Ankrd34c	36.1095	0	0	0	36.0614	0	0	0	1.16121	0	0	0	0	0	0	0	0	0	0	0	0	0	0	0	0	0	0	0	0	0	0	0	0	0	0	0	0	1.33338	0	0	0	0	0	0	0	0	0	0	0
Ankrd35	0	0.896783	0	65.61	50.1724	11.0664	0	0	0	39.686	0	0.897533	15.4154	21.2173	0	0	0	0	10.369	76.0837	0	2.90121	0	0	0	0	22.1886	0	3.83622	0	0	0	0	0	0	0	0	0	44.0434	0	0	0	0	0	0	0	284.935	0	0
Ankrd37	0	0	0	0	0	0	0	0	22.0631	0	5.58793	0	9.80978	0	20.6224	0	5.17315	0	0	0	0	0	4.01388	0	0	0	0	27.5274	2.55748	6.23435	183.299	0	0	0	1.36705	0	46.8877	6.66689	0	24.8526	31.5134	0	66.4519	1.391	0	0	6.33188	0	39.4357
Ankrd39	36.1095	21.5228	47.2678	38.2725	1.56789	1.00603	27.2979	0	33.6752	21.0102	1.11759	28.7211	2.80279	1.51552	52.2434	1.3767	0	0	0	0	0	66.7279	0	133.703	0	0	0	4.5879	6.3937	3.11717	75.4761	0	26.2883	0	82.0227	25.1654	0	0	29.3623	0	88.2376	0	2.21506	16.692	0	0	6.33188	0	0
Ankrd40	92.2799	2.69035	30.2809	62.3295	70.5549	42.2534	85.7935	22.1816	82.4462	4.66894	0	17.0531	30.8307	25.7639	4.12448	27.534	18.106	4.50051	0	0	0	40.617	0	64.6949	93.4396	165.681	22.1886	0	23.0173	84.1637	32.3469	6.75834	93.3233	11.467	0	27.4532	78.1462	65.3355	4.89372	0	4.20179	178.988	46.5163	57.0309	2.5998	0	6.33188	229.531	0
Ankrd42	0	46.6327	0	6.561	1.56789	28.169	42.8967	0	0	0	1.11759	68.2125	0	0	52.2434	28.9107	0	1.50017	0	102.713	0	0	0	43.13	0	57.628	0	0	5.11496	0	10.7823	0	21.0306	11.467	28.708	0	0	0	0	124.263	21.009	0	126.259	0	0	0	0	0	0
Ankrd44	0	0.896783	0	0	0	0	0	0	0	0	0	0	0	0	1.37483	0	0	0	20.738	0	0	0	0	0	0	0	0	0	5.11496	0	43.1292	0	0	45.8679	0	0	0	0	39.1497	0	21.009	4.71021	0	0	10.3992	5.8566	0	0	0
Ankrd45	0	0	5.90847	24.057	23.5183	0	0	0	95.2196	0	69.2903	0	1.4014	25.7639	78.365	24.7806	0	1.50017	10.369	0	0	0	0	69.0079	18.6879	0	0	36.7032	7.67244	40.5233	0	0	18.4018	0	12.3034	11.4388	0	0	0	28.9947	33.6143	0	0	0	20.7984	0	0	153.021	33.5204
Ankrd46	248.754	0.896783	78.2872	91.854	73.6907	211.267	113.091	72.0901	195.084	32.6826	20.1165	129.245	53.2531	107.602	15.1231	121.15	2.58658	0	41.4761	0	99.2743	52.2219	4.01388	2.1565	177.535	115.256	22.1886	114.698	106.135	102.867	53.9115	13.5167	159.044	68.8019	222.828	322.575	171.922	186.673	0	91.1263	31.5134	37.6817	4.43013	84.8509	49.3963	29.283	12.6638	5.46502	96.6176
Ankrd49	0	0	0	7.6545	9.40732	49.2957	0	52.6812	17.4182	0	50.2914	0	4.20419	4.54657	6.87413	0	0	0	10.369	0	0	0	0	0	0	0	0	0	7.67244	0	53.9115	0	0	0	0	13.7266	0	0	0	0	0	4.71021	0	20.865	0	0	0	0	0
Ankrd50	0	0	0	0	9.40732	0	0	0	0	0	1.11759	68.2125	5.60559	0	0	1.3767	0	0	10.369	19.0209	0	0	20.0694	0	18.6879	28.814	0	0	11.5087	0	10.7823	0	6.57206	0	19.1386	0	0	1.33338	0	0	0	0	0	0	2.5998	0	0	0	0
Ankrd52	48.146	0	21.4182	8.748	1.56789	10.0603	0	0	45.2873	4.66894	0	0.897533	0	19.7018	9.62378	66.0817	5.17315	6.00068	0	0	152.73	5.80243	0	0	60.7358	0	110.943	18.3516	11.5087	90.3981	0	0	67.0351	194.939	0	102.949	0	112.004	151.705	248.526	31.5134	0	2.21506	107.107	0	0	0	0	74.9279
Ankrd54	60.1825	182.047	0	41.553	1.56789	36.2172	0	0	1.16121	0	0	17.0531	9.80978	9.09314	0	0	108.636	1.50017	217.75	3.80419	145.093	139.258	0	2.1565	0	14.407	0	68.8186	8.95118	3.11717	161.734	0	10.5153	0	101.161	32.0287	125.034	144.005	4.89372	33.1368	2.1009	127.176	2.21506	0	36.3972	5.8566	6.33188	0	1.97179
Ankrd6	56.1704	0.896783	0	0	0	1.00603	7.79941	0	16.257	0	18.999	0	0	0	0	2.7534	0	0	31.1071	129.342	0	8.70364	48.1666	0	0	0	0	0	1.27874	12.4687	0	0	39.4324	137.604	49.2136	32.0287	15.6292	2.66676	127.237	12.4263	39.917	84.7838	0	94.5879	0	5.8566	0	0	0
Ankrd63	0	0	0	0	0	0	0	0	1.16121	0	0	0	1.4014	0	31.621	0	0	13.5015	0	34.2377	0	0	0	0	0	0	0	0	14.0661	0	0	0	31.5459	57.3349	0	0	0	9.33365	0	0	0	0	0	0	0	0	0	0	0
Ankrd9	0	0	31.0195	144.342	0	58.35	159.888	0	31.3528	2.33447	1.11759	0	4.20419	9.09314	0	57.8215	0	159.018	0	0	0	0	0	0	0	0	0	0	8.95118	3.11717	107.823	0	24.9738	0	0	22.8777	0	0	0	0	23.1099	4.71021	0	45.9029	2.5998	0	12.6638	0	0
Anks1	0	0	0	77.6385	6.27155	0	0	0	54.5771	0	0	18.8482	5.60559	0	4.12448	0	41.3852	0	72.5832	0	76.3649	0	0	0	0	0	22.1886	4.5879	6.3937	31.1717	0	6.75834	0	91.7358	0	4.57553	0	0	0	153.258	0	65.9429	0	9.73699	106.592	0	6.33188	0	1.97179
Anks1b	64.1947	347.055	72.3788	298.525	225.776	37.2233	148.189	166.362	76.6401	67.6996	137.463	88.8558	246.646	174.285	147.106	126.657	80.1839	87.0098	217.75	140.755	137.457	411.972	790.735	196.241	205.567	28.814	488.149	211.044	173.909	177.679	194.081	94.6167	174.817	389.877	423.784	121.252	171.922	222.674	117.449	202.963	100.843	9.42042	93.0326	185.003	77.9941	64.4226	37.9913	0	222.812
Anks3	4.01217	64.5684	130.725	160.744	98.7769	3.0181	3.8997	169.135	63.8668	11.6723	75.9959	68.2125	7.00698	0	2.74965	23.4039	0	0	0	15.2167	0	191.48	72.2499	194.085	42.0478	0	22.1886	9.17581	30.6898	0	97.0406	47.3084	1.31441	91.7358	60.15	210.474	109.405	102.67	92.9806	20.7105	27.3116	65.9429	2.21506	29.211	33.7974	111.275	88.6464	0	11.8307
Anks6	32.0974	58.2909	0	0	64.2834	0	0	0	0	35.017	0	4.48767	0	0	30.2462	22.0272	2.58658	1.50017	103.69	0	0	0	12.0417	0	0	0	0	0	0	0	0	0	2.62883	0	0	0	7.81462	14.6672	0	0	2.1009	0	0	0	0	0	0	0	45.3511
Ankzf1	4.01217	175.769	0	63.423	32.9256	1.00603	7.79941	0	33.6752	30.3481	37.9979	22.4383	1.4014	34.857	31.621	13.767	33.6255	0	31.1071	72.2795	53.4554	14.5061	40.1388	51.7559	56.0638	0	0	9.17581	1.27874	9.35152	0	0	1.31441	0	1.36705	2.28777	0	0	0	0	21.009	0	0	0	2.5998	0	0	27.3251	9.85893
Ano10	0	95.9558	0	0	0	0	0	0	44.1261	0	0	19.7457	29.4293	10.6087	0	26.1573	2.58658	1.50017	0	0	0	20.3085	0	0	0	0	0	0	5.11496	0	0	0	21.0306	0	0	0	0	0	0	0	0	4.71021	2.21506	1.391	0	0	6.33188	0	88.7304
Ano3	12.0365	0	83.4571	39.366	86.2338	35.2112	42.8967	121.999	66.1892	51.3583	32.41	0.897533	5.60559	37.8881	78.365	13.767	82.7704	3.00034	31.1071	83.6921	129.82	78.3328	4.01388	306.223	205.567	0	421.583	18.3516	21.7386	6.23435	32.3469	74.3417	19.7162	11.467	124.401	18.3021	46.8877	60.002	9.78743	136.689	168.072	32.9715	0	0	5.19961	134.702	189.956	10.93	84.7868
Ano4	0	0	0	0	250.862	1.00603	0	2.7727	0	65.3651	1.11759	52.0569	21.0209	15.1552	2.74965	60.5749	0	0	0	3.80419	0	0	0	6.46949	0	0	0	0	6.3937	3.11717	0	67.5834	0	0	0	0	0	0	0	0	2.1009	0	0	0	0	52.7094	0	0	67.0407
Ano6	0	0	0	1.0935	42.333	32.1931	35.0973	49.9085	0	11.6723	1.11759	122.962	1.4014	15.1552	13.7483	2.7534	0	10.5012	20.738	49.4544	0	2.90121	0	99.1989	60.7358	7.2035	0	96.346	12.7874	77.9294	0	6.75834	0	11.467	13.6705	2.28777	0	9.33365	19.5749	0	0	4.71021	2.21506	0	2.5998	0	12.6638	5.46502	1.97179
Ano8	0	10.7614	0	0	1.56789	0	0	0	0	0	0	0	0	0	4.12448	0	0	0	0	11.4126	0	0	0	0	4.67198	0	0	4.5879	0	0	0	0	15.773	0	0	0	0	8.00027	0	4.1421	0	32.9715	0	0	2.5998	0	0	0	15.7743
Anp32a	48.146	12.555	41.3593	44.8335	4.70366	2.01207	15.5988	5.54539	15.0958	0	3.35276	38.5939	14.014	40.9191	60.4923	67.4584	23.2792	6.00068	0	26.6293	30.5459	2.90121	0	4.313	23.3599	43.221	177.509	4.5879	30.6898	6.23435	53.9115	6.75834	64.4062	45.8679	47.8466	22.8777	31.2585	32.0011	0	66.2737	12.6054	0	13.2904	25.038	2.5998	0	25.3275	0	17.7461
Anp32b	0	11.6582	0	7.6545	21.9504	30.181	15.5988	0	35.9976	2.33447	3.35276	0	29.4293	21.2173	56.3678	5.50681	25.8658	58.5066	10.369	0	22.9095	20.3085	84.2916	43.13	9.34396	0	0	0	14.0661	21.8202	0	0	13.1441	22.934	16.4045	0	31.2585	6.66689	0	28.9947	4.20179	32.9715	46.5163	0	2.5998	17.5698	6.33188	0	17.7461
Anp32e	56.1704	1.79357	24.3724	9.8415	0	14.0845	11.6991	2.7727	1.16121	14.0068	2.23517	107.704	7.00698	15.1552	35.7455	5.50681	5.17315	51.0057	0	0	0	26.1109	0	4.313	42.0478	21.6105	0	4.5879	43.4772	0	0	0	68.3495	80.2689	98.4273	11.4388	31.2585	106.67	19.5749	0	0	4.71021	35.441	29.211	25.998	0	6.33188	0	5.91536
Antxr1	16.0487	0	0	0	20.3825	7.04224	0	13.8635	0	25.6792	0	0	0	0	0	0	0	0	0	0	0	0	0	0	0	0	0	0	5.11496	0	0	0	0	68.8019	1.36705	0	0	0	0	0	12.6054	0	0	0	0	0	0	0	0
Antxr2	0	0	0	0	0	0	0	0	0	0	0	0	0	0	0	0	0	0	82.9522	0	53.4554	0	0	0	0	0	0	0	0	0	10.7823	0	21.0306	0	0	0	70.3316	0	0	0	0	0	0	0	0	0	12.6638	0	0
Anxa11	0	26.0067	0	0	0	0	0	0	0	0	41.3507	0	4.20419	0	0	8.26021	0	0	0	15.2167	0	2.90121	0	0	4.67198	0	0	18.3516	0	18.703	0	20.275	38.118	0	0	0	0	5.33351	0	0	27.3116	47.1021	0	9.73699	7.79941	0	0	0	0
Anxa2	0	0	0	0	0	0	0	0	0	0	0	0	7.00698	4.54657	0	0	0	0	0	0	0	0	0	0	0	0	0	0	0	0	0	0	0	0	0	0	0	0	0	0	0	0	0	0	0	0	0	0	0
Anxa3	0	0	0.738559	0	0	0	15.5988	0	0	0	0	0	9.80978	6.06209	0	0	62.0778	0	0	0	0	0	0	0	0	0	0	0	5.11496	0	0	0	0	0	0	0	0	0	0	0	0	0	0	0	0	0	0	0	0
Anxa4	0	0	0	0	0	0	0	0	0	9.33788	0	0	0	0	0	8.26021	0	0	0	0	0	0	0	0	0	0	0	13.7637	2.55748	0	0	0	0	0	0	0	0	0	0	0	0	0	0	0	0	0	0	43.7202	0
Anxa5	0	192.808	37.6665	53.5815	174.035	32.1931	70.1947	141.408	18.5794	238.116	82.7014	49.3643	21.0209	40.9191	1.37483	8.26021	7.75973	1.50017	10.369	0	7.63649	14.5061	68.236	125.077	0	0	0	4.5879	8.95118	46.7576	0	0	2.62883	80.2689	53.3148	0	15.6292	0	78.2995	2.07105	0	235.51	4.43013	13.91	7.79941	64.4226	12.6638	0	0
Anxa6	188.572	268.138	78.2872	64.5165	161.492	213.279	132.59	2.7727	135.862	228.778	207.871	38.5939	40.6405	83.3538	52.2434	101.876	64.6644	18.002	10.369	0	244.368	60.9255	64.2221	288.971	116.8	93.6455	133.132	13.7637	51.1496	0	107.823	135.167	0	0	35.5432	162.431	210.995	40.0013	4.89372	60.0605	46.2197	0	179.42	200.304	7.79941	0	18.9956	0	74.9279
Anxa7	28.0852	0	0.738559	78.732	6.27155	1.00603	70.1947	110.908	3.48364	0	15.6462	0.897533	7.00698	36.3725	8.24895	1.3767	5.17315	187.521	72.5832	3.80419	0	40.617	20.0694	12.939	4.67198	0	0	45.879	8.95118	3.11717	10.7823	6.75834	22.345	0	5.46818	27.4532	0	24.0008	14.6811	51.7763	56.7242	61.2327	2.21506	22.256	111.792	11.7132	0	0	1.97179
Aoc2	0	0	0.738559	0	0	0	19.4985	72.0901	6.96728	100.382	21.2341	0	0	0	0	0	0	0	0	0	0	63.8267	0	0	0	0	0	0	0	21.8202	0	0	36.8036	0	8.20227	2.28777	0	21.3341	0	0	6.30269	0	0	9.73699	0	0	0	0	69.0125
Aox4	0	0	61.3004	0	0	27.1629	0	0	0	0	56.9969	0	0	0	0	0	15.5195	0	0	0	0	0	0	0	0	0	0	0	0	0	0	0	0	0	0	0	0	0	0	0	0	0	0	0	0	0	6.33188	0	0
Ap1ar	32.0974	0.896783	42.0978	10.935	0	0	0	85.9536	0	35.017	0	28.7211	2.80279	10.6087	2.74965	8.26021	10.3463	0	0	0	84.0013	8.70364	0	2.1565	32.7039	0	0	9.17581	12.7874	40.5233	0	6.75834	28.9171	0	5.46818	0	0	1.33338	0	0	18.9081	28.2613	0	15.301	2.5998	5.8566	0	5.46502	15.7743
Ap1b1	4.01217	0.896783	284.345	171.679	78.3944	65.3922	206.684	232.907	59.2219	11.6723	147.521	3.59013	44.8447	84.8693	10.9986	129.41	67.251	232.526	0	3.80419	38.1824	81.234	0	4.313	256.959	273.733	66.5658	59.6428	218.665	68.5778	64.6938	6.75834	51.2621	481.613	239.233	171.582	234.439	148.005	181.068	66.2737	153.365	108.335	263.593	47.2939	202.785	0	6.33188	0	104.505
Ap1g1	0	60.9812	0	13.122	14.111	62.3741	3.8997	5.54539	32.514	53.6928	13.411	42.1841	21.0209	39.4036	13.7483	11.0136	0	0	31.1071	3.80419	61.0919	0	0	2.1565	56.0638	7.2035	22.1886	4.5879	66.4945	84.1637	0	0	64.4062	22.934	42.3784	11.4388	0	5.33351	29.3623	2.07105	6.30269	23.551	0	34.775	0	105.419	0	10.93	0
Ap1g2	0	58.2909	5.90847	0	1.56789	0	0	0	0	0	0	0	2.80279	0	0	0	0	0	0	0	0	0	0	32.3475	0	0	0	0	0	0	0	0	0	0	0	0	0	0	0	0	0	0	0	0	0	0	0	0	25.6332
Ap1m1	116.353	47.5295	161.006	0	98.7769	139.839	85.7935	119.226	146.313	224.109	60.3496	100.524	44.8447	89.4158	191.101	59.1982	183.647	54.0061	134.797	357.593	45.8189	84.1352	4.01388	71.1644	4.67198	158.477	377.206	114.698	90.7905	56.1091	10.7823	6.75834	17.0874	0	53.3148	43.4676	85.9609	173.339	4.89372	80.771	207.989	9.42042	2.21506	93.1969	12.999	87.849	234.28	5.46502	92.674
Ap1s1	168.511	55.6005	133.679	263.533	3.13577	81.4888	101.392	5.54539	114.96	39.686	5.58793	1.79507	140.14	157.614	56.3678	173.464	173.301	160.518	10.369	72.2795	320.732	58.0243	4.01388	2.1565	0	57.628	0	151.401	113.808	6.23435	10.7823	0	193.219	126.137	72.4534	356.892	250.068	178.673	127.237	70.4158	121.852	4.71021	166.13	173.875	83.1937	5.8566	0	0	5.91536
Ap1s2	0	30.4906	0	0	1.56789	19.1146	0	0	0	0	0	328.497	21.0209	12.1242	16.4979	23.4039	12.9329	33.0037	0	0	0	0	0	0	70.0797	0	0	0	2.55748	6.23435	0	0	36.8036	0	1.36705	2.28777	0	2.66676	0	2.07105	14.7063	0	2.21506	0	0	0	0	0	0
Ap2a1	24.073	86.9879	216.398	3.2805	26.6541	461.77	77.9941	152.498	125.411	126.061	53.6441	351.833	126.126	113.664	184.227	176.218	126.742	456.051	20.738	3.80419	22.9095	81.234	60.2083	94.8859	242.943	100.849	266.263	197.28	70.3307	162.093	129.388	0	69.6639	172.005	200.956	137.266	429.804	114.671	4.89372	45.5631	218.493	230.8	155.054	200.304	332.775	76.1358	158.297	10.93	214.925
Ap2a2	72.219	52.0134	178.731	17.496	64.2834	113.682	257.38	163.589	66.1892	121.392	162.05	57.4421	57.4573	101.54	92.1133	280.847	155.195	324.036	114.059	209.23	122.184	130.555	184.639	103.512	154.175	302.547	199.697	275.274	237.846	134.039	194.081	27.0333	340.433	240.807	211.892	208.187	132.849	309.344	63.6183	118.05	193.282	146.016	365.485	178.048	119.591	11.7132	18.9956	0	226.755
Ap2b1	48.146	3.58713	22.1568	59.049	3.13577	123.742	97.4926	97.0444	16.257	32.6826	82.7014	51.1594	42.0419	57.5899	12.3734	112.89	142.262	81.0091	165.904	30.4335	99.2743	118.95	64.2221	103.512	149.503	144.07	0	73.4065	53.7071	37.4061	43.1292	0	95.9521	137.604	140.806	130.403	132.849	126.671	53.8309	12.4263	178.576	37.6817	121.828	79.2869	70.1947	70.2792	25.3275	0	1.97179
Ap2m1	136.414	41.252	96.0126	53.5815	39.1972	74.4465	38.997	85.9536	53.4158	49.0239	63.7024	31.4137	64.4642	71.2296	46.7441	86.7322	82.7704	139.516	0	68.4753	22.9095	29.0121	92.3193	21.565	107.456	93.6455	0	110.11	80.5606	49.8748	32.3469	67.5834	84.1224	91.7358	62.8841	73.2085	23.4439	72.0024	24.4686	97.3394	105.045	0	77.5272	141.882	83.1937	17.5698	63.3188	5.46502	61.1254
Ap2s1	445.351	102.233	364.109	27.3375	53.3082	234.406	206.684	80.4082	276.369	7.00341	163.168	63.7249	276.075	292.496	313.46	514.886	338.841	708.08	31.1071	110.321	366.551	2.90121	52.1805	4.313	205.567	533.059	22.1886	220.219	264.699	6.23435	183.299	74.3417	127.498	137.604	169.514	487.294	164.107	212.007	181.068	31.0658	81.9349	23.551	170.56	210.041	249.581	11.7132	25.3275	16.3951	141.969
Ap3b1	0	3.58713	2.21568	6.561	21.9504	76.4586	0	0	0	2.33447	0	0	0	45.4657	0	0	5.17315	0	20.738	38.0419	0	75.4316	16.0555	0	23.3599	93.6455	22.1886	9.17581	2.55748	3.11717	10.7823	0	0	11.467	0	0	0	0	14.6811	28.9947	2.1009	28.2613	0	1.391	0	105.419	0	10.93	0
Ap3b2	0	57.3941	43.575	9.8415	195.986	107.646	120.891	0	67.3504	205.433	267.103	166.044	40.6405	39.4036	182.852	115.643	113.809	222.025	41.4761	3.80419	7.63649	95.7401	116.403	120.764	158.847	172.884	66.5658	68.8186	42.1984	105.984	43.1292	33.7917	31.5459	275.208	135.338	4.57553	7.81462	64.0022	141.918	64.2026	77.7332	0	4.43013	90.4149	98.7925	23.4264	18.9956	5.46502	94.6458
Ap3d1	385.168	80.7105	307.24	160.744	167.764	307.846	218.383	149.726	161.409	186.758	94.9948	221.691	61.6615	195.502	49.4937	174.841	157.781	96.0108	82.9522	239.664	53.4554	414.874	208.722	157.424	9.34396	259.326	288.452	100.934	213.55	327.303	355.816	94.6167	176.131	114.67	10.9364	267.669	132.849	137.338	78.2995	281.663	161.769	202.539	228.151	260.117	280.779	40.9962	196.288	81.9754	360.837
Ap3m1	0	32.2842	0	0	34.4935	20.1207	0	113.681	0	18.6758	24.5869	17.9507	44.8447	12.1242	1.37483	12.3903	0	0	0	15.2167	0	8.70364	0	0	4.67198	79.2385	0	0	5.11496	0	0	74.3417	0	0	0	4.57553	0	0	0	39.35	14.7063	0	0	15.301	0	0	6.33188	60.1153	0
Ap3m2	136.414	0.896783	112.261	1.0935	0	312.877	54.5958	88.7263	140.507	2.33447	34.6452	115.782	18.2182	18.1863	54.993	176.218	7.75973	153.017	10.369	0	84.0013	0	4.01388	34.504	79.4237	0	0	119.286	118.923	9.35152	0	0	5.25765	11.467	1.36705	45.7553	7.81462	69.3357	0	6.21315	27.3116	4.71021	126.259	37.5569	0	0	12.6638	5.46502	53.2382
Ap3s1	4.01217	5.3807	0	0	0	1.00603	0	0	3.48364	0	2.23517	0	5.60559	0	2.74965	15.1437	0	0	0	0	7.63649	0	0	0	0	7.2035	0	0	6.3937	0	0	0	1.31441	0	2.73409	4.57553	31.2585	4.00013	9.78743	0	2.1009	0	2.21506	4.17299	0	0	12.6638	0	0
Ap3s2	24.073	0	16.2483	2.187	10.9752	2.01207	0	0	0	0	62.5848	74.4953	32.2321	34.857	72.8657	33.0408	0	76.5086	10.369	0	0	75.4316	72.2499	0	14.0159	0	0	4.5879	19.1811	0	10.7823	0	0	114.67	121.667	0	109.405	26.6676	0	0	0	0	0	43.1209	0	0	12.6638	0	1.97179
Ap4b1	4.01217	0	53.1762	0	0	101.609	0	2.7727	0	2.33447	1.11759	0	8.40838	0	0	0	41.3852	0	0	0	0	0	0	0	0	7.2035	0	0	0	0	0	67.5834	10.5153	0	5.46818	25.1654	0	0	0	0	0	0	0	6.95499	0	0	0	0	0
Ap4e1	0	56.4973	0	0	0	2.01207	0	0	0	0	1.11759	10.7704	0	4.54657	0	0	0	0	10.369	0	0	0	0	0	4.67198	0	0	41.2911	30.6898	0	0	0	0	0	20.5057	0	0	0	0	0	0	61.2327	0	0	15.5988	0	0	0	9.85893
Ap4m1	0	0	0	10.935	37.6293	1.00603	0	0	6.96728	0	14.5286	0	1.4014	3.03105	0	0	0	0	0	0	7.63649	2.90121	0	0	0	0	0	45.879	0	3.11717	0	0	3.94324	0	1.36705	0	109.405	0	0	0	0	0	0	0	0	0	0	0	9.85893
Ap4s1	12.0365	0	9.60126	22.9635	1.56789	25.1508	23.3982	63.772	0	0	0	53.852	19.6196	69.714	93.4881	66.0817	0	66.0074	0	7.60837	7.63649	31.9134	24.0833	34.504	0	50.4245	0	18.3516	11.5087	0	0	0	18.4018	0	19.1386	52.6186	70.3316	1.33338	9.78743	0	21.009	94.2042	68.667	18.083	5.19961	11.7132	0	5.46502	1.97179
Ap5b1	0	0	0	0	0	0	0	0	0	0	0	0	2.80279	0	0	0	0	0	0	0	0	0	0	0	0	0	0	22.9395	6.3937	0	0	0	0	0	0	0	0	0	0	0	0	0	0	0	0	0	0	0	0
Ap5m1	0	0	0	0	28.222	0	0	0	2.32243	0	0	0	0	3.03105	21.9972	2.7534	0	0	0	38.0419	0	0	4.01388	2.1565	0	0	0	22.9395	2.55748	0	86.2584	0	0	0	0	48.0431	0	0	0	0	8.40358	0	0	0	0	0	0	0	0
Ap5s1	0	1.79357	34.7123	43.74	68.987	24.1448	0	0	67.3504	0	82.7014	0	0	57.5899	0	39.9243	0	0	0	0	7.63649	2.90121	124.43	148.798	0	0	0	4.5879	14.0661	0	0	0	1.31441	0	60.15	48.0431	0	0	4.89372	0	0	0	170.56	1.391	44.1967	0	0	0	0
Ap5z1	0	0.896783	11.0784	66.7035	47.0366	1.00603	0	22.1816	0	0	1.11759	0	61.6615	12.1242	1.37483	6.88351	43.9718	43.5049	10.369	0	7.63649	49.3206	0	170.363	0	0	22.1886	4.5879	14.0661	49.8748	0	0	39.4324	80.2689	9.56932	32.0287	7.81462	18.6673	0	0	0	42.3919	2.21506	0	0	0	6.33188	0	0
Apaf1	0	0	0	7.6545	0	0	0	0	0	2.33447	0	16.1556	0	0	0	0	0	0	10.369	0	0	0	0	0	0	0	0	18.3516	0	3.11717	0	0	0	0	36.9102	0	0	4.00013	0	57.9894	0	0	0	20.865	0	0	0	0	23.6614
Apba1	0	15.2453	67.9474	0	1.56789	0	0	0	0	7.00341	0	18.8482	15.4154	40.9191	0	4.1301	33.6255	103.512	10.369	0	22.9095	0	0	4.313	4.67198	79.2385	0	9.17581	15.3449	9.35152	21.5646	0	0	34.4009	9.56932	0	0	10.667	73.4057	115.979	21.009	0	0	0	0	0	18.9956	0	0
Apba2	445.351	143.485	223.783	12.0285	158.357	293.762	705.846	0	97.542	119.058	179.931	213.613	67.267	118.211	59.1175	322.148	72.4241	340.538	145.166	125.538	229.095	185.678	128.444	142.329	303.679	453.821	44.3772	334.917	121.48	3.11717	226.428	168.958	135.385	68.8019	154.476	585.668	93.7755	66.6689	112.555	109.766	100.843	23.551	2.21506	26.429	171.587	35.1396	183.625	546.502	29.5768
Apba3	0	41.252	19.2025	0	68.987	0	3.8997	0	164.892	4.66894	0	0.897533	11.2112	24.2484	74.2406	56.4448	116.396	1.50017	10.369	220.643	30.5459	98.6413	341.18	0	158.847	7.2035	88.7543	0	63.937	3.11717	129.388	155.442	0	11.467	4.10114	2.28777	0	0	0	2.07105	0	9.42042	174.99	90.4149	0	29.283	0	0	47.3229
Apbb1	280.852	6.27748	834.571	226.354	139.542	718.308	358.773	58.2266	646.796	151.741	463.798	408.378	336.335	234.906	206.224	651.18	403.506	183.021	93.3212	315.747	190.912	95.7401	256.889	474.43	149.503	605.094	599.092	504.669	424.542	109.101	53.9115	168.958	264.197	252.274	262.473	521.611	312.585	274.676	68.512	101.482	602.957	230.8	722.111	708.018	226.183	240.121	348.254	54.6502	98.5893
Apbb1ip	0	0	0	0	0	0	0	58.2266	0	2.33447	0	9.87287	16.8168	4.54657	2.74965	0	0	16.5019	0	0	0	0	0	0	0	0	0	0	0	0	0	0	0	0	0	0	0	0	0	0	0	0	0	0	2.5998	0	0	0	0
Apbb2	84.2555	0	25.111	1.0935	17.2468	5.03017	0	0	27.8691	39.686	18.999	30.5161	25.2251	51.5278	26.1217	20.6505	33.6255	1.50017	41.4761	0	0	63.8267	0	32.3475	182.207	0	0	36.7032	48.5921	0	0	135.167	132.756	34.4009	15.0375	0	101.59	36.0012	19.5749	60.0605	0	0	2.21506	11.128	109.192	17.5698	0	0	0
Apbb3	32.0974	109.408	17.7254	266.814	119.159	2.01207	93.5929	113.681	275.208	74.703	31.2924	153.478	19.6196	19.7018	9.62378	42.6777	33.6255	3.00034	0	140.755	0	26.1109	172.597	2.1565	14.0159	14.407	22.1886	4.5879	34.526	90.3981	53.9115	60.825	0	0	0	48.0431	31.2585	53.3351	9.78743	4.1421	2.1009	47.1021	6.64519	29.211	0	0	6.33188	5.46502	92.674
Apc	80.2434	139.001	228.953	40.4595	172.468	134.809	46.7964	13.8635	89.4135	112.055	216.812	18.8482	44.8447	124.273	83.8643	103.253	312.976	93.0105	72.5832	224.447	45.8189	98.6413	76.2638	133.703	238.271	345.768	643.469	197.28	136.825	236.905	431.292	324.4	88.0657	149.071	181.817	75.4963	31.2585	20.0007	205.536	275.45	81.9349	164.857	518.325	89.0239	38.997	0	31.6594	5.46502	3.94357
Apc2	0	104.027	0	33.8985	78.3944	36.2172	171.587	8.31809	66.1892	44.3549	1.11759	0	36.4363	31.826	5.4993	17.8971	67.251	58.5066	10.369	3.80419	7.63649	46.4194	240.833	0	18.6879	136.867	0	9.17581	65.2157	0	10.7823	108.133	88.0657	160.538	0	4.57553	0	1.33338	97.8743	37.2789	75.6323	188.408	0	4.17299	77.9941	17.5698	0	0	29.5768
Apeh	0	141.692	0	97.3215	0	15.0905	0	88.7263	0	0	0	0	8.40838	0	0	0	7.75973	0	0	0	7.63649	0	0	4.313	0	0	0	0	2.55748	0	0	0	0	0	0	9.15106	0	1.33338	0	0	0	0	0	1.391	2.5998	0	0	0	0
Apex1	16.0487	9.86461	6.64703	0	10.9752	14.0845	0	11.0908	0	7.00341	16.7638	7.18027	0	4.54657	0	0	23.2792	0	0	0	0	0	0	36.6605	28.0319	50.4245	0	32.1153	3.83622	9.35152	0	0	18.4018	0	2.73409	6.8633	7.81462	12.0004	0	0	10.5045	65.9429	0	18.083	2.5998	17.5698	6.33188	0	17.7461
Apex2	0	13.4517	0	78.732	20.3825	13.0784	0	16.6362	0	0	1.11759	14.3605	5.60559	3.03105	2.74965	12.3903	0	1.50017	10.369	0	15.273	2.90121	0	40.9735	0	0	0	9.17581	0	15.5859	0	0	0	0	28.708	0	0	0	53.8309	0	0	9.42042	0	22.256	0	0	0	5.46502	13.8025
Aph1a	0	0	0	3.2805	0	1.00603	0	0	9.28971	0	5.58793	0	1.4014	1.51552	0	0	0	0	10.369	3.80419	0	0	0	0	0	0	0	0	0	0	0	0	1.31441	0	0	0	0	8.00027	0	0	0	14.1306	0	0	0	0	0	0	0
Aph1b	0	0	0	0	0	0	3.8997	0	0	11.6723	8.94069	26.0285	18.2182	0	0	0	15.5195	0	0	0	0	23.2097	0	0	0	0	0	9.17581	7.67244	0	0	0	0	0	0	0	0	0	0	0	2.1009	4.71021	0	0	2.5998	0	0	0	0
Aph1c	0	0	8.86271	0	0	0	0	44.3632	0	0	0	28.7211	0	0	0	0	0	3.00034	0	0	0	0	4.01388	0	32.7039	7.2035	0	0	1.27874	0	0	0	0	0	0	0	0	0	58.7246	0	0	0	0	0	0	0	6.33188	0	0
Api5	0	26.0067	5.16991	0	34.4935	14.0845	74.0944	2.7727	27.8691	0	27.9397	43.0816	14.014	24.2484	0	0	0	0	10.369	7.60837	15.273	14.5061	0	8.62599	116.8	0	0	22.9395	8.95118	143.39	0	0	35.4891	68.8019	36.9102	57.1942	7.81462	1.33338	0	0	21.009	0	0	23.647	20.7984	0	25.3275	0	55.21
Apip	32.0974	0.896783	45.7906	10.935	37.6293	50.3017	0	49.9085	23.2243	0	7.8231	0	25.2251	21.2173	1.37483	19.2738	15.5195	0	0	0	7.63649	0	0	0	0	0	0	0	12.7874	0	32.3469	101.375	0	0	27.3409	18.3021	0	0	0	8.28421	6.30269	70.6531	0	13.91	80.5939	0	0	0	39.4357
Apitd1	0	0	0	0	0	27.1629	0	0	0	0	0	0	0	0	0	0	0	0	0	0	0	0	0	0	0	0	0	0	1.27874	0	43.1292	0	0	0	0	0	0	28.0009	0	0	0	0	0	0	0	0	0	0	0
Aplf	0	0	0	0	28.222	23.1388	0	0	0	0	0	0	0	0	0	0	10.3463	0	41.4761	3.80419	0	2.90121	0	0	0	0	0	59.6428	0	6.23435	10.7823	0	0	0	39.6443	0	0	0	4.89372	0	0	0	0	0	0	0	0	0	0
Aplp1	312.949	209.847	221.568	87.48	59.5797	238.43	393.87	365.996	467.969	151.741	263.75	156.171	1407	381.912	195.225	202.375	333.668	333.037	622.141	232.055	549.827	156.666	100.347	157.424	233.599	417.803	88.7543	128.461	324.8	533.037	43.1292	743.417	298.372	470.146	783.317	889.941	296.956	730.691	185.961	381.073	432.785	452.18	819.573	702.454	751.343	152.272	82.3145	617.548	605.339
Aplp2	40.1217	1.79357	14.0326	228.541	116.024	232.394	89.6932	47.1359	327.462	212.437	289.455	655.199	203.203	186.409	71.4909	129.41	142.262	324.036	300.702	83.6921	649.101	179.875	52.1805	140.172	313.023	655.519	44.3772	123.873	245.518	146.507	237.21	216.267	177.446	263.741	281.611	196.748	539.209	210.674	318.092	66.2737	60.926	14.1306	516.11	250.38	405.569	105.419	234.28	502.782	270.135
Apmap	36.1095	23.3164	0.738559	0	0	69.4163	3.8997	63.772	0	2.33447	49.1738	1.79507	0	21.2173	0	0	18.106	31.5035	0	0	68.7284	58.0243	0	0	88.7676	0	0	36.7032	37.0835	0	43.1292	223.025	64.4062	126.137	53.3148	36.6043	62.517	53.3351	4.89372	0	2.1009	4.71021	0	48.6849	77.9941	29.283	6.33188	0	63.0972
Apoa1bp	40.1217	95.9558	51.6991	42.6465	23.5183	9.05431	0	11.0908	1.16121	112.055	32.41	61.0323	64.4642	110.633	207.599	61.9516	87.9436	100.511	0	0	114.547	2.90121	4.01388	2.1565	37.3758	122.46	133.132	18.3516	112.529	0	0	223.025	3.94324	11.467	34.1761	0	0	69.3357	0	134.618	0	0	0	2.782	7.79941	40.9962	6.33188	0	23.6614
Apod	0	0	0	0	0	0	0	0	0	0	0	0	163.963	37.8881	10.9986	34.4175	23.2792	1.50017	0	0	0	0	0	0	4.67198	0	0	0	11.5087	0	0	0	0	0	0	0	0	0	0	0	0	0	0	0	0	0	0	0	0
Apoe	12.0365	0	0.738559	634.23	15.6789	65.3922	15.5988	155.271	127.734	308.15	62.5848	25.1309	703.501	1233.64	450.943	276.717	682.856	475.554	10.369	182.601	7.63649	87.0364	168.583	329.944	88.7676	533.059	421.583	32.1153	1106.11	224.437	280.34	297.367	244.481	2362.2	127.135	80.0718	0	38.668	132.13	720.726	298.327	0	1134.11	427.036	2194.23	29.283	316.594	306.041	17.7461
Apol8	0	0	0	0	0	0	0	0	0	0	0	0	0	0	0	1.3767	0	0	0	0	0	0	0	0	0	0	0	4.5879	0	0	0	0	0	0	0	0	0	0	0	0	18.9081	0	2.21506	0	0	0	0	0	0
Apold1	0	0	0	0	0	0	0	0	0	0	0	0	0	0	32.9958	12.3903	0	0	0	0	0	0	0	2.1565	0	0	0	0	0	0	0	0	31.5459	0	0	0	0	28.0009	0	0	0	0	0	0	0	0	0	0	0
Apoo	4.01217	0	0.738559	0	0	1.00603	0	0	2.32243	0	0	1.79507	1.4014	3.03105	1.37483	0	7.75973	0	0	0	7.63649	0	20.0694	0	0	0	0	0	6.3937	0	0	0	1.31441	0	0	0	7.81462	0	0	0	0	0	0	6.95499	0	0	0	0	0
Apopt1	0	0	22.1568	0	0	2.01207	0	52.6812	12.7734	0	0	22.4383	28.0279	15.1552	24.7469	20.6505	49.1449	6.00068	0	30.4335	7.63649	0	0	4.313	4.67198	14.407	0	0	11.5087	3.11717	0	6.75834	21.0306	0	0	50.3309	0	10.667	0	2.07105	0	0	2.21506	6.95499	0	70.2792	0	0	17.7461
App	465.412	89.6783	194.98	136.687	172.468	302.816	272.979	385.405	195.084	333.829	226.87	257.592	362.962	369.788	85.2392	234.039	209.513	504.057	165.904	22.8251	924.015	223.394	192.666	84.1034	504.574	345.768	399.395	151.401	354.211	46.7576	312.687	446.05	495.534	103.203	155.843	407.222	672.058	250.675	151.705	354.15	168.072	480.441	336.69	150.228	343.174	99.5622	170.961	16.3951	354.922
Appbp2	48.146	0	62.7775	10.935	64.2834	146.881	58.4955	0	15.0958	0	25.7045	20.6433	28.0279	48.4967	49.4937	6.88351	7.75973	43.5049	51.8451	64.6712	7.63649	40.617	56.1944	53.9124	0	50.4245	0	13.7637	19.1811	9.35152	0	6.75834	78.8648	11.467	16.4045	36.6043	23.4439	69.3357	0	95.2684	31.5134	0	26.5808	22.256	10.3992	99.5622	6.33188	5.46502	1.97179
Appl1	28.0852	38.5617	119.647	60.1425	51.7403	85.5129	93.5929	33.2724	97.542	60.6962	55.8793	18.8482	22.4223	40.9191	54.993	23.4039	5.17315	61.5069	124.428	91.3005	68.7284	55.1231	16.0555	90.5729	14.0159	72.035	0	114.698	29.411	62.3435	150.952	135.167	40.7468	45.8679	83.3898	32.0287	39.0731	26.6676	9.78743	70.4158	12.6054	23.551	0	61.2039	28.5978	5.8566	322.926	0	19.7179
Appl2	8.02434	0	0	0	0	0	0	0	0	91.0443	121.817	0.897533	1.4014	22.7328	0	15.1437	0	0	10.369	0	0	2.90121	0	19.4085	0	0	0	0	5.11496	0	75.4761	0	2.62883	0	0	13.7266	0	53.3351	0	0	0	0	0	26.429	0	0	0	0	0
Aprt	56.1704	172.182	18.464	0	84.6659	139.839	54.5958	63.772	90.5747	233.447	29.0572	79.8805	172.372	34.857	24.7469	128.033	18.106	69.0078	10.369	7.60837	0	124.752	0	146.642	0	86.442	0	27.5274	88.2331	0	0	0	170.874	0	57.4159	73.2085	15.6292	28.0009	58.7246	8.28421	12.6054	0	77.5272	19.474	5.19961	5.8566	0	5.46502	35.4922
Aptx	0	93.2654	35.4508	48.114	1.56789	0	0	55.4539	35.9976	4.66894	2.23517	55.6471	2.80279	3.03105	0	0	51.7315	0	0	98.9088	61.0919	2.90121	0	0	0	0	22.1886	32.1153	5.11496	0	75.4761	0	0	126.137	107.997	11.4388	0	12.0004	73.4057	89.0552	12.6054	0	0	0	2.5998	76.1358	6.33188	0	0
Aqp11	16.0487	0	0	0	0	13.0784	0	5.54539	0	0	31.2924	6.28273	0	0	35.7455	0	0	1.50017	0	0	0	2.90121	0	0	0	21.6105	0	0	1.27874	0	0	0	24.9738	0	19.1386	2.28777	0	0	0	0	2.1009	0	77.5272	0	28.5978	0	6.33188	0	3.94357
Aqp4	0	0	0	0	0	0	0	0	0	0	36.8803	0	16.8168	25.7639	0	12.3903	31.0389	33.0037	0	0	0	0	0	0	0	0	0	0	21.7386	0	0	0	0	91.7358	1.36705	0	0	4.00013	0	35.2079	0	0	0	0	0	0	0	0	0
Aqr	32.0974	27.8003	18.464	29.5245	43.9008	52.3138	0	55.4539	8.1285	0	0	7.18027	43.4433	12.1242	86.614	26.1573	0	0	0	0	0	17.4073	4.01388	0	88.7676	0	0	0	15.3449	15.5859	0	20.275	32.8603	11.467	75.1875	0	7.81462	26.6676	4.89372	62.1315	25.2108	4.71021	0	8.34599	0	17.5698	0	0	13.8025
Ar	48.146	0	0	1.0935	51.7403	0	0	0	8.1285	0	1.11759	3.59013	0	0	0	0	0	0	0	0	0	0	0	8.62599	0	0	0	13.7637	0	0	10.7823	0	0	0	0	0	117.219	0	0	91.1263	4.20179	0	2.21506	62.5949	2.5998	0	0	0	0
Araf	80.2434	13.4517	220.829	72.171	186.579	252.515	93.5929	138.635	221.792	4.66894	45.821	370.681	151.351	154.583	78.365	154.191	28.4523	172.519	62.2141	197.818	190.912	116.049	8.02777	109.981	74.7517	237.716	0	220.219	239.124	118.453	64.6938	87.8584	139.328	57.3349	161.311	0	382.917	160.005	14.6811	86.9842	92.4394	103.625	201.571	104.325	77.9941	111.275	44.3232	27.3251	374.639
Arap1	0	0	0	9.8415	0	0	0	0	0	11.6723	0	4.48767	9.80978	4.54657	0	0	0	0	0	0	0	0	0	32.3475	4.67198	0	0	0	0	0	0	0	0	0	0	0	0	0	9.78743	0	0	0	0	0	0	0	0	0	9.85893
Arap2	92.2799	0	0	0	68.987	24.1448	27.2979	47.1359	70.8341	14.0068	87.1717	1.79507	19.6196	30.3105	0	46.8078	54.3181	28.5032	62.2141	0	76.3649	0	0	34.504	18.6879	72.035	177.509	0	31.9685	3.11717	21.5646	0	0	11.467	17.7716	4.57553	23.4439	0	0	6.21315	0	47.1021	0	2.782	0	0	221.616	0	92.674
Arap3	0	0	0	0	0	0	0	0	0	0	0	0	0	6.06209	0	0	0	0	0	0	0	0	84.2916	0	0	0	0	0	0	0	0	74.3417	0	0	0	0	0	0	0	0	4.20179	14.1306	0	0	0	0	0	0	0
Arc	942.86	91.4719	127.771	73.2645	15.6789	164.99	70.1947	241.225	630.539	1288.63	407.919	4.48767	12.6126	34.857	368.453	184.478	10.3463	76.5086	31.1071	916.809	106.911	89.9377	995.443	86.2599	256.959	194.495	44.3772	449.615	164.957	168.327	183.299	223.025	375.922	22.934	4.10114	514.747	85.9609	4.00013	19.5749	22.7816	310.933	259.061	2.21506	616.212	431.567	374.822	620.525	557.432	0
Arcn1	44.1339	2.69035	14.7712	49.2075	3.13577	45.2715	7.79941	63.772	67.3504	0	94.9948	17.0531	28.0279	34.857	20.6224	2.7534	28.4523	37.5042	72.5832	0	15.273	17.4073	64.2221	2.1565	0	0	0	27.5274	63.937	9.35152	140.17	6.75834	28.9171	0	28.708	25.1654	140.663	69.3357	92.9806	60.0605	102.944	183.698	0	55.6399	28.5978	5.8566	189.956	0	0
Arel1	0	111.201	11.0784	1.0935	89.3696	17.1026	0	49.9085	9.28971	114.389	22.3517	35.0038	30.8307	37.8881	2.74965	4.1301	2.58658	0	0	49.4544	0	0	88.3054	2.1565	4.67198	0	22.1886	0	42.1984	0	10.7823	0	0	45.8679	0	208.187	0	44.0015	44.0434	0	0	42.3919	0	36.1659	2.5998	11.7132	0	5.46502	0
Arf1	288.876	102.233	319.796	43.74	56.4439	230.382	128.69	38.8178	82.4462	196.095	74.8783	64.6224	119.119	125.788	45.3692	132.163	62.0778	174.02	93.3212	247.272	114.547	185.678	72.2499	8.62599	252.287	100.849	0	550.549	300.504	46.7576	247.993	108.133	262.883	206.406	229.664	354.604	234.439	234.675	88.0869	43.4921	126.054	23.551	378.776	119.626	103.992	93.7056	25.3275	191.276	72.9561
Arf2	84.2555	0	11.0784	0	15.6789	5.03017	3.8997	47.1359	0	63.0307	62.5848	20.6433	18.2182	48.4967	43.9944	19.2738	10.3463	49.5056	0	72.2795	0	0	0	0	121.472	122.46	22.1886	13.7637	61.3795	9.35152	0	0	43.3756	0	34.1761	0	62.517	16.0005	9.78743	37.2789	14.7063	0	199.356	41.7299	20.7984	0	0	5.46502	96.6176
Arf3	276.84	26.0067	175.038	127.939	144.246	199.195	311.976	127.544	212.502	126.061	140.816	273.748	214.414	186.409	178.727	206.505	333.668	477.054	31.1071	45.6502	61.0919	142.16	56.1944	45.2865	182.207	259.326	22.1886	293.626	296.668	49.8748	549.897	20.275	308.887	309.608	135.338	132.69	398.546	381.346	19.5749	960.968	313.034	113.045	609.142	225.342	389.97	152.272	126.638	27.3251	39.4357
Arf4	88.2677	7.17426	224.522	51.3945	148.949	52.3138	42.8967	47.1359	0	53.6928	122.934	18.8482	93.8936	84.8693	37.1203	20.6505	87.9436	45.0051	82.9522	57.0628	15.273	5.80243	60.2083	2.1565	102.784	0	0	100.934	120.202	0	43.1292	13.5167	65.7206	114.67	69.7193	199.036	140.663	94.6699	9.78743	49.7052	140.76	89.494	132.904	146.055	7.79941	5.8566	6.33188	16.3951	0
Arf5	184.56	32.2842	225.999	24.057	170.9	110.664	70.1947	91.499	192.762	0	70.4079	73.5977	109.309	87.9003	130.608	258.82	23.2792	294.033	10.369	125.538	53.4554	92.8389	64.2221	8.62599	130.815	482.635	0	197.28	156.006	15.5859	53.9115	155.442	105.153	126.137	132.603	192.172	46.8877	262.676	53.8309	205.034	245.805	113.045	372.131	171.093	275.579	76.1358	329.258	169.416	118.307
Arf6	0	9.86461	3.69279	1.0935	3.13577	55.3319	0	74.8628	0	0	1.11759	1.79507	8.40838	15.1552	1.37483	4.1301	64.6644	1.50017	0	0	0	0	0	4.313	56.0638	7.2035	0	0	5.11496	0	0	6.75834	14.4585	68.8019	15.0375	16.0144	46.8877	41.3347	0	101.482	42.0179	0	39.8711	1.391	0	5.8566	0	5.46502	0
Arfgap1	104.316	4.48391	98.9669	119.191	95.6411	11.0664	222.283	5.54539	185.794	37.3515	157.58	53.852	36.4363	63.652	49.4937	209.259	7.75973	54.0061	134.797	91.3005	15.273	87.0364	4.01388	17.252	4.67198	115.256	88.7543	114.698	74.1669	305.483	140.17	0	126.184	114.67	116.199	137.266	7.81462	44.0015	4.89372	47.6342	136.558	9.42042	0	87.6329	103.992	46.8528	0	92.9054	159.715
Arfgap2	64.1947	8.07105	1.47712	33.8985	0	20.1207	113.091	69.3174	5.80607	49.0239	0	0	14.014	24.2484	0	81.2254	46.5584	39.0044	10.369	41.846	0	75.4316	0	8.62599	23.3599	57.628	0	32.1153	6.3937	0	0	182.475	13.1441	11.467	0	0	0	0	19.5749	2.07105	2.1009	0	2.21506	8.34599	62.3953	0	12.6638	0	3.94357
Arfgap3	12.0365	60.9812	0	30.618	31.3577	67.4043	38.997	5.54539	11.6121	67.6996	79.3486	0	1.4014	0	0	19.2738	0	1.50017	0	57.0628	0	34.8146	0	17.252	0	0	0	0	34.526	0	53.9115	0	1.31441	0	0	2.28777	0	50.6684	0	2.07105	8.40358	0	0	6.95499	0	0	0	0	0
Arfgef1	24.073	0	5.90847	44.8335	39.1972	17.1026	0	16.6362	8.1285	0	5.58793	30.5161	9.80978	18.1863	23.372	27.534	59.4912	15.0017	93.3212	79.8879	0	2.90121	76.2638	49.5995	32.7039	0	155.32	18.3516	24.2961	15.5859	21.5646	87.8584	32.8603	34.4009	90.225	22.8777	78.1462	12.0004	24.4686	47.6342	48.3206	221.38	4.43013	8.34599	0	0	6.33188	5.46502	1.97179
Arfgef2	0	66.3619	35.4508	34.992	26.6541	47.2836	7.79941	0	44.1261	16.3413	24.5869	33.2087	0	24.2484	52.2434	24.7806	5.17315	0	0	19.0209	61.0919	81.234	28.0972	45.2865	102.784	0	0	4.5879	6.3937	3.11717	247.993	0	28.9171	0	0	86.9351	0	2.66676	34.256	10.3553	27.3116	0	0	0	23.3982	0	0	0	1.97179
Arfip1	0	0	0	0	0	0	0	0	0	0	0	1.79507	25.2251	9.09314	0	1.3767	0	1.50017	0	0	0	26.1109	16.0555	30.191	37.3758	0	0	13.7637	16.6236	3.11717	0	0	0	0	17.7716	0	0	0	0	0	10.5045	0	2.21506	43.1209	0	0	0	0	0
Arfip2	28.0852	167.698	139.588	37.179	103.481	90.5431	7.79941	77.6355	2.32243	163.413	18.999	0	56.0559	45.4657	26.1217	41.301	36.2121	18.002	103.69	144.559	0	81.234	0	4.313	9.34396	172.884	22.1886	119.286	122.759	12.4687	0	33.7917	77.5504	11.467	162.678	70.9208	46.8877	80.0027	9.78743	16.5684	60.926	0	148.409	169.702	103.992	29.283	18.9956	5.46502	0
Arfrp1	32.0974	143.485	38.4051	48.114	37.6293	60.362	31.1976	0	52.2546	156.409	0	81.6755	11.2112	6.06209	1.37483	35.7942	64.6644	0	217.75	0	213.822	43.5182	0	2.1565	0	0	0	9.17581	49.8709	0	0	0	49.9477	0	98.4273	27.4532	0	13.3338	19.5749	76.6289	46.2197	4.71021	84.1724	45.9029	2.5998	0	25.3275	5.46502	53.2382
Arg2	0	0	0	0	0	1.00603	0	0	0	0	45.821	1.79507	0	0	0	0	7.75973	0	0	3.80419	0	26.1109	0	0	0	0	0	0	2.55748	0	10.7823	0	17.0874	0	0	32.0287	0	0	4.89372	0	2.1009	0	0	1.391	0	0	0	0	0
Arglu1	116.353	4.48391	177.993	161.838	144.246	114.688	311.976	8.31809	130.056	4.66894	192.225	13.463	18.2182	54.5588	43.9944	154.191	142.262	1.50017	82.9522	121.734	175.639	142.16	8.02777	204.867	126.143	0	199.697	119.286	80.5606	3.11717	301.904	331.158	23.6594	0	250.169	105.237	23.4439	121.337	34.256	144.974	65.1278	174.278	4.43013	29.211	207.984	5.8566	0	131.161	35.4922
Arhgap1	76.2312	0	156.574	22.9635	3.13577	1.00603	46.7964	72.0901	1.16121	179.754	98.3476	20.6433	7.00698	36.3725	68.7413	31.6641	41.3852	99.0111	72.5832	3.80419	68.7284	40.617	0	157.424	154.175	57.628	0	77.9944	60.1008	165.21	10.7823	283.85	143.271	103.203	181.817	82.3596	7.81462	82.6694	0	0	67.2287	14.1306	50.9465	72.3319	7.79941	0	12.6638	344.297	195.207
Arhgap10	0	26.0067	0	0	0	0	0	16.6362	0	0	0	0	4.20419	12.1242	13.7483	4.1301	0	30.0034	0	34.2377	0	0	0	6.46949	0	0	0	22.9395	2.55748	0	86.2584	54.0667	36.8036	0	9.56932	0	0	0	14.6811	39.35	4.20179	0	0	0	5.19961	76.1358	0	0	17.7461
Arhgap11a	0	0	0	0	0	0	0	0	0	0	0	0	0	0	31.621	0	0	0	0	0	0	0	0	0	0	0	0	0	0	112.218	0	0	2.62883	0	0	0	0	0	44.0434	0	33.6143	0	0	0	0	0	0	0	0
Arhgap12	0	0	16.9869	64.5165	0	24.1448	0	0	27.8691	0	0	14.3605	0	22.7328	1.37483	0	0	40.5046	20.738	0	0	2.90121	0	0	0	0	88.7543	4.5879	11.5087	9.35152	97.0406	0	6.57206	0	0	0	0	0	0	0	0	0	0	31.993	2.5998	0	0	0	35.4922
Arhgap15	0	0	55.3919	0	0	30.181	77.9941	0	39.4813	2.33447	0	0	1.4014	6.06209	41.2448	2.7534	0	22.5025	10.369	0	0	0	0	0	0	0	0	0	1.27874	3.11717	0	0	0	0	0	0	0	0	0	0	0	0	0	0	0	0	0	0	0
Arhgap17	0	0	0	215.419	21.9504	2.01207	11.6991	0	37.1588	116.723	0	38.5939	15.4154	18.1863	56.3678	0	0	1.50017	0	0	91.6378	0	24.0833	75.4774	0	7.2035	199.697	77.9944	12.7874	0	0	67.5834	0	0	24.6068	43.4676	0	0	117.449	60.0605	23.1099	0	0	0	7.79941	17.5698	6.33188	0	0
Arhgap18	0	0	0	0	42.333	0	0	0	0	4.66894	0	0.897533	0	0	0	0	0	0	0	76.0837	0	0	0	0	0	0	0	0	1.27874	0	0	0	0	0	0	0	0	0	0	0	0	0	0	0	0	0	0	16.3951	0
Arhgap19	0	0	0	1.0935	0	0	0	0	45.2873	0	0	0	0	0	0	0	0	0	0	0	0	8.70364	0	0	0	0	0	4.5879	0	0	0	0	0	0	0	0	0	0	0	2.07105	0	0	0	23.647	0	0	0	0	0
Arhgap20	12.0365	117.479	106.352	36.0855	79.9622	83.5008	15.5988	13.8635	153.28	91.0443	60.3496	0.897533	23.8237	37.8881	31.621	35.7942	64.6644	76.5086	145.166	22.8251	76.3649	31.9134	64.2221	101.355	18.6879	7.2035	0	146.813	26.8535	202.616	86.2584	6.75834	69.6639	252.274	38.2773	96.0862	85.9609	1.33338	39.1497	20.7105	140.76	56.5225	0	9.73699	67.5949	169.841	208.952	0	0
Arhgap21	16.0487	158.731	0	25.1505	36.0614	5.03017	81.8938	74.8628	52.2546	81.7064	24.5869	10.7704	1.4014	34.857	65.9916	44.0544	20.6926	1.50017	10.369	53.2586	45.8189	5.80243	88.3054	260.936	163.519	100.849	66.5658	22.9395	40.9197	28.0546	150.952	101.375	2.62883	45.8679	58.783	82.3596	31.2585	93.3365	0	147.045	90.3385	4.71021	28.7958	16.692	20.7984	117.132	354.585	0	69.0125
Arhgap22	4.01217	0	0	0	62.7155	7.04224	27.2979	19.4089	0	0	0	46.6717	0	0	83.8643	19.2738	0	0	0	22.8251	0	0	0	105.668	0	0	0	0	0	0	0	0	0	0	0	0	0	0	0	0	0	0	0	0	0	0	0	92.9054	0
Arhgap23	52.1582	0.896783	0	0	0	0	0	0	5.80607	2.33447	3.35276	59.2372	8.40838	10.6087	50.8685	2.7534	5.17315	0	103.69	129.342	0	55.1231	0	4.313	0	0	0	0	47.3134	52.992	10.7823	0	30.2315	114.67	50.5807	52.6186	0	89.3363	29.3623	0	2.1009	0	2.21506	4.17299	96.1927	29.283	0	0	7.88715
Arhgap25	0	0	0	1.0935	1.56789	21.1267	3.8997	0	0	0	2.23517	0	7.00698	0	0	75.7186	0	30.0034	0	0	0	0	0	0	0	0	0	0	2.55748	0	0	0	0	0	0	0	0	0	0	0	0	4.71021	0	0	0	5.8566	0	0	0
Arhgap26	204.621	86.0912	138.11	113.724	78.3944	8.04827	167.687	8.31809	225.276	147.072	127.405	16.1556	19.6196	56.0743	5.4993	49.5612	5.17315	78.0088	62.2141	148.363	76.3649	136.357	148.514	23.7215	121.472	0	621.28	114.698	83.1181	43.6404	183.299	148.683	51.2621	22.934	77.9216	82.3596	31.2585	42.6681	137.024	31.0658	69.3296	136.596	276.883	51.4669	72.7945	117.132	227.948	180.346	181.404
Arhgap27	0	0	0.738559	0	0	0	0	85.9536	0	9.33788	0	0	2.80279	3.03105	1.37483	0	0	0	0	0	0	5.80243	0	2.1565	0	0	0	0	3.83622	0	10.7823	0	3.94324	172.005	1.36705	0	132.849	1.33338	0	0	0	4.71021	0	0	0	0	6.33188	371.622	0
Arhgap29	0	9.86461	0	0	0	0	0	0	0	11.6723	0	0	0	4.54657	0	15.1437	0	0	0	0	0	26.1109	0	0	0	0	0	0	1.27874	3.11717	32.3469	0	3.94324	0	0	0	0	0	0	0	0	0	0	43.1209	20.7984	0	0	0	0
Arhgap30	0	0	0	0	43.9008	0	0	0	0	0	0	0	5.60559	0	0	0	0	0	0	0	0	0	0	36.6605	0	0	0	0	0	0	0	0	1.31441	0	0	0	0	0	0	0	0	0	0	0	0	0	0	0	0
Arhgap31	0	0	0	0	0	0	0	0	0	0	0	4.48767	1.4014	0	0	0	0	0	0	3.80419	0	20.3085	0	0	0	0	0	0	20.4598	0	0	0	0	0	0	0	0	0	0	0	2.1009	0	2.21506	0	0	0	0	0	0
Arhgap32	164.499	619.677	82.7186	77.6385	42.333	134.809	206.684	44.3632	26.7079	56.0273	188.872	56.5446	44.8447	118.211	27.4965	23.4039	23.2792	115.513	580.665	133.147	244.368	203.085	409.416	30.191	294.335	331.361	66.5658	64.2307	66.4945	109.101	312.687	114.892	107.782	172.005	179.083	48.0431	39.0731	364.012	63.6183	227.816	25.2108	80.0735	327.829	166.92	140.389	269.404	6.33188	87.4404	7.88715
Arhgap33	4.01217	124.653	172.823	62.3295	166.196	40.2414	19.4985	490.767	138.184	196.095	0	128.347	49.0489	24.2484	246.094	46.8078	196.58	81.0091	197.011	483.132	168.003	136.357	317.097	189.772	210.239	0	44.3772	311.978	71.6094	436.404	172.517	13.5167	193.219	332.542	165.413	0	140.663	126.671	391.497	64.2026	115.549	14.1306	389.851	107.107	7.79941	5.8566	6.33188	1289.75	114.364
Arhgap35	96.2921	25.1099	104.137	212.139	26.6541	9.05431	11.6991	0	2.32243	100.382	5.58793	44.8767	16.8168	48.4967	1.37483	57.8215	121.569	4.50051	103.69	3.80419	7.63649	0	136.472	6.46949	4.67198	93.6455	22.1886	22.9395	44.7559	9.35152	0	155.442	115.668	11.467	131.236	192.172	0	62.6688	58.7246	14.4974	6.30269	0	2.21506	63.9859	168.987	5.8566	6.33188	5.46502	9.85893
Arhgap39	4.01217	78.9169	59.8233	82.0125	1.56789	48.2896	167.687	0	59.2219	116.723	2.23517	2.6926	4.20419	50.0123	37.1203	1.3767	10.3463	75.0084	51.8451	110.321	15.273	66.7279	28.0972	43.13	0	14.407	0	32.1153	5.11496	124.687	0	0	28.9171	80.2689	6.83523	48.0431	0	86.6696	0	0	14.7063	4.71021	2.21506	116.844	77.9941	0	6.33188	0	57.1818
Arhgap4	0	0	0	0	0	8.04827	0	13.8635	0	0	0	27.8235	0	0	0	0	2.58658	1.50017	0	0	0	20.3085	0	2.1565	0	0	0	0	0	56.1091	0	0	0	0	0	0	0	0	0	0	0	0	0	0	0	0	0	0	0
Arhgap42	0	0	0	0	1.56789	33.1991	7.79941	0	8.1285	14.0068	0	0.897533	2.80279	4.54657	0	0	15.5195	19.5022	0	0	0	0	0	15.0955	0	0	0	13.7637	0	0	0	0	1.31441	0	0	0	0	22.6674	0	0	0	0	0	0	0	0	0	87.4404	63.0972
Arhgap44	20.0608	1.79357	0	63.423	40.7651	79.4767	85.7935	55.4539	215.986	135.399	105.053	21.5408	26.6265	56.0743	20.6224	68.8351	75.0107	120.014	41.4761	144.559	68.7284	60.9255	96.3332	235.058	130.815	115.256	0	105.522	99.7417	205.734	21.5646	6.75834	99.8954	172.005	80.6557	84.6473	312.585	41.3347	58.7246	84.9131	35.7152	4.71021	409.787	136.318	106.592	76.1358	6.33188	163.951	0
Arhgap5	32.0974	75.3298	2.95424	34.992	65.8513	3.0181	35.0973	24.9543	17.4182	0	40.2331	36.7989	28.0279	30.3105	41.2448	61.9516	7.75973	0	62.2141	26.6293	15.273	147.962	8.02777	10.7825	14.0159	14.407	0	4.5879	31.9685	68.5778	140.17	33.7917	14.4585	137.604	47.8466	34.3165	148.478	50.6684	44.0434	78.7	100.843	84.7838	42.0862	13.91	5.19961	81.9924	0	103.835	41.4075
Arhgap6	0	0	0.738559	0	0	0	3.8997	0	0	0	0	0	0	0	0	1.3767	0	0	0	0	0	0	0	0	0	0	0	0	0	0	0	0	0	11.467	0	2.28777	0	34.6678	0	2.07105	0	0	0	0	0	0	0	0	0
Arhgdia	312.949	267.241	134.418	89.667	94.0732	150.905	93.5929	219.043	153.28	63.0307	8.94069	312.342	309.709	310.682	184.227	200.998	325.909	360.041	41.4761	174.993	68.7284	95.7401	172.597	105.668	144.831	86.442	0	394.56	230.173	252.491	301.904	47.3084	220.821	240.807	344.495	29.741	15.6292	240.008	185.961	111.837	218.493	89.494	290.173	300.456	246.981	35.1396	75.9826	5.46502	187.32
Arhgdib	0	64.5684	0	0	0	0	0	0	0	0	1.11759	0	47.6475	0	24.7469	0	54.3181	0	10.369	224.447	0	0	0	0	0	36.0175	0	0	2.55748	0	0	0	0	0	0	0	0	0	0	0	0	0	0	0	0	0	0	267.786	0
Arhgdig	48.146	123.756	194.241	209.952	101.913	68.4103	70.1947	180.225	92.8971	219.44	77.1134	23.3359	124.724	216.72	118.235	205.129	307.803	292.533	82.9522	72.2795	53.4554	0	220.764	94.8859	84.0957	266.53	22.1886	13.7637	118.923	18.703	10.7823	6.75834	135.385	126.137	57.4159	70.9208	15.6292	72.0024	161.493	122.192	69.3296	103.625	170.56	168.311	80.5939	0	310.262	322.436	130.138
Arhgef1	76.2312	126.446	220.829	59.049	86.2338	76.4586	89.6932	116.453	74.3177	4.66894	53.6441	29.6186	30.8307	3.03105	12.3734	5.50681	25.8658	0	0	7.60837	206.185	26.1109	84.2916	47.443	84.0957	0	110.943	32.1153	11.5087	74.8122	0	6.75834	64.4062	11.467	15.0375	29.741	7.81462	114.671	14.6811	10.3553	56.7242	9.42042	0	1.391	5.19961	0	0	0	19.7179
Arhgef10	0	1.79357	0	1.0935	3.13577	0	0	0	0	0	0	12.5655	79.8796	9.09314	12.3734	4.1301	5.17315	0	0	0	0	46.4194	0	0	18.6879	0	0	4.5879	6.3937	12.4687	0	0	42.0612	0	65.6182	0	0	0	0	0	96.6412	0	0	0	0	0	0	0	0
Arhgef10l	0	0	0	0	0	0	0	0	0	0	0	0.897533	15.4154	0	1.37483	2.7534	0	1.50017	41.4761	0	0	52.2219	0	0	0	0	0	41.2911	8.95118	0	0	0	34.1747	80.2689	0	0	0	0	0	0	0	4.71021	0	23.647	62.3953	0	6.33188	0	0
Arhgef11	0	0	2.21568	5.4675	21.9504	0	0	0	0	11.6723	13.411	29.6186	8.40838	0	43.9944	0	7.75973	3.00034	10.369	15.2167	0	14.5061	4.01388	0	9.34396	0	0	22.9395	0	3.11717	10.7823	0	27.6027	11.467	28.708	0	0	0	0	0	35.7152	0	0	27.82	0	0	6.33188	0	3.94357
Arhgef12	0	34.9745	31.758	32.805	9.40732	52.3138	31.1976	36.0451	0	7.00341	0	7.18027	12.6126	15.1552	9.62378	0	25.8658	37.5042	186.642	11.4126	0	29.0121	0	69.0079	14.0159	7.2035	0	9.17581	12.7874	0	107.823	0	1.31441	80.2689	1.36705	32.0287	23.4439	33.3345	0	43.4921	37.8161	9.42042	2.21506	52.8579	38.997	17.5698	0	0	0
Arhgef15	24.073	0	14.0326	1.0935	0	0	0	27.727	0	0	71.5255	0	1.4014	22.7328	0	20.6505	0	0	0	26.6293	0	8.70364	0	0	0	7.2035	0	27.5274	28.1323	0	0	0	15.773	0	0	0	0	1.33338	0	0	0	0	0	0	0	0	0	163.951	3.94357
Arhgef17	84.2555	79.8137	57.6076	54.675	3.13577	10.0603	0	0	9.28971	7.00341	54.7617	0	23.8237	1.51552	0	19.2738	0	0	10.369	0	0	75.4316	8.02777	36.6605	51.3918	0	22.1886	36.7032	12.7874	0	97.0406	0	23.6594	0	53.3148	41.1798	15.6292	48.0016	48.9372	53.8473	174.374	0	17.7205	0	2.5998	0	139.301	5.46502	15.7743
Arhgef18	20.0608	21.5228	0	14.2155	37.6293	1.00603	19.4985	8.31809	0	0	0	3.59013	0	34.857	0	1.3767	0	0	0	0	0	0	0	0	18.6879	7.2035	0	27.5274	2.55748	0	0	0	24.9738	0	0	18.3021	0	0	24.4686	2.07105	0	0	35.441	37.5569	0	0	6.33188	0	0
Arhgef2	357.083	242.131	310.933	382.725	324.553	203.219	315.876	682.084	264.757	179.754	429.153	126.552	39.2391	190.956	230.971	170.711	82.7704	72.0081	248.857	433.677	389.461	179.875	606.096	508.934	219.583	237.716	244.074	229.395	162.4	420.819	355.816	135.167	315.459	332.542	180.45	260.805	812.721	156.005	308.304	130.476	189.081	348.555	183.85	171.093	171.587	357.253	348.254	650.338	173.517
Arhgef25	48.146	0	32.4966	24.057	75.2586	51.3077	54.5958	60.9993	26.7079	261.461	90.5245	1.79507	18.2182	9.09314	35.7455	22.0272	18.106	28.5032	10.369	0	114.547	46.4194	8.02777	183.302	46.7198	0	0	128.461	12.7874	0	32.3469	0	0	0	34.1761	0	0	52.0017	4.89372	4.1421	56.7242	0	19.9356	52.8579	83.1937	87.849	6.33188	0	0
Arhgef26	0	0	0	0	12.5431	0	0	0	0	4.66894	0	0	2.80279	10.6087	0	0	0	1.50017	0	0	0	0	8.02777	0	0	0	0	4.5879	2.55748	34.2889	0	6.75834	0	0	38.2773	2.28777	0	16.0005	0	0	0	0	0	0	0	0	0	0	27.605
Arhgef28	0	26.9035	0	0	0	1.00603	3.8997	0	0	0	0	159.761	19.6196	13.6397	0	0	0	0	114.059	0	0	0	0	4.313	0	0	0	4.5879	2.55748	9.35152	0	0	0	0	72.4534	0	0	80.0027	0	49.7052	4.20179	0	0	0	0	5.8566	6.33188	0	0
Arhgef3	8.02434	25.1099	0	0	73.6907	135.815	31.1976	102.59	0	2.33447	2.23517	34.1063	5.60559	31.826	13.7483	85.3555	0	34.5039	0	148.363	0	0	8.02777	2.1565	28.0319	0	22.1886	27.5274	11.5087	87.2809	0	6.75834	0	0	0	0	0	0	4.89372	2.07105	0	4.71021	19.9356	18.083	0	46.8528	0	0	0
Arhgef4	128.389	0.896783	91.5813	1.0935	1.56789	9.05431	81.8938	0	54.5771	2.33447	107.288	148.093	19.6196	106.087	63.242	31.6641	5.17315	3.00034	82.9522	0	221.458	5.80243	56.1944	0	205.567	7.2035	22.1886	105.522	71.6094	3.11717	0	0	115.668	68.8019	16.4045	4.57553	0	65.3355	127.237	2.07105	147.063	47.1021	2.21506	33.384	0	286.973	44.3232	10.93	70.9843
Arhgef40	0	2.69035	0	0	9.40732	0	0	2.7727	0	0	22.3517	42.1841	0	6.06209	0	0	0	0	0	3.80419	0	0	0	0	0	0	0	4.5879	1.27874	0	0	0	0	0	0	0	0	0	0	0	0	0	0	0	0	0	0	0	0
Arhgef6	0	0	0	0	0	23.1388	11.6991	0	0	0	0	0	0	0	43.9944	0	0	0	0	0	0	0	0	0	0	0	0	0	0	0	0	0	0	0	0	0	0	0	0	0	0	0	0	0	0	0	0	0	0
Arhgef7	236.718	317.461	45.7906	91.854	147.381	71.4284	218.383	58.2266	19.7406	210.102	92.7596	161.556	21.0209	115.18	42.6196	70.2118	95.7033	198.022	51.8451	7.60837	53.4554	43.5182	76.2638	15.0955	46.7198	0	44.3772	27.5274	70.3307	137.156	237.21	20.275	95.9521	22.934	64.2511	210.474	148.478	105.337	14.6811	182.253	195.383	9.42042	197.141	48.6849	228.783	5.8566	12.6638	16.3951	37.4639
Arhgef9	128.389	87.8847	33.2351	0	75.2586	80.4827	124.791	72.0901	30.1916	30.3481	217.929	33.2087	12.6126	51.5278	90.7385	137.67	31.0389	52.5059	82.9522	140.755	129.82	46.4194	76.2638	103.512	98.1116	86.442	22.1886	123.873	140.661	0	32.3469	60.825	127.498	0	235.132	34.3165	117.219	52.0017	9.78743	16.5684	65.1278	0	97.4628	82.0689	101.392	11.7132	12.6638	256.856	132.11
Arid1a	56.1704	0	93.0584	97.3215	65.8513	19.1146	81.8938	38.8178	44.1261	37.3515	7.8231	31.4137	18.2182	36.3725	6.87413	11.0136	2.58658	61.5069	51.8451	0	15.273	5.80243	60.2083	58.2254	4.67198	144.07	0	64.2307	5.11496	177.679	64.6938	87.8584	55.2053	355.476	79.2886	2.28777	0	26.6676	161.493	72.4868	33.6143	0	26.5808	129.363	57.1957	58.566	75.9826	0	1.97179
Arid1b	40.1217	0	8.12415	50.301	120.727	41.2474	50.6961	0	11.6121	9.33788	4.47034	14.3605	15.4154	21.2173	2.74965	6.88351	2.58658	0	31.1071	3.80419	0	11.6049	4.01388	107.825	32.7039	7.2035	0	4.5879	54.9858	130.921	129.388	195.992	30.2315	11.467	101.161	22.8777	0	24.0008	0	161.542	63.0269	4.71021	6.64519	2.782	158.588	0	6.33188	60.1153	3.94357
Arid2	4.01217	20.626	32.4966	0	17.2468	19.1146	19.4985	8.31809	46.4486	0	88.2893	8.0778	4.20419	12.1242	5.4993	0	15.5195	1.50017	10.369	0	0	2.90121	24.0833	15.0955	51.3918	7.2035	0	9.17581	21.7386	40.5233	10.7823	6.75834	53.8909	34.4009	30.075	6.8633	281.326	0	0	68.3447	25.2108	9.42042	0	1.391	88.3933	0	6.33188	0	0
Arid3a	0	8.07105	0.738559	0	12.5431	0	0	0	46.4486	0	1.11759	35.0038	0	3.03105	9.62378	24.7806	0	0	0	3.80419	0	5.80243	0	2.1565	0	0	0	50.4669	16.6236	9.35152	10.7823	6.75834	2.62883	0	0	0	7.81462	0	9.78743	2.07105	0	9.42042	0	8.34599	0	5.8566	0	0	0
Arid3b	0	0	0.738559	0	1.56789	0	0	74.8628	41.8037	0	18.999	0	0	9.09314	0	45.4311	0	0	10.369	0	76.3649	40.617	160.555	0	0	0	0	0	2.55748	40.5233	0	0	0	0	0	0	0	0	102.768	0	2.1009	0	0	0	2.5998	0	6.33188	0	0
Arid4a	60.1825	43.9424	64.9932	50.301	43.9008	43.2595	62.3953	13.8635	97.542	4.66894	88.2893	52.0569	7.00698	22.7328	76.9902	35.7942	25.8658	7.50084	10.369	22.8251	168.003	232.097	112.389	12.939	51.3918	0	0	64.2307	23.0173	246.257	10.7823	6.75834	15.773	80.2689	5.46818	2.28777	7.81462	1.33338	9.78743	33.1368	63.0269	4.71021	4.43013	18.083	2.5998	76.1358	145.633	5.46502	49.2947
Arid4b	64.1947	87.8847	59.8233	157.464	84.6659	24.1448	74.0944	63.772	75.4789	77.0375	129.64	0	7.00698	37.8881	72.8657	83.9788	46.5584	3.00034	93.3212	41.846	114.547	52.2219	60.2083	77.6339	4.67198	7.2035	0	91.7581	71.6094	187.03	21.5646	6.75834	40.7468	160.538	144.907	34.3165	0	101.337	146.811	53.8473	58.8251	146.016	0	94.5879	23.3982	105.419	6.33188	180.346	43.3793
Arid5a	0	0	0	0	0	28.169	35.0973	0	44.1261	0	0	72.7002	4.20419	0	0	26.1573	2.58658	67.5076	0	0	0	0	0	0	0	0	0	0	0	0	0	0	0	0	13.6705	0	7.81462	0	0	14.4974	0	0	0	0	0	0	101.31	0	0
Arid5b	56.1704	24.2131	0	4.374	12.5431	20.1207	42.8967	2.7727	0	21.0102	0	0	14.014	28.7949	65.9916	9.63691	33.6255	0	10.369	0	0	26.1109	4.01388	122.92	9.34396	7.2035	0	18.3516	2.55748	15.5859	0	148.683	40.7468	57.3349	56.0489	0	125.034	24.0008	4.89372	62.1315	0	0	0	0	0	64.4226	158.297	5.46502	0
Arih1	16.0487	0	1.47712	8.748	6.27155	40.2414	0	11.0908	0	2.33447	0	0	9.80978	1.51552	56.3678	15.1437	5.17315	0	0	0	30.5459	37.7158	44.1527	60.3819	0	0	0	0	15.3449	121.57	0	6.75834	18.4018	22.934	15.0375	0	78.1462	0	14.6811	2.07105	39.917	108.335	2.21506	22.256	7.79941	17.5698	12.6638	5.46502	33.5204
Arih2	56.1704	0	0	13.122	25.0862	15.0905	0	0	0	2.33447	44.7034	8.0778	28.0279	21.2173	41.2448	20.6505	31.0389	0	0	0	61.0919	75.4316	8.02777	0	0	0	0	0	2.55748	134.039	0	0	38.118	22.934	1.36705	0	23.4439	0	24.4686	103.553	2.1009	14.1306	11.0753	63.9859	2.5998	0	0	0	53.2382
Arl1	48.146	0	53.1762	10.935	36.0614	7.04224	31.1976	8.31809	27.8691	0	0	11.6679	12.6126	7.57761	28.8713	15.1437	20.6926	15.0017	0	0	7.63649	2.90121	12.0417	23.7215	37.3758	7.2035	22.1886	50.4669	17.9024	3.11717	32.3469	40.55	49.9477	34.4009	35.5432	11.4388	23.4439	20.0007	48.9372	6.21315	44.1188	32.9715	37.6561	38.9479	2.5998	40.9962	0	0	25.6332
Arl10	0	0	13.2941	0	1.56789	0	0	144.18	0	0	0	0.897533	0	9.09314	0	19.2738	5.17315	0	0	0	76.3649	0	12.0417	0	0	0	0	0	0	0	0	0	0	0	0	0	0	52.0017	0	2.07105	0	0	0	0	0	0	0	0	0
Arl13b	88.2677	48.4263	2.95424	1.0935	18.8146	0	0	0	0	2.33447	0	17.9507	0	18.1863	0	8.26021	5.17315	0	186.642	0	0	60.9255	28.0972	0	4.67198	0	0	0	0	0	0	0	0	0	65.6182	0	0	0	34.256	0	0	0	0	0	0	0	0	5.46502	0
Arl14ep	0	32.2842	5.16991	55.7685	6.27155	59.356	15.5988	0	0	58.3617	0	19.7457	4.20419	3.03105	8.24895	13.767	0	31.5035	10.369	0	0	0	0	53.9124	0	0	0	9.17581	6.3937	3.11717	10.7823	0	0	0	24.6068	11.4388	0	0	0	2.07105	18.9081	0	70.882	11.128	10.3992	11.7132	18.9956	21.8601	49.2947
Arl15	48.146	0.896783	8.86271	25.1505	73.6907	0	19.4985	0	5.80607	4.66894	20.1165	1.79507	9.80978	18.1863	1.37483	9.63691	0	0	10.369	30.4335	91.6378	43.5182	40.1388	34.504	0	0	0	0	16.6236	21.8202	21.5646	0	27.6027	11.467	0	34.3165	7.81462	12.0004	97.8743	4.1421	0	75.3633	33.2259	13.91	25.998	0	0	153.021	1.97179
Arl16	0	0.896783	33.2351	95.1345	1.56789	56.3379	113.091	49.9085	38.3201	112.055	25.7045	0	15.4154	25.7639	41.2448	1.3767	2.58658	37.5042	0	30.4335	0	75.4316	60.2083	0	42.0478	7.2035	221.886	36.7032	20.4598	0	10.7823	47.3084	84.1224	0	10.9364	20.5899	0	29.3343	4.89372	37.2789	134.457	4.71021	0	0	2.5998	46.8528	6.33188	0	90.7022
Arl2	40.1217	0.896783	24.3724	1.0935	40.7651	122.736	120.891	2.7727	1.16121	4.66894	0	76.2903	114.915	86.3848	133.358	165.204	98.2899	189.021	31.1071	0	15.273	0	88.3054	0	46.7198	7.2035	22.1886	82.5823	34.526	6.23435	0	0	56.5198	0	13.6705	34.3165	0	0	0	91.1263	56.7242	4.71021	279.098	0	5.19961	0	0	5.46502	102.533
Arl2bp	4.01217	1.79357	18.464	20.7765	51.7403	1.00603	27.2979	52.6812	45.2873	0	50.2914	0.897533	50.4503	21.2173	76.9902	16.5204	80.1839	0	10.369	0	61.0919	0	0	45.2865	149.503	7.2035	22.1886	64.2307	75.4457	3.11717	10.7823	0	39.4324	11.467	0	52.6186	0	58.6686	9.78743	51.7763	0	0	37.6561	104.325	5.19961	0	183.625	5.46502	27.605
Arl3	16.0487	0	90.1042	6.561	3.13577	4.02414	3.8997	5.54539	33.6752	2.33447	5.58793	29.6186	79.8796	60.6209	81.1147	4.1301	36.2121	78.0088	10.369	41.846	61.0919	40.617	72.2499	2.1565	0	79.2385	0	87.1702	81.8394	68.5778	32.3469	6.75834	44.69	0	27.3409	6.8633	23.4439	81.3361	4.89372	12.4263	37.8161	0	201.571	63.9859	33.7974	0	56.9869	0	69.0125
Arl4a	112.341	16.1421	0	16.4025	29.7899	62.3741	74.0944	177.453	52.2546	46.6894	1.11759	29.6186	21.0209	28.7949	104.487	38.5476	18.106	13.5015	20.738	3.80419	7.63649	60.9255	12.0417	4.313	28.0319	14.407	22.1886	18.3516	26.8535	121.57	97.0406	0	61.7774	22.934	147.641	75.4963	54.7024	44.0015	29.3623	231.958	16.8072	80.0735	39.8711	164.138	41.5969	140.558	120.306	16.3951	1.97179
Arl4c	0	0.896783	0	19.683	40.7651	1.00603	50.6961	0	42.9649	0	27.9397	138.22	1.4014	25.7639	42.6196	0	0	1.50017	0	0	0	0	0	0	0	0	22.1886	22.9395	25.5748	74.8122	0	6.75834	15.773	0	51.9477	2.28777	0	116.004	68.512	0	0	0	0	0	98.7925	11.7132	6.33188	60.1153	0
Arl4d	112.341	186.531	0	1.0935	34.4935	133.803	31.1976	2.7727	33.6752	2.33447	141.933	39.4915	26.6265	72.7451	30.2462	37.1709	25.8658	135.015	0	0	7.63649	84.1352	0	79.7904	0	7.2035	0	105.522	20.4598	0	10.7823	6.75834	0	0	45.1125	0	0	0	4.89372	2.07105	35.7152	0	0	36.1659	2.5998	5.8566	0	0	0
Arl5a	0	0	0	17.496	0	9.05431	0	5.54539	0	0	0	1.79507	5.60559	12.1242	0	0	7.75973	0	41.4761	0	0	0	4.01388	32.3475	4.67198	0	0	0	5.11496	9.35152	0	40.55	9.20089	0	17.7716	6.8633	0	0	19.5749	0	29.4125	0	0	2.782	25.998	0	0	0	0
Arl5b	12.0365	1.79357	0	0	1.56789	0	0	0	45.2873	0	3.35276	0	0	7.57761	10.9986	0	0	1.50017	0	0	38.1824	11.6049	0	0	14.0159	0	0	4.5879	0	43.6404	0	0	0	22.934	17.7716	0	0	30.6677	0	0	10.5045	0	0	9.73699	0	0	0	0	0
Arl5c	4.01217	0	0	0	0	0	0	0	0	0	0	0	0	0	0	0	0	0	0	0	0	0	0	0	0	0	0	0	8.95118	46.7576	0	0	0	0	0	0	0	0	0	31.0658	0	0	0	33.384	0	0	0	0	0
Arl6	48.146	1.79357	36.9279	20.7765	0	0	35.0973	2.7727	32.514	4.66894	61.4672	35.0038	36.4363	6.06209	15.1231	42.6777	2.58658	4.50051	0	0	0	31.9134	68.236	0	0	187.291	0	36.7032	5.11496	12.4687	0	0	3.94324	0	0	38.892	85.9609	54.6685	0	0	0	0	230.367	48.6849	49.3963	0	6.33188	5.46502	3.94357
Arl6ip1	64.1947	22.4196	259.234	60.1425	64.2834	171.026	85.7935	158.044	17.4182	7.00341	5.58793	206.433	114.915	163.676	21.9972	53.6914	18.106	216.024	124.428	34.2377	183.276	110.246	204.708	62.5384	65.4077	266.53	0	68.8186	145.776	62.3435	32.3469	20.275	148.529	149.071	86.1239	96.0862	46.8877	161.339	102.768	76.6289	27.3116	9.42042	372.131	146.055	262.58	0	126.638	240.461	76.8997
Arl6ip4	60.1825	0	5.90847	30.618	47.0366	17.1026	19.4985	11.0908	2.32243	77.0375	92.7596	38.5939	16.8168	16.6708	28.8713	48.1845	126.742	3.00034	10.369	0	0	49.3206	12.0417	8.62599	37.3758	7.2035	0	36.7032	40.9197	62.3435	0	13.5167	68.3495	0	0	59.4819	46.8877	14.6672	0	39.35	4.20179	9.42042	0	30.602	2.5998	0	12.6638	21.8601	3.94357
Arl6ip5	116.353	6.27748	6.64703	30.618	0	0	23.3982	0	17.4182	35.017	1.11759	17.9507	35.0349	42.4346	6.87413	13.767	43.9718	43.5049	0	41.846	15.273	72.5304	0	2.1565	14.0159	108.053	0	36.7032	6.3937	0	64.6938	0	93.3233	11.467	105.263	0	0	13.3338	132.13	2.07105	8.40358	9.42042	0	0	77.9941	0	12.6638	32.7901	94.6458
Arl6ip6	24.073	31.3874	0	0	1.56789	0	0	11.0908	0	7.00341	14.5286	6.28273	4.20419	0	0	4.1301	0	7.50084	0	87.4963	0	0	16.0555	0	4.67198	7.2035	0	0	7.67244	24.9374	10.7823	0	0	0	20.5057	0	0	6.66689	0	0	0	18.8408	0	0	0	0	6.33188	0	3.94357
Arl8a	88.2677	6.27748	0.738559	0	6.27155	60.362	144.289	24.9543	63.8668	14.0068	115.111	83.4706	53.2531	69.714	60.4923	64.705	23.2792	21.0024	62.2141	64.6712	22.9095	43.5182	12.0417	64.6949	121.472	50.4245	22.1886	45.879	72.8882	6.23435	10.7823	0	105.153	103.203	23.2398	41.1798	15.6292	73.3358	19.5749	294.089	4.20179	160.147	2.21506	22.256	93.5929	46.8528	183.625	49.1852	98.5893
Arl8b	268.815	1.79357	85.6728	31.7115	95.6411	224.346	70.1947	116.453	229.92	247.454	3.35276	115.782	64.4642	60.6209	17.8727	90.8623	129.329	57.0064	20.738	117.93	175.639	11.6049	52.1805	6.46949	126.143	216.105	22.1886	224.807	136.825	59.2263	97.0406	0	99.8954	194.939	56.0489	221.913	148.478	153.338	97.8743	2.07105	63.0269	103.625	493.959	58.4219	96.1927	40.9962	0	16.3951	72.9561
Armc1	52.1582	43.9424	101.921	60.1425	3.13577	23.1388	50.6961	36.0451	48.771	4.66894	22.3517	0	64.4642	16.6708	1.37483	41.301	43.9718	66.0074	31.1071	3.80419	0	0	32.1111	4.313	46.7198	151.274	66.5658	4.5879	2.55748	0	21.5646	33.7917	92.0089	0	66.9852	45.7553	62.517	61.3354	9.78743	12.4263	12.6054	4.71021	0	101.543	38.997	0	88.6464	0	19.7179
Armc10	28.0852	19.7292	0	0	23.5183	1.00603	11.6991	0	0	18.6758	0	0.897533	2.80279	4.54657	0	0	0	36.0041	72.5832	79.8879	61.0919	2.90121	0	2.1565	14.0159	79.2385	0	0	3.83622	0	140.17	6.75834	0	0	0	0	0	0	0	35.2079	0	0	0	0	0	0	0	0	5.91536
Armc2	0	15.2453	0	0	3.13577	6.0362	0	49.9085	0	0	63.7024	0	0	1.51552	0	0	0	1.50017	0	26.6293	0	0	0	0	0	0	0	0	0	3.11717	0	0	0	0	0	2.28777	7.81462	0	0	0	0	0	0	0	0	29.283	0	0	0
Armc3	0	0	0	0	0	0	0	0	0	7.00341	0	0	0	0	0	0	0	0	0	57.0628	0	0	0	0	0	0	0	0	2.55748	0	0	0	0	0	0	0	0	0	0	0	0	0	0	0	0	0	0	0	0
Armc5	48.146	0	0	1.0935	0	0	0	0	0	46.6894	0	50.2619	11.2112	0	2.74965	0	0	0	31.1071	0	0	0	0	0	0	0	0	0	1.27874	246.257	43.1292	0	68.3495	0	0	112.101	0	45.3349	44.0434	0	2.1009	4.71021	0	6.95499	0	0	0	0	0
Armc6	0	33.181	19.2025	0	0	62.3741	3.8997	44.3632	0	2.33447	1.11759	63.7249	43.4433	42.4346	39.8699	92.239	20.6926	1.50017	124.428	0	0	34.8146	116.403	2.1565	0	136.867	0	18.3516	24.2961	59.2263	0	13.5167	10.5153	0	79.2886	6.8633	7.81462	72.0024	4.89372	8.28421	0	51.8123	2.21506	0	2.5998	5.8566	6.33188	0	0
Armc7	0	119.272	62.7775	0	17.2468	1.00603	0	5.54539	0	0	118.464	4.48767	0	21.2173	0	0	0	1.50017	0	0	0	0	148.514	0	9.34396	0	0	0	0	74.8122	0	0	69.6639	0	1.36705	0	0	0	0	0	0	0	0	0	0	0	0	0	1.97179
Armc8	8.02434	0.896783	0	13.122	6.27155	43.2595	0	5.54539	26.7079	2.33447	0	140.015	18.2182	54.5588	0	35.7942	0	70.5079	0	0	45.8189	78.3328	204.708	6.46949	51.3918	0	22.1886	114.698	57.5433	46.7576	32.3469	0	27.6027	0	27.3409	0	0	30.6677	0	138.76	42.0179	14.1306	2.21506	0	51.9961	93.7056	0	0	0
Armc9	0	2.69035	2.21568	41.553	1.56789	7.04224	7.79941	102.59	40.6425	0	62.5848	15.2581	0	13.6397	10.9986	15.1437	38.7986	15.0017	155.535	0	0	89.9377	0	56.0689	0	0	0	18.3516	12.7874	0	53.9115	0	0	0	17.7716	2.28777	31.2585	0	9.78743	2.07105	37.8161	4.71021	2.21506	30.602	83.1937	17.5698	0	0	5.91536
Armcx1	16.0487	1.79357	46.5292	36.0855	28.222	36.2172	11.6991	8.31809	0	56.0273	42.4683	131.04	7.00698	28.7949	17.8727	46.8078	43.9718	60.0068	20.738	0	7.63649	5.80243	48.1666	0	0	0	0	13.7637	14.0661	37.4061	32.3469	27.0333	32.8603	0	1.36705	0	0	2.66676	122.343	64.2026	0	9.42042	24.3657	63.9859	54.5959	0	151.965	5.46502	0
Armcx2	20.0608	80.7105	107.091	157.464	101.913	122.736	0	24.9543	125.411	2.33447	224.635	39.4915	42.0419	80.3227	10.9986	106.006	46.5584	58.5066	51.8451	91.3005	175.639	5.80243	8.02777	25.878	60.7358	201.698	0	18.3516	34.526	0	0	6.75834	168.245	0	95.6932	80.0718	7.81462	100.003	171.28	39.35	60.926	14.1306	62.0218	140.491	192.385	11.7132	246.943	0	39.4357
Armcx3	0	0	2.95424	1.0935	6.27155	10.0603	0	0	0	0	0	2.6926	0	9.09314	2.74965	1.3767	0	6.00068	0	0	0	0	0	0	4.67198	57.628	0	0	3.83622	0	21.5646	0	0	0	1.36705	0	0	4.00013	4.89372	8.28421	0	4.71021	28.7958	0	0	5.8566	0	0	0
Armcx4	0	0	22.8953	0	0	0	0	0	1.16121	0	0	0.897533	0	12.1242	8.24895	0	2.58658	13.5015	20.738	0	0	0	84.2916	0	0	50.4245	0	0	5.11496	0	0	0	24.9738	0	46.4795	2.28777	0	2.66676	9.78743	53.8473	0	0	0	0	2.5998	0	0	0	0
Armcx5	36.1095	13.4517	0	34.992	0	17.1026	0	8.31809	59.2219	77.0375	5.58793	48.4668	1.4014	6.06209	20.6224	2.7534	28.4523	3.00034	31.1071	152.167	99.2743	0	0	4.313	56.0638	0	22.1886	36.7032	35.8047	52.992	0	0	86.7512	34.4009	60.15	128.115	46.8877	96.0032	19.5749	136.689	21.009	197.829	0	13.91	64.9951	17.5698	6.33188	131.161	47.3229
Armcx6	0	0	0	0	12.5431	0	0	0	0	0	0	0	0	0	0	0	0	0	0	0	0	0	0	0	0	0	0	0	0	0	0	0	0	0	0	0	0	0	0	14.4974	0	0	0	0	0	0	0	0	0
Arnt	4.01217	50.2198	33.9737	1.0935	17.2468	10.0603	0	24.9543	38.3201	37.3515	21.2341	6.28273	0	4.54657	28.8713	0	0	4.50051	62.2141	0	38.1824	75.4316	309.069	12.939	112.128	0	0	0	5.11496	0	0	33.7917	0	103.203	61.517	2.28777	0	0	0	10.3553	12.6054	4.71021	0	13.91	0	35.1396	0	0	1.97179
Arnt2	4.01217	69.0523	0.738559	129.033	23.5183	23.1388	113.091	0	11.6121	56.0273	149.757	43.0816	2.80279	48.4967	1.37483	5.50681	46.5584	54.0061	62.2141	3.80419	160.366	168.27	256.889	84.1034	51.3918	86.442	22.1886	32.1153	58.822	87.2809	0	0	28.9171	68.8019	128.502	64.0575	320.4	36.0012	19.5749	51.7763	2.1009	28.2613	57.5916	76.5049	46.7965	5.8566	291.267	0	0
Arntl	40.1217	208.95	50.222	28.431	47.0366	13.0784	38.997	0	62.7056	28.0136	32.41	6.28273	1.4014	19.7018	15.1231	46.8078	0	76.5086	10.369	30.4335	0	69.6292	4.01388	43.13	112.128	115.256	22.1886	45.879	19.1811	105.984	0	27.0333	11.8297	34.4009	19.1386	50.3309	132.849	0	0	118.05	37.8161	178.988	48.7314	16.692	44.1967	64.4226	12.6638	0	88.7304
Arntl2	0	0	0.738559	45.927	32.9256	0	0	41.5905	0	0	69.2903	18.8482	0	3.03105	0	0	0	0	0	0	0	40.617	4.01388	0	0	0	0	13.7637	1.27874	0	10.7823	0	19.7162	0	0	0	0	0	0	0	0	0	0	0	5.19961	117.132	0	0	0
Arpc1a	16.0487	47.5295	70.1631	19.683	17.2468	47.2836	101.392	36.0451	163.731	4.66894	74.8783	41.2865	224.223	80.3227	96.2378	158.321	54.3181	76.5086	134.797	57.0628	175.639	60.9255	4.01388	86.2599	74.7517	79.2385	22.1886	119.286	175.187	118.453	86.2584	81.1	76.2359	114.67	99.7943	75.4963	31.2585	82.6694	9.78743	157.4	71.4305	84.7838	208.216	19.474	62.3953	17.5698	658.516	142.091	153.799
Arpc1b	0	3.58713	0	0	21.9504	0	54.5958	0	1.16121	2.33447	0	0.897533	149.949	39.4036	2.74965	16.5204	111.223	0	0	22.8251	0	0	0	0	0	0	0	0	3.83622	46.7576	0	0	0	0	0	0	0	0	0	4.1421	2.1009	4.71021	0	0	0	0	0	0	0
Arpc2	224.681	30.4906	169.13	114.817	45.4687	184.104	136.49	174.68	111.477	114.389	51.409	14.3605	144.344	186.409	292.838	181.725	206.926	237.027	248.857	292.922	305.459	58.0243	164.569	51.7559	177.535	43.221	199.697	160.577	182.86	15.5859	118.605	364.95	172.188	206.406	315.788	130.403	234.439	260.009	97.8743	202.963	174.374	75.3633	717.68	223.951	304.177	76.1358	94.9782	81.9754	69.0125
Arpc3	196.596	0.896783	54.6533	4.374	31.3577	48.2896	15.5988	0	0	109.72	4.47034	16.1556	37.8377	84.8693	48.1189	33.0408	77.5973	127.514	31.1071	49.4544	0	31.9134	40.1388	10.7825	0	7.2035	0	0	107.414	40.5233	0	0	35.4891	0	106.63	4.57553	0	32.0011	14.6811	147.045	2.1009	0	159.485	101.543	0	5.8566	0	0	0
Arpc4	48.146	0	176.516	2.187	20.3825	83.5008	132.59	47.1359	34.8364	228.778	2.23517	163.351	93.8936	92.4469	79.7399	133.54	121.569	123.014	10.369	3.80419	53.4554	55.1231	96.3332	4.313	56.0638	108.053	22.1886	45.879	57.5433	6.23435	64.6938	0	124.869	80.2689	58.783	98.3739	78.1462	156.005	9.78743	95.2684	105.045	4.71021	243.657	136.318	36.3972	105.419	0	174.881	126.194
Arpc5	56.1704	9.86461	188.332	18.5895	3.13577	118.712	81.8938	119.226	94.0583	28.0136	116.229	58.3397	84.0838	43.9502	27.4965	101.876	15.5195	46.5052	31.1071	209.23	45.8189	49.3206	8.02777	114.294	121.472	14.407	155.32	133.049	106.135	6.23435	32.3469	0	166.93	57.3349	183.184	82.3596	46.8877	110.67	29.3623	57.9894	31.5134	65.9429	197.141	109.889	36.3972	46.8528	25.3275	0	1.97179
Arpc5l	24.073	23.3164	1.47712	31.7115	26.6541	123.742	38.997	2.7727	12.7734	37.3515	6.70552	53.852	89.6894	86.3848	204.849	31.6641	18.106	40.5046	20.738	34.2377	168.003	52.2219	0	2.1565	70.0797	136.867	0	27.5274	113.808	12.4687	32.3469	6.75834	157.73	11.467	102.528	123.539	7.81462	41.3347	9.78743	103.553	96.6412	9.42042	97.4628	154.401	41.5969	134.702	12.6638	0	31.5486
Arpp19	505.533	47.5295	253.326	299.619	147.381	340.039	152.088	291.133	155.603	126.061	289.455	105.909	201.801	259.154	82.4895	103.253	209.513	264.03	134.797	289.118	840.013	118.95	4.01388	230.745	163.519	208.902	465.96	293.626	135.546	65.4607	345.033	94.6167	249.738	45.8679	236.499	292.834	117.219	185.34	102.768	64.2026	90.3385	28.2613	174.99	272.636	181.986	105.419	582.533	202.206	43.3793
Arpp21	714.166	703.975	655.102	890.109	641.266	381.287	604.454	429.768	544.609	504.245	901.892	65.5199	137.337	415.253	243.344	415.764	292.283	369.042	964.319	608.67	901.105	742.711	670.319	526.185	476.542	540.263	377.206	912.993	414.312	629.669	916.495	520.392	582.285	538.948	604.234	267.669	718.945	477.349	117.449	515.692	493.711	466.311	549.336	605.084	636.952	825.781	259.607	868.939	508.721
Arr3	0	0	0	0	0	0	0	0	0	0	0	0	0	0	0	0	0	0	0	0	0	0	0	0	0	0	0	0	0	0	0	0	0	0	0	0	0	0	0	0	0	0	0	0	0	0	0	0	0
Arrb1	0	36.7681	63.5161	0	3.13577	5.03017	7.79941	2.7727	45.2873	9.33788	10.0583	37.6964	4.20419	16.6708	48.1189	13.767	0	57.0064	10.369	0	0	40.617	0	2.1565	130.815	93.6455	110.943	0	38.3622	0	0	0	56.5198	22.934	2.73409	130.403	0	6.66689	24.4686	0	10.5045	0	0	29.211	25.998	0	6.33188	0	0
Arrb2	0	0	17.7254	39.366	29.7899	16.0965	31.1976	0	0	65.3651	0	26.926	18.2182	33.3415	9.62378	11.0136	0	1.50017	0	15.2167	0	17.4073	0	10.7825	46.7198	7.2035	0	32.1153	7.67244	6.23435	10.7823	13.5167	0	0	71.0864	50.3309	0	40.0013	44.0434	16.5684	52.5224	122.465	4.43013	20.865	7.79941	0	12.6638	0	0
Arrdc1	0	0.896783	44.3135	1.0935	0	34.2052	31.1976	0	46.4486	0	0	7.18027	0	3.03105	0	9.63691	12.9329	0	0	60.867	68.7284	2.90121	0	0	0	0	0	55.0549	2.55748	0	0	0	36.8036	11.467	0	2.28777	0	0	0	0	8.40358	0	0	1.391	0	0	6.33188	0	70.9843
Arrdc2	0	0	35.4508	38.2725	0	18.1086	89.6932	0	0	0	1.11759	7.18027	1.4014	1.51552	0	19.2738	0	0	0	0	0	0	0	0	0	0	22.1886	45.879	0	0	0	0	0	0	1.36705	0	0	2.66676	0	0	0	0	0	0	0	0	0	0	0
Arrdc3	64.1947	0.896783	71.6402	0	0	6.0362	0	0	0	0	0	10.7704	0	1.51552	1.37483	0	0	0	0	0	0	0	0	32.3475	51.3918	0	0	22.9395	0	0	0	0	0	0	0	2.28777	0	0	0	0	2.1009	0	0	0	0	0	6.33188	0	0
Arrdc4	0	20.626	0.738559	39.366	3.13577	0	0	0	23.2243	0	80.4662	0	15.4154	0	41.2448	0	5.17315	28.5032	0	72.2795	0	0	0	34.504	4.67198	0	0	22.9395	1.27874	43.6404	53.9115	0	0	11.467	2.73409	105.237	0	12.0004	4.89372	0	37.8161	0	0	0	0	0	0	0	5.91536
Arsa	0	123.756	62.7775	44.8335	0	5.03017	0	141.408	4.64486	4.66894	206.753	0.897533	0	18.1863	0	0	2.58658	0	10.369	0	68.7284	55.1231	0	40.9735	0	0	0	0	33.2472	0	0	0	0	68.8019	1.36705	29.741	7.81462	0	4.89372	2.07105	0	0	0	0	15.5988	5.8566	132.97	0	33.5204
Arsb	124.377	1.79357	67.9474	62.3295	9.40732	10.0603	3.8997	80.4082	5.80607	25.6792	34.6452	135.528	29.4293	6.06209	35.7455	16.5204	2.58658	108.012	217.75	117.93	0	0	136.472	62.5384	51.3918	208.902	0	27.5274	31.9685	0	129.388	74.3417	0	57.3349	0	61.7697	7.81462	45.3349	9.78743	33.1368	2.1009	0	2.21506	62.5949	41.5969	140.558	12.6638	382.552	104.505
Arsg	0	0	0	0	0	0	35.0973	0	0	0	0	0	42.0419	15.1552	2.74965	0	0	0	0	0	0	0	0	0	0	0	0	0	0	0	0	0	0	0	0	0	0	0	0	0	0	0	0	0	0	0	0	0	0
Arsj	0	0	0	0	0	1.00603	0	0	0	0	0	0	4.20419	0	1.37483	0	2.58658	0	0	3.80419	0	0	0	0	0	0	0	0	0	0	0	0	0	0	28.708	0	0	1.33338	0	0	0	0	0	0	0	0	0	0	0
Arsk	0	0	0	0	0	0	0	0	0	0	0	0	21.0209	0	0	0	0	0	10.369	0	0	0	0	0	0	0	0	0	3.83622	0	0	0	0	0	1.36705	0	0	0	0	0	0	0	0	0	0	0	0	0	0
Arv1	0	0.896783	0	0	3.13577	9.05431	0	36.0451	0	14.0068	0	0	4.20419	7.57761	0	9.63691	0	0	20.738	0	0	49.3206	76.2638	2.1565	18.6879	79.2385	0	4.5879	5.11496	0	10.7823	0	2.62883	0	46.4795	59.4819	15.6292	49.335	92.9806	0	2.1009	0	0	0	2.5998	0	265.939	0	1.97179
Arvcf	48.146	71.7426	0	21.87	1.56789	58.35	0	0	132.378	77.0375	7.8231	27.8235	25.2251	6.06209	0	26.1573	0	0	0	60.867	0	31.9134	0	107.825	4.67198	0	199.697	18.3516	11.5087	6.23435	0	6.75834	21.0306	0	0	0	0	0	0	0	18.9081	18.8408	0	55.6399	140.389	0	392.577	0	1.97179
Arxes1	16.0487	0	19.2025	29.5245	6.27155	14.0845	15.5988	0	6.96728	0	13.411	23.3359	18.2182	22.7328	19.2476	0	5.17315	28.5032	0	0	53.4554	2.90121	8.02777	99.1989	14.0159	36.0175	22.1886	0	7.67244	3.11717	21.5646	67.5834	21.0306	68.8019	0	48.0431	23.4439	16.0005	0	47.6342	67.2287	4.71021	0	36.1659	12.999	11.7132	0	5.46502	5.91536
Arxes2	4.01217	97.7493	21.4182	40.4595	43.9008	13.0784	62.3953	0	0	0	1.11759	52.0569	11.2112	34.857	13.7483	22.0272	0	18.002	41.4761	19.0209	99.2743	37.7158	32.1111	0	9.34396	0	0	4.5879	49.8709	52.992	64.6938	0	28.9171	0	39.6443	41.1798	7.81462	21.3341	0	22.7816	18.9081	287.323	81.9573	29.211	18.1986	0	44.3232	5.46502	15.7743
As3mt	0	0	0	0	0	0	0	0	0	0	0	0	1.4014	16.6708	8.24895	0	0	0	0	0	0	0	0	0	0	0	0	0	2.55748	0	0	0	0	0	0	0	0	0	0	0	0	0	0	0	0	0	0	0	0
Asah1	0	44.8391	2.21568	18.5895	12.5431	14.0845	11.6991	11.0908	46.4486	0	5.58793	30.5161	15.4154	21.2173	28.8713	13.767	46.5584	37.5042	0	129.342	30.5459	66.7279	76.2638	116.451	84.0957	0	44.3772	18.3516	20.4598	0	10.7823	0	0	0	41.0114	25.1654	39.0731	8.00027	0	2.07105	4.20179	0	0	0	0	35.1396	0	0	120.279
Asah2	0	0	0	1.0935	25.0862	0	0	0	0	0	0	0	0	4.54657	0	0	0	0	0	0	0	31.9134	0	0	0	0	0	0	1.27874	0	0	0	0	0	0	0	0	0	4.89372	0	0	0	0	0	0	0	0	0	0
Asap1	264.803	83.4008	180.947	389.286	101.913	77.4646	155.988	83.1809	220.631	65.3651	326.335	290.801	35.0349	63.652	54.993	97.7458	129.329	79.5089	82.9522	60.867	252.004	92.8389	48.1666	306.223	191.551	201.698	0	160.577	190.532	74.8122	269.557	195.992	82.808	103.203	54.6818	155.568	359.473	116.004	83.1932	202.963	155.466	160.147	53.1615	279.591	532.96	81.9924	436.9	21.8601	9.85893
Asap2	12.0365	13.4517	0.738559	16.4025	39.1972	11.0664	15.5988	44.3632	51.0934	9.33788	78.231	0	8.40838	21.2173	12.3734	1.3767	2.58658	24.0027	31.1071	19.0209	22.9095	0	0	38.817	0	0	22.1886	4.5879	31.9685	9.35152	21.5646	6.75834	6.57206	11.467	10.9364	0	0	0	48.9372	33.1368	23.1099	61.2327	0	80.6779	59.7955	5.8566	56.9869	0	27.605
Asb1	0	0	38.4051	2.187	0	0	70.1947	0	31.3528	91.0443	18.999	0	1.4014	36.3725	0	0	0	0	0	0	152.73	5.80243	4.01388	10.7825	0	0	0	0	3.83622	3.11717	10.7823	0	1.31441	0	58.783	0	0	5.33351	9.78743	35.2079	90.3385	4.71021	0	87.6329	5.19961	5.8566	0	0	0
Asb11	0	0	0.738559	0	0	42.2534	0	0	0	0	4.47034	0	7.00698	0	0	0	0	0	0	0	114.547	0	0	58.2254	0	0	0	18.3516	0	0	10.7823	0	0	0	0	2.28777	0	0	0	0	0	4.71021	0	5.56399	0	0	0	0	43.3793
Asb13	148.45	0.896783	0	15.309	47.0366	63.3801	105.292	110.908	44.1261	63.0307	0	41.2865	2.80279	40.9191	0	66.0817	0	135.015	0	7.60837	7.63649	43.5182	0	0	144.831	144.07	44.3772	50.4669	26.8535	99.7496	10.7823	0	31.5459	34.4009	92.9591	6.8633	0	1.33338	9.78743	6.21315	0	0	2.21506	107.107	98.7925	0	0	5.46502	25.6332
Asb14	0	0	0	0	0	0	0	5.54539	9.28971	0	0	0	0	0	4.12448	0	0	0	0	0	0	11.6049	0	0	0	0	0	0	3.83622	6.23435	0	0	3.94324	0	0	0	0	0	0	0	2.1009	0	0	0	0	11.7132	0	5.46502	21.6897
Asb15	0	0	0	0	0	0	0	0	0	0	0	0	0	0	0	0	0	0	0	0	0	0	84.2916	0	0	0	0	0	0	0	0	0	0	0	0	0	0	0	24.4686	0	0	0	0	0	0	0	0	0	0
Asb2	0	0	0	0	0	0	0	0	0	0	0	0	0	0	0	1.3767	0	0	0	0	0	0	0	0	0	0	0	0	3.83622	0	0	0	0	0	0	0	0	0	0	0	0	0	0	0	0	0	0	0	0
Asb3	4.01217	0	0	5.4675	6.27155	0	0	0	0	0	0	5.3852	0	0	0	22.0272	7.75973	0	10.369	0	22.9095	0	0	2.1565	0	0	0	0	6.3937	0	0	0	0	11.467	17.7716	0	0	0	0	20.7105	0	0	0	0	0	0	0	0	0
Asb6	52.1582	81.6072	128.509	39.366	128.567	5.03017	66.295	2.7727	71.9953	21.0102	31.2924	95.1385	32.2321	13.6397	19.2476	60.5749	2.58658	3.00034	10.369	0	114.547	63.8267	0	170.363	79.4237	144.07	0	64.2307	11.5087	9.35152	0	155.442	98.581	0	140.806	100.662	195.366	4.00013	68.512	122.192	4.20179	0	68.667	116.844	127.39	5.8566	18.9956	76.5103	45.3511
Asb7	28.0852	0	5.90847	0	0	0	0	99.8171	8.1285	32.6826	14.5286	0	11.2112	9.09314	1.37483	24.7806	7.75973	0	31.1071	7.60837	0	26.1109	0	0	112.128	0	0	9.17581	5.11496	56.1091	0	0	27.6027	68.8019	0	32.0287	156.292	37.3346	0	0	6.30269	0	0	90.4149	59.7955	0	139.301	0	45.3511
Asb8	172.523	0.896783	78.2872	0	0	28.169	0	0	6.96728	0	0	0.897533	28.0279	27.2794	0	1.3767	2.58658	111.012	10.369	83.6921	0	46.4194	4.01388	36.6605	79.4237	72.035	0	45.879	20.4598	0	10.7823	0	0	11.467	0	0	7.81462	16.0005	0	2.07105	4.20179	4.71021	0	45.9029	57.1957	122.989	158.297	0	0
Ascc1	48.146	0.896783	0	0	1.56789	2.01207	0	58.2266	1.16121	0	1.11759	17.9507	14.014	0	39.8699	0	2.58658	0	0	0	0	23.2097	0	0	0	14.407	0	32.1153	19.1811	0	0	0	26.2883	11.467	2.73409	0	0	0	0	0	0	0	0	0	0	0	0	0	0
Ascc2	4.01217	0.896783	0	69.984	0	35.2112	0	11.0908	0	30.3481	1.11759	0	0	0	0	1.3767	5.17315	0	0	0	0	14.5061	0	21.565	0	0	0	4.5879	29.411	0	0	0	0	0	1.36705	16.0144	101.59	0	4.89372	0	0	0	0	2.782	49.3963	0	0	5.46502	7.88715
Ascc3	8.02434	0.896783	19.2025	12.0285	36.0614	13.0784	15.5988	19.4089	11.6121	25.6792	34.6452	1.79507	1.4014	16.6708	1.37483	20.6505	23.2792	0	62.2141	26.6293	45.8189	49.3206	24.0833	6.46949	18.6879	0	22.1886	4.5879	15.3449	6.23435	10.7823	128.408	10.5153	11.467	36.9102	22.8777	109.405	48.0016	4.89372	35.2079	58.8251	0	0	22.256	31.1976	5.8566	63.3188	0	3.94357
Ascl1	0	0	7.38559	1.0935	0	0	0	0	33.6752	0	0	0	0	0	0	0	0	0	0	0	0	0	0	0	0	0	0	0	37.0835	0	10.7823	0	10.5153	0	0	2.28777	0	20.0007	4.89372	0	0	0	0	0	0	0	0	0	25.6332
Ascl2	0	0	0	0	0	0	0	0	0	58.3617	0	0	2.80279	0	0	50.938	0	0	0	0	7.63649	0	0	0	4.67198	0	22.1886	32.1153	29.411	0	0	182.475	0	0	0	0	0	12.0004	0	0	0	28.2613	0	0	0	0	0	0	0
Asf1a	20.0608	60.0845	18.464	57.9555	0	10.0603	7.79941	27.727	0	2.33447	1.11759	5.3852	4.20419	33.3415	1.37483	0	2.58658	0	0	0	0	0	0	0	0	0	0	0	0	0	21.5646	0	0	0	0	0	0	2.66676	48.9372	8.28421	0	0	0	30.602	0	46.8528	0	0	21.6897
Asf1b	0	0	0	1.0935	0	0	0	0	0	0	0	0	7.00698	0	0	0	2.58658	0	0	0	0	0	0	0	0	0	0	0	0	0	0	0	0	0	0	0	54.7024	0	0	2.07105	0	0	0	0	0	0	0	0	0
Asgr1	0	0	0	0	0	0	0	0	1.16121	0	0	0	0	0	0	1.3767	0	0	0	3.80419	0	0	0	0	0	0	0	0	0	9.35152	118.605	0	14.4585	0	0	0	0	2.66676	0	0	35.7152	0	0	27.82	0	0	0	0	0
Ash1l	92.2799	109.408	169.869	85.293	120.727	50.3017	85.7935	19.4089	40.6425	14.0068	54.7617	16.1556	8.40838	68.1985	104.487	38.5476	7.75973	46.5052	93.3212	26.6293	145.093	11.6049	36.125	32.3475	112.128	72.035	22.1886	27.5274	34.526	37.4061	150.952	6.75834	131.441	22.934	43.7455	102.949	187.551	96.0032	4.89372	86.9842	138.659	18.8408	55.3766	73.7229	54.5959	52.7094	272.271	0	72.9561
Ash2l	0	2.69035	0	0	4.70366	20.1207	3.8997	2.7727	1.16121	23.3447	1.11759	84.3681	21.0209	27.2794	122.359	2.7534	33.6255	45.0051	0	72.2795	7.63649	8.70364	0	45.2865	0	0	0	18.3516	58.822	6.23435	10.7823	6.75834	49.9477	22.934	0	6.8633	0	8.00027	19.5749	2.07105	54.6233	0	0	0	0	0	0	0	1.97179
Asic1	0	89.6783	0.738559	56.862	0	33.1991	93.5929	0	22.0631	2.33447	134.11	167.839	0	101.54	61.8671	12.3903	2.58658	0	0	0	114.547	37.7158	60.2083	0	0	72.035	22.1886	0	10.2299	24.9374	53.9115	0	23.6594	0	38.2773	0	0	9.33365	97.8743	0	75.6323	4.71021	2.21506	158.574	2.5998	17.5698	0	5.46502	53.2382
Asic2	0	0	39.1436	15.309	51.7403	3.0181	93.5929	2.7727	0	0	10.0583	35.0038	2.80279	39.4036	20.6224	6.88351	5.17315	4.50051	62.2141	22.8251	0	0	0	0	0	14.407	0	41.2911	112.529	12.4687	32.3469	0	27.6027	45.8679	16.4045	0	15.6292	1.33338	53.8309	2.07105	0	0	4.43013	0	2.5998	0	18.9956	0	1.97179
Asic4	0	0	0	0	0	0	0	0	1.16121	0	0	240.539	0	0	0	0	0	0	0	0	0	0	0	0	0	0	0	9.17581	2.55748	0	0	0	0	0	0	0	0	0	0	0	0	0	0	0	0	0	0	0	0
Asl	0	1.79357	0	82.0125	3.13577	34.2052	0	0	0	2.33447	2.23517	101.421	2.80279	4.54657	0	4.1301	0	25.5029	51.8451	0	0	0	0	4.313	56.0638	0	0	0	8.95118	0	0	0	0	0	0	0	0	0	48.9372	64.2026	0	0	0	1.391	0	0	0	0	0
Asna1	76.2312	57.3941	43.575	42.6465	68.987	11.0664	54.5958	5.54539	19.7406	70.0341	61.4672	50.2619	28.0279	137.913	112.736	83.9788	80.1839	153.017	20.738	0	15.273	2.90121	108.375	75.4774	149.503	0	22.1886	91.7581	74.1669	18.703	53.9115	20.275	56.5198	0	102.528	132.69	7.81462	4.00013	58.7246	14.4974	75.6323	18.8408	130.689	165.529	239.182	0	6.33188	21.8601	138.025
Asns	52.1582	68.1555	237.077	62.3295	26.6541	68.4103	7.79941	91.499	18.5794	0	2.23517	81.6755	65.8656	124.273	192.476	141.8	124.156	241.527	20.738	0	91.6378	58.0243	40.1388	105.668	4.67198	403.396	88.7543	169.752	103.578	90.3981	21.5646	0	59.1486	114.67	183.184	91.5106	7.81462	88.003	4.89372	55.9184	157.567	9.42042	394.281	183.612	116.991	111.275	12.6638	289.646	45.3511
Asnsd1	56.1704	1.79357	0	0	0	0	0	2.7727	0	0	5.58793	0	4.20419	24.2484	0	13.767	5.17315	31.5035	10.369	30.4335	0	2.90121	28.0972	2.1565	0	0	22.1886	0	10.2299	0	10.7823	0	21.0306	0	12.3034	0	0	0	0	0	4.20179	9.42042	93.0326	22.256	2.5998	0	0	0	31.5486
Aspdh	0	0	0	0	1.56789	0	0	0	2.32243	0	0	0	1.4014	0	0	0	0	0	0	0	0	0	0	0	0	0	0	0	5.11496	0	0	0	0	0	0	0	0	0	0	2.07105	0	0	0	0	10.3992	11.7132	0	0	19.7179
Asph	76.2312	0.896783	64.9932	10.935	28.222	73.4405	15.5988	105.362	3.48364	25.6792	68.1728	72.7002	2.80279	39.4036	6.87413	41.301	2.58658	4.50051	10.369	83.6921	129.82	0	192.666	4.313	140.159	50.4245	22.1886	59.6428	35.8047	0	32.3469	54.0667	47.3189	0	8.20227	61.7697	117.219	18.6673	73.4057	47.6342	6.30269	131.886	400.926	29.211	33.7974	35.1396	0	71.0453	92.674
Asphd1	20.0608	0.896783	0	2.187	28.222	26.1569	0	5.54539	11.6121	0	0	8.0778	11.2112	21.2173	12.3734	1.3767	0	3.00034	0	53.2586	0	40.617	0	0	0	0	0	0	16.6236	0	21.5646	0	0	0	0	41.1798	7.81462	1.33338	4.89372	0	2.1009	14.1306	28.7958	0	0	0	0	0	17.7461
Asphd2	36.1095	112.995	0	10.935	108.184	2.01207	27.2979	0	0	170.416	1.11759	30.5161	23.8237	33.3415	1.37483	19.2738	111.223	0	10.369	178.797	0	89.9377	76.2638	51.7559	4.67198	7.2035	22.1886	27.5274	62.6583	3.11717	32.3469	6.75834	119.612	0	92.9591	22.8777	85.9609	6.66689	48.9372	10.3553	0	0	0	65.3769	0	0	0	0	0
Asprv1	0	0	0.738559	0	0	0	0	0	0	0	3.35276	0	0	0	0	2.7534	0	0	0	0	0	0	0	0	0	0	0	0	0	0	0	0	0	0	31.442	20.5899	0	0	0	0	0	0	0	0	0	0	0	0	0
Aspscr1	0	1.79357	32.4966	53.5815	0	100.603	15.5988	2.7727	34.8364	72.3686	1.11759	17.0531	15.4154	75.7761	45.3692	28.9107	33.6255	7.50084	0	49.4544	168.003	14.5061	0	97.0424	0	36.0175	288.452	41.2911	25.5748	3.11717	0	47.3084	73.6071	34.4009	0	41.1798	0	0	0	0	39.917	160.147	0	38.9479	0	0	0	16.3951	3.94357
Asrgl1	4.01217	0	64.2546	30.618	0	0	0	0	0	0	0	21.5408	107.908	57.5899	79.7399	19.2738	69.8376	30.0034	0	0	0	0	4.01388	0	0	0	0	27.5274	49.8709	0	0	27.0333	51.2621	0	0	4.57553	164.107	1.33338	39.1497	0	0	0	2.21506	58.4219	301.577	0	177.293	0	1.97179
Aste1	36.1095	0	39.1436	3.2805	0	0	0	0	0	7.00341	0	0	2.80279	13.6397	72.8657	0	0	0	0	0	0	49.3206	4.01388	12.939	0	0	0	22.9395	7.67244	0	0	40.55	1.31441	0	0	11.4388	0	68.0023	0	0	0	0	0	0	0	11.7132	0	0	0
Astn1	0	0.896783	28.8038	71.0775	3.13577	3.0181	77.9941	80.4082	1.16121	35.017	54.7617	15.2581	7.00698	45.4657	39.8699	1.3767	38.7986	51.0057	0	57.0628	129.82	136.357	188.653	0	121.472	14.407	421.583	123.873	79.2819	3.11717	269.557	74.3417	23.6594	0	51.9477	93.7984	273.512	48.0016	0	37.2789	60.926	0	0	0	311.976	421.675	0	398.947	1.97179
Astn2	0	0	1.47712	0	3.13577	0	0	0	0	14.0068	0	0	0	0	0	1.3767	0	0	0	0	0	2.90121	0	4.313	0	0	0	0	1.27874	0	10.7823	6.75834	0	0	0	0	0	0	0	0	0	18.8408	0	0	0	0	0	0	0
Asun	40.1217	39.4584	1.47712	1.0935	32.9256	28.169	109.192	47.1359	40.6425	81.7064	0	0.897533	7.00698	33.3415	41.2448	12.3903	0	0	51.8451	3.80419	7.63649	5.80243	0	71.1644	4.67198	7.2035	22.1886	13.7637	5.11496	9.35152	0	40.55	23.6594	172.005	0	0	0	20.0007	9.78743	0	39.917	61.2327	2.21506	43.1209	0	5.8566	0	0	0
Asxl1	4.01217	12.555	73.8559	122.472	25.0862	2.01207	27.2979	55.4539	20.9019	0	12.2934	8.0778	12.6126	36.3725	17.8727	13.767	5.17315	69.0078	10.369	87.4963	114.547	87.0364	0	99.1989	0	0	0	68.8186	29.411	21.8202	140.17	94.6167	0	114.67	71.0864	45.7553	0	53.3351	327.879	209.176	123.953	84.7838	2.21506	1.391	36.3972	0	6.33188	0	31.5486
Asxl2	0	7.17426	16.9869	60.1425	29.7899	2.01207	0	49.9085	34.8364	151.741	15.6462	35.0038	19.6196	28.7949	48.1189	41.301	69.8376	3.00034	311.071	0	7.63649	8.70364	12.0417	15.0955	51.3918	0	0	4.5879	15.3449	40.5233	53.9115	74.3417	11.8297	126.137	2.73409	0	85.9609	4.00013	73.4057	82.8421	115.549	47.1021	0	1.391	25.998	58.566	12.6638	0	7.88715
Asxl3	0	2.69035	0	0	1.56789	8.04827	11.6991	47.1359	4.64486	0	36.8803	0	0	0	0	2.7534	10.3463	0	0	7.60837	0	0	0	17.252	18.6879	0	0	0	0	0	0	54.0667	0	0	0	0	0	17.3339	0	47.6342	71.4305	9.42042	0	0	0	0	0	0	0
Atad1	48.146	42.1488	1.47712	73.2645	9.40732	130.784	74.0944	2.7727	40.6425	2.33447	0	31.4137	23.8237	7.57761	2.74965	11.0136	12.9329	31.5035	51.8451	0	0	150.863	28.0972	0	9.34396	36.0175	0	4.5879	30.6898	6.23435	140.17	0	26.2883	0	54.6818	4.57553	62.517	6.66689	48.9372	57.9894	58.8251	51.8123	2.21506	0	119.591	0	0	0	55.21
Atad2	56.1704	0.896783	0	4.374	21.9504	2.01207	19.4985	0	0	0	0	0.897533	1.4014	3.03105	1.37483	2.7534	7.75973	0	0	38.0419	0	58.0243	0	109.981	0	0	0	0	3.83622	9.35152	64.6938	0	15.773	45.8679	1.36705	0	0	2.66676	0	0	21.009	18.8408	274.668	8.34599	0	5.8566	6.33188	0	0
Atad2b	28.0852	1.79357	0.738559	0	1.56789	0	0	0	3.48364	9.33788	0	0	4.20419	4.54657	4.12448	9.63691	0	12.0014	0	7.60837	0	0	0	6.46949	0	0	0	0	0	31.1717	97.0406	6.75834	10.5153	0	0	0	7.81462	0	0	0	0	0	0	29.211	0	5.8566	6.33188	0	1.97179
Atad3a	0	138.105	4.43135	61.236	43.9008	17.1026	11.6991	97.0444	54.5771	63.0307	69.2903	6.28273	11.2112	72.7451	35.7455	106.006	2.58658	1.50017	10.369	3.80419	0	104.444	0	133.703	102.784	14.407	22.1886	87.1702	35.8047	3.11717	32.3469	47.3084	31.5459	80.2689	94.3261	18.3021	23.4439	57.3353	34.256	2.07105	44.1188	169.568	4.43013	55.6399	5.19961	146.415	0	0	76.8997
Atad5	0	0	0	0	0	16.0965	0	0	1.16121	0	0	0	0	0	0	0	2.58658	0	0	7.60837	0	0	4.01388	28.0345	0	0	0	0	2.55748	74.8122	0	0	0	0	0	4.57553	0	0	0	0	0	0	0	0	41.5969	0	75.9826	0	0
Atat1	0	0	0.738559	1.0935	23.5183	112.676	77.9941	38.8178	0	53.6928	0	245.027	117.717	27.2794	6.87413	28.9107	59.4912	1.50017	0	0	0	0	100.347	2.1565	0	180.088	0	64.2307	43.4772	34.2889	0	155.442	0	0	2.73409	25.1654	117.219	6.66689	14.6811	109.766	56.7242	14.1306	2.21506	69.5499	38.997	0	12.6638	234.996	15.7743
Atcay	280.852	75.3298	74.5944	39.366	152.085	27.1629	109.192	27.727	25.5467	37.3515	50.2914	42.1841	18.2182	30.3105	0	42.6777	12.9329	66.0074	197.011	0	15.273	243.702	0	49.5995	79.4237	0	44.3772	82.5823	62.6583	149.624	75.4761	0	118.297	0	30.075	70.9208	148.478	80.0027	4.89372	47.6342	8.40358	188.408	0	77.8959	249.581	17.5698	6.33188	10.93	31.5486
Ate1	4.01217	168.595	19.2025	62.3295	25.0862	16.0965	50.6961	133.089	84.7686	79.372	36.8803	79.8805	0	87.9003	15.1231	39.9243	64.6644	0	31.1071	53.2586	15.273	295.924	36.125	36.6605	65.4077	122.46	0	178.928	43.4772	127.804	10.7823	13.5167	34.1747	11.467	129.869	0	101.59	42.6681	29.3623	89.0552	100.843	0	0	72.3319	64.9951	87.849	227.948	5.46502	145.912
Atf1	36.1095	0.896783	0.738559	18.5895	15.6789	0	3.8997	0	0	18.6758	0	0	0	1.51552	0	8.26021	10.3463	0	0	0	0	2.90121	4.01388	0	4.67198	0	221.886	0	0	0	10.7823	0	0	34.4009	10.9364	9.15106	7.81462	0	34.256	86.9842	37.8161	0	0	6.95499	0	64.4226	0	0	13.8025
Atf2	4.01217	29.5938	81.98	40.4595	53.3082	76.4586	7.79941	33.2724	10.4509	7.00341	6.70552	13.463	21.0209	6.06209	39.8699	94.9924	0	115.513	31.1071	129.342	22.9095	23.2097	20.0694	84.1034	70.0797	21.6105	177.509	4.5879	38.3622	71.695	129.388	135.167	49.9477	0	27.3409	27.4532	0	81.3361	4.89372	120.121	128.155	202.539	75.3121	9.73699	0	35.1396	12.6638	10.93	80.8433
Atf3	0	0	0	0	0	0	105.292	0	0	0	0	0	0	6.06209	0	0	0	1.50017	0	0	0	0	0	0	0	0	0	0	6.3937	0	0	0	0	0	0	0	0	0	0	39.35	0	0	0	0	0	0	0	0	0
Atf4	120.365	50.2198	285.822	18.5895	114.456	50.3017	261.28	185.771	134.701	51.3583	254.81	39.4915	119.119	139.428	152.606	101.876	144.848	184.521	155.535	133.147	137.457	72.5304	0	148.798	60.7358	396.193	88.7543	91.7581	108.693	190.148	129.388	74.3417	216.878	68.8019	128.502	205.899	70.3316	30.6677	102.768	89.0552	306.731	117.755	197.141	115.453	215.784	87.849	18.9956	5.46502	43.3793
Atf6	88.2677	18.8324	0	57.9555	50.1724	2.01207	0	0	58.0607	77.0375	1.11759	45.7742	4.20419	15.1552	43.9944	0	5.17315	70.5079	41.4761	3.80419	0	139.258	200.694	2.1565	0	7.2035	0	36.7032	42.1984	68.5778	107.823	168.958	43.3756	45.8679	77.9216	45.7553	0	36.0012	39.1497	35.2079	2.1009	193.119	2.21506	102.934	28.5978	140.558	0	32.7901	72.9561
Atf6b	24.073	49.3231	124.816	32.805	6.27155	24.1448	124.791	2.7727	255.467	2.33447	109.523	83.4706	7.00698	56.0743	24.7469	24.7806	12.9329	90.0101	10.369	49.4544	160.366	37.7158	204.708	56.0689	121.472	122.46	22.1886	4.5879	28.1323	6.23435	129.388	250.058	0	114.67	77.9216	50.3309	0	93.3365	141.918	4.1421	46.2197	0	188.28	58.4219	7.79941	11.7132	88.6464	0	0
Atf7	4.01217	0	0	0	0	0	15.5988	0	0	0	0	0.897533	0	3.03105	5.4993	1.3767	0	0	0	0	61.0919	11.6049	0	19.4085	0	0	0	4.5879	3.83622	0	10.7823	60.825	0	0	4.10114	0	0	0	92.9806	2.07105	33.6143	4.71021	0	0	0	0	94.9782	0	0
Atf7ip	0	130.034	76.8101	55.7685	0	72.4344	19.4985	0	18.5794	0	39.1155	37.6964	15.4154	31.826	32.9958	0	0	81.0091	0	79.8879	0	0	88.3054	2.1565	23.3599	0	0	0	8.95118	3.11717	86.2584	0	3.94324	0	51.9477	0	0	40.0013	63.6183	0	50.4215	117.755	2.21506	30.602	62.3953	0	202.62	0	0
Atg10	0	0	0	0	0	0	0	0	0	53.6928	0	0	0	4.54657	0	0	0	0	0	0	0	2.90121	28.0972	0	0	0	0	27.5274	19.1811	0	0	0	0	0	0	0	0	0	0	0	18.9081	0	0	20.865	0	5.8566	0	0	0
Atg101	64.1947	0	39.8822	0	34.4935	85.5129	0	0	49.9322	112.055	2.23517	9.87287	36.4363	54.5588	0	79.8487	0	244.528	51.8451	53.2586	0	40.617	0	0	37.3758	0	0	96.346	108.693	9.35152	0	0	0	68.8019	98.4273	144.129	187.551	37.3346	0	4.1421	6.30269	0	0	55.6399	0	0	0	0	130.138
Atg12	24.073	0	123.339	0	4.70366	18.1086	7.79941	0	39.4813	11.6723	1.11759	0.897533	11.2112	30.3105	35.7455	27.534	25.8658	175.52	0	38.0419	76.3649	2.90121	12.0417	0	0	7.2035	0	9.17581	31.9685	9.35152	10.7823	310.883	53.8909	0	88.858	36.6043	7.81462	32.0011	0	74.5579	6.30269	9.42042	141.764	61.2039	0	46.8528	234.28	0	94.6458
Atg13	56.1704	0	101.183	78.732	139.542	15.0905	140.389	80.4082	11.6121	2.33447	94.9948	71.8027	43.4433	28.7949	60.4923	59.1982	56.9047	22.5025	145.166	0	0	81.234	128.444	8.62599	42.0478	7.2035	0	22.9395	78.0031	3.11717	10.7823	27.0333	19.7162	0	94.3261	164.719	0	61.3354	0	62.1315	60.926	141.306	2.21506	54.2489	98.7925	0	6.33188	16.3951	13.8025
Atg14	0	0	0.738559	1.0935	9.40732	1.00603	3.8997	0	58.0607	14.0068	0	0	12.6126	1.51552	21.9972	6.88351	7.75973	12.0014	0	125.538	0	0	0	38.817	18.6879	14.407	0	18.3516	19.1811	0	10.7823	0	6.57206	0	51.9477	0	0	40.0013	29.3623	8.28421	0	0	0	1.391	5.19961	23.4264	6.33188	0	72.9561
Atg16l1	64.1947	60.0845	148.45	133.407	158.357	113.682	148.189	60.9993	76.6401	51.3583	221.282	119.372	43.4433	43.9502	65.9916	33.0408	2.58658	1.50017	197.011	106.517	7.63649	29.0121	0	94.8859	242.943	7.2035	288.452	110.11	78.0031	71.695	172.517	74.3417	24.9738	298.142	138.072	11.4388	23.4439	92.0031	9.78743	80.771	65.1278	113.045	2.21506	9.73699	70.1947	52.7094	310.262	10.93	21.6897
Atg16l2	0	3.58713	4.43135	29.5245	26.6541	1.00603	155.988	0	10.4509	149.406	33.5276	5.3852	9.80978	31.826	13.7483	15.1437	77.5973	0	20.738	102.713	7.63649	5.80243	124.43	181.146	98.1116	0	355.017	9.17581	5.11496	3.11717	0	74.3417	85.4368	0	5.46818	11.4388	148.478	0	0	0	12.6054	0	0	0	0	0	44.3232	0	3.94357
Atg2a	4.01217	4.48391	0	55.7685	4.70366	2.01207	0	0	16.257	121.392	0	7.18027	16.8168	9.09314	27.4965	33.0408	0	70.5079	0	11.4126	84.0013	23.2097	0	25.878	0	0	0	0	57.5433	193.265	0	40.55	34.1747	126.137	50.5807	2.28777	0	2.66676	9.78743	37.2789	4.20179	141.306	6.64519	0	46.7965	0	6.33188	0	118.307
Atg2b	96.2921	42.1488	0	1.0935	53.3082	8.04827	77.9941	63.772	18.5794	14.0068	45.821	0	14.014	22.7328	20.6224	38.5476	46.5584	45.0051	176.273	15.2167	76.3649	5.80243	24.0833	90.5729	51.3918	0	399.395	96.346	33.2472	15.5859	258.775	0	14.4585	0	61.517	41.1798	46.8877	5.33351	137.024	31.0658	2.1009	47.1021	2.21506	38.9479	70.1947	0	341.922	5.46502	1.97179
Atg3	4.01217	36.7681	13.2941	29.5245	17.2468	33.1991	7.79941	63.772	68.5116	4.66894	17.8814	113.089	56.0559	46.9812	60.4923	41.301	10.3463	0	0	19.0209	0	49.3206	0	81.9469	4.67198	43.221	44.3772	73.4065	69.052	0	10.7823	0	65.7206	0	12.3034	107.525	31.2585	45.3349	4.89372	0	73.5314	23.551	2.21506	18.083	57.1957	87.849	12.6638	0	82.815
Atg4a	0	0.896783	0	4.374	0	10.0603	11.6991	0	0	0	16.7638	2.6926	0	0	0	0	28.4523	3.00034	0	19.0209	0	0	0	0	0	0	0	0	0	0	0	0	0	0	0	4.57553	0	8.00027	0	0	0	14.1306	0	0	0	0	0	0	0
Atg4b	40.1217	0	0.738559	54.675	7.83944	26.1569	85.7935	108.135	3.48364	72.3686	25.7045	47.5693	46.2461	12.1242	78.365	27.534	51.7315	25.5029	20.738	0	206.185	55.1231	76.2638	38.817	56.0638	0	44.3772	4.5879	14.0661	40.5233	32.3469	13.5167	14.4585	160.538	76.5546	36.6043	539.209	53.3351	9.78743	0	29.4125	18.8408	0	89.0239	7.79941	17.5698	246.943	0	118.307
Atg4c	52.1582	0	0	0	12.5431	0	77.9941	0	37.1588	0	53.6441	43.0816	5.60559	7.57761	0	13.767	0	18.002	10.369	60.867	7.63649	0	28.0972	6.46949	0	0	22.1886	36.7032	10.2299	18.703	0	6.75834	23.6594	0	36.9102	9.15106	7.81462	56.0019	4.89372	47.6342	39.917	0	115.183	0	0	58.566	6.33188	0	43.3793
Atg4d	0	111.201	33.2351	41.553	0	55.3319	38.997	24.9543	143.991	53.6928	0	43.0816	14.014	13.6397	4.12448	6.88351	20.6926	0	10.369	22.8251	0	2.90121	0	0	200.895	7.2035	0	50.4669	2.55748	0	0	6.75834	27.6027	0	47.8466	0	0	1.33338	0	0	0	84.7838	0	0	2.5998	0	0	0	0
Atg5	24.073	42.1488	0	6.561	26.6541	48.2896	0	0	1.16121	0	14.5286	7.18027	15.4154	89.4158	13.7483	1.3767	36.2121	79.5089	0	0	0	5.80243	0	34.504	46.7198	14.407	0	18.3516	14.0661	12.4687	0	6.75834	19.7162	0	1.36705	11.4388	7.81462	0	78.2995	0	6.30269	0	0	37.5569	0	0	0	0	0
Atg7	68.2069	94.1622	38.4051	0	9.40732	1.00603	0	0	0	9.33788	1.11759	63.7249	0	0	0	27.534	0	0	0	3.80419	0	0	0	0	65.4077	0	0	59.6428	6.3937	3.11717	0	0	0	0	6.83523	0	93.7755	2.66676	4.89372	2.07105	0	0	2.21506	50.0759	2.5998	40.9962	0	0	0
Atg9a	228.694	159.627	298.378	31.7115	189.714	90.5431	183.286	243.997	278.691	203.099	200.048	109.499	54.6545	100.025	152.606	147.307	142.262	129.015	248.857	72.2795	0	72.5304	192.666	224.276	182.207	151.274	532.526	188.104	159.842	327.303	431.292	216.267	82.808	11.467	292.548	82.3596	320.4	173.339	0	130.476	203.787	127.176	485.099	118.235	46.7965	0	37.9913	311.506	301.683
Atg9b	0	0	0	0	0	1.00603	0	0	0	0	0	14.3605	0	0	0	15.1437	41.3852	0	0	3.80419	7.63649	0	0	0	0	0	0	0	0	0	0	74.3417	28.9171	0	0	0	0	0	0	0	0	0	0	0	0	0	0	0	0
Atic	4.01217	0	0	0	10.9752	0	0	8.31809	1.16121	0	5.58793	0	1.4014	0	0	0	0	0	0	0	0	0	0	0	0	0	0	0	0	0	0	0	35.4891	0	8.20227	0	7.81462	0	0	2.07105	0	0	0	0	2.5998	0	0	0	0
Atl1	8.02434	260.964	198.672	54.675	95.6411	89.537	85.7935	74.8628	52.2546	58.3617	166.52	0.897533	25.2251	168.223	70.1161	49.5612	25.8658	76.5086	134.797	194.013	221.458	58.0243	76.2638	2.1565	56.0638	7.2035	22.1886	64.2307	49.8709	71.695	129.388	141.925	123.555	275.208	25.9739	52.6186	85.9609	186.673	88.0869	53.8473	75.6323	193.119	66.4519	107.107	132.59	5.8566	392.577	595.688	0
Atl2	36.1095	17.0389	26.5881	84.1995	25.0862	20.1207	7.79941	24.9543	11.6121	56.0273	5.58793	32.3112	2.80279	1.51552	28.8713	66.0817	2.58658	25.5029	31.1071	3.80419	168.003	31.9134	4.01388	56.0689	79.4237	0	22.1886	18.3516	19.1811	31.1717	10.7823	0	84.1224	68.8019	42.3784	29.741	62.517	10.667	205.536	22.7816	18.9081	9.42042	106.323	30.602	0	11.7132	25.3275	0	1.97179
Atl3	0	0	0	0	1.56789	18.1086	0	0	110.315	0	0	0	0	1.51552	0	0	0	1.50017	31.1071	22.8251	0	5.80243	0	45.2865	4.67198	0	0	0	16.6236	40.5233	0	0	0	11.467	0	0	0	0	0	0	0	4.71021	0	0	2.5998	5.8566	0	0	0
Atm	40.1217	0.896783	0	137.781	25.0862	0	0	5.54539	47.6098	0	0	8.97533	0	3.03105	1.37483	0	0	0	51.8451	30.4335	0	0	20.0694	0	0	0	0	4.5879	1.27874	0	0	6.75834	9.20089	22.934	0	41.1798	0	41.3347	0	4.1421	0	0	0	0	0	0	0	0	0
Atmin	0	0	102.66	0	0	6.0362	46.7964	0	0	9.33788	0	0	37.8377	24.2484	59.1175	44.0544	2.58658	0	0	3.80419	0	23.2097	0	0	0	43.221	0	0	6.3937	0	0	0	81.4936	0	0	0	0	0	0	0	23.1099	9.42042	0	52.8579	0	0	6.33188	0	0
Atn1	0	205.363	0.738559	62.3295	1.56789	0	0	77.6355	46.4486	65.3651	11.1759	129.245	15.4154	50.0123	1.37483	24.7806	5.17315	127.514	10.369	7.60837	458.189	182.777	4.01388	0	158.847	0	177.509	41.2911	44.7559	12.4687	258.775	6.75834	38.118	34.4009	54.6818	2.28777	0	0	0	153.258	0	80.0735	170.56	45.9029	0	0	18.9956	0	1.97179
Atoh7	0	0	0	14.2155	0	0	42.8967	0	0	25.6792	16.7638	0	2.80279	0	0	0	0	0	0	38.0419	0	0	0	0	0	0	0	0	0	0	0	0	0	0	0	0	0	0	0	0	12.6054	0	0	15.301	0	0	0	0	0
Atox1	104.316	13.4517	58.3461	61.236	37.6293	70.4224	23.3982	113.681	37.1588	0	153.109	86.1632	184.984	159.13	228.221	61.9516	212.099	229.526	0	87.4963	0	14.5061	0	28.0345	0	28.814	22.1886	36.7032	113.808	0	140.17	162.2	35.4891	80.2689	91.5921	116.676	54.7024	0	0	82.8421	65.1278	4.71021	97.4628	20.865	0	70.2792	6.33188	5.46502	1.97179
Atp10a	0	0	0	0	3.13577	0	0	0	0	0	0	0	0	0	0	0	0	0	0	0	0	0	0	0	0	0	0	0	1.27874	9.35152	0	0	0	0	0	0	0	0	0	0	0	0	0	0	0	0	0	0	11.8307
Atp10d	0	83.4008	0	0	1.56789	0	0	0	0	0	0	0	0	3.03105	0	0	0	19.5022	0	0	0	0	0	0	0	0	0	0	1.27874	0	0	0	2.62883	0	0	0	0	0	29.3623	0	10.5045	51.8123	0	0	44.1967	17.5698	0	5.46502	0
Atp11a	0	0	0	29.5245	4.70366	0	0	0	0	0	0	8.0778	4.20419	1.51552	27.4965	0	5.17315	18.002	72.5832	0	0	0	0	0	56.0638	7.2035	155.32	0	5.11496	102.867	0	6.75834	0	0	75.1875	4.57553	7.81462	0	0	70.4158	67.2287	0	157.269	25.038	2.5998	0	0	0	0
Atp11b	0	193.705	12.5555	47.0205	87.8017	61.3681	97.4926	8.31809	54.5771	42.0205	86.0541	32.3112	12.6126	6.06209	9.62378	28.9107	18.106	1.50017	165.904	110.321	84.0013	40.617	12.0417	288.971	102.784	0	133.132	13.7637	15.3449	121.57	43.1292	256.817	1.31441	80.2689	56.0489	9.15106	31.2585	66.6689	14.6811	229.887	10.5045	164.857	8.86025	8.34599	0	64.4226	126.638	0	15.7743
Atp11c	0	0.896783	0	0	0	0	0	0	2.32243	0	0	0	9.80978	0	0	0	0	0	0	0	0	8.70364	0	0	4.67198	0	22.1886	0	1.27874	43.6404	0	0	0	0	0	0	31.2585	22.6674	4.89372	12.4263	0	23.551	0	0	31.1976	0	6.33188	0	0
Atp13a1	0	225.092	149.927	167.305	137.974	38.2293	167.687	130.317	69.6728	317.488	59.2321	119.372	16.8168	98.509	147.106	75.7186	64.6644	0	93.3212	235.86	122.184	156.666	4.01388	0	0	0	288.452	18.3516	10.2299	134.039	107.823	216.267	128.812	172.005	65.6182	0	210.995	74.6692	4.89372	57.9894	201.686	235.51	0	15.301	116.991	35.1396	75.9826	5.46502	63.0972
Atp13a2	0	172.182	62.7775	181.521	185.011	126.76	409.469	149.726	311.205	410.867	255.927	107.704	84.0838	45.4657	252.968	26.1573	131.915	145.516	62.2141	3.80419	30.5459	287.22	8.02777	288.971	32.7039	230.512	288.452	32.1153	121.48	3.11717	107.823	13.5167	13.1441	114.67	17.7716	141.842	226.624	53.3351	127.237	8.28421	4.20179	0	203.786	250.38	83.1937	11.7132	6.33188	16.3951	189.292
Atp13a3	8.02434	0	0	0	18.8146	2.01207	31.1976	8.31809	13.9346	0	17.8814	6.28273	0	4.54657	0	13.767	0	0	10.369	0	0	0	16.0555	38.817	4.67198	0	22.1886	0	28.1323	12.4687	32.3469	47.3084	0	22.934	9.56932	20.5899	132.849	12.0004	0	45.5631	2.1009	14.1306	0	1.391	0	0	37.9913	0	0
Atp1a1	995.018	13.4517	97.4898	183.708	108.184	163.984	237.882	377.087	251.983	345.502	174.343	57.4421	44.8447	392.52	285.964	57.8215	75.0107	331.537	269.595	87.4963	931.651	156.666	248.861	213.493	247.615	482.635	88.7543	348.681	234.009	96.6324	183.299	256.817	619.088	194.939	341.761	208.187	632.985	262.676	283.836	246.455	262.612	301.453	148.409	255.944	426.368	497.811	202.62	16.3951	266.191
Atp1a2	8.02434	0	0.738559	66.7035	6.27155	27.1629	11.6991	2.7727	62.7056	79.372	5.58793	2.6926	58.8587	162.161	38.4951	30.2874	49.1449	174.02	0	0	7.63649	20.3085	0	0	4.67198	0	0	0	106.135	12.4687	215.646	81.1	6.57206	493.08	77.9216	0	85.9609	73.3358	34.256	109.766	27.3116	4.71021	352.195	134.927	311.976	17.5698	0	5.46502	0
Atp1a3	272.827	374.855	583.461	1098.97	655.377	971.829	584.955	704.265	623.572	812.395	1310.93	2587.59	308.307	625.911	338.207	536.914	1011.35	1300.65	373.285	661.928	519.281	443.886	983.402	485.212	1252.09	871.624	510.337	880.878	1126.57	785.528	377.38	1074.58	1388.02	642.151	921.389	1093.55	687.687	728.024	724.27	128.405	573.545	1097.48	1528.39	770.613	3070.37	111.275	75.9826	1863.57	2314.88
Atp1b1	621.886	322.842	685.383	911.979	443.712	740.441	608.354	426.995	430.81	333.829	586.733	1357.07	179.379	522.855	265.341	326.278	452.651	823.593	487.344	308.139	817.104	406.17	501.735	539.124	1565.11	1491.13	599.092	513.845	822.23	355.358	582.244	756.934	847.796	1032.03	792.886	791.567	750.204	592.02	469.797	256.81	504.215	984.434	469.593	406.171	1715.87	421.675	715.503	185.811	1118
Atp1b2	124.377	1.79357	87.8885	1.0935	1.56789	102.615	46.7964	74.8628	107.993	4.66894	31.2924	96.9336	14.014	90.9314	4.12448	26.1573	87.9436	315.035	82.9522	0	137.457	0	64.2221	0	112.128	309.751	0	105.522	219.943	3.11717	10.7823	195.992	2.62883	137.604	151.742	27.4532	109.405	56.0019	63.6183	132.547	16.8072	61.2327	268.023	98.7609	441.967	0	113.974	5.46502	0
Atp1b3	40.1217	41.252	2.21568	0	18.8146	4.02414	0	0	25.5467	30.3481	53.6441	43.0816	50.4503	7.57761	4.12448	9.63691	0	1.50017	72.5832	72.2795	129.82	2.90121	0	4.313	0	7.2035	0	22.9395	21.7386	34.2889	10.7823	74.3417	19.7162	80.2689	0	64.0575	0	56.0019	29.3623	0	46.2197	51.8123	0	0	64.9951	0	18.9956	5.46502	65.069
Atp2a1	0	0	0	0	36.0614	0	0	0	0	0	0	0	0	0	0	0	0	0	0	0	0	0	0	0	0	0	0	4.5879	0	0	0	0	2.62883	0	0	0	0	0	4.89372	0	0	0	0	0	0	0	0	0	0
Atp2a2	44.1339	82.504	96.7512	228.541	178.739	125.754	179.386	44.3632	143.991	275.467	70.4079	131.04	77.0768	183.378	182.852	97.7458	100.876	90.0101	145.166	72.2795	160.366	89.9377	325.125	293.284	46.7198	122.46	22.1886	188.104	388.737	146.507	528.332	229.783	73.6071	309.608	101.161	73.2085	70.3316	92.0031	244.686	240.242	73.5314	98.9144	135.119	215.605	621.353	404.105	12.6638	5.46502	173.517
Atp2b1	64.1947	62.7748	494.834	626.575	998.744	159.959	136.49	465.813	140.507	256.792	181.049	209.125	114.915	213.689	127.859	172.088	144.848	199.522	632.51	277.706	229.095	530.922	445.541	897.103	214.911	72.035	843.166	151.401	489.757	430.17	323.469	67.5834	471.874	355.476	438.822	283.683	265.697	300.01	455.116	368.647	115.549	555.805	197.141	214.214	314.576	263.547	240.612	830.684	317.458
Atp2b2	341.034	236.751	163.96	273.375	258.701	235.412	105.292	196.862	101.026	289.474	248.104	142.708	57.4573	365.241	56.3678	35.7942	157.781	241.527	352.547	330.964	236.731	249.504	276.958	146.642	327.039	144.07	44.3772	146.813	250.633	168.327	603.808	419.017	287.856	194.939	209.158	29.741	187.551	100.003	298.517	78.7	86.1367	80.0735	611.357	175.266	254.781	146.415	265.939	103.835	165.63
Atp2b3	4.01217	27.8003	0	63.423	7.83944	0	77.9941	213.498	0	56.0273	1.11759	0	1.4014	40.9191	1.37483	0	5.17315	3.00034	0	0	7.63649	26.1109	68.236	0	14.0159	100.849	44.3772	0	48.5921	3.11717	75.4761	0	11.8297	0	1.36705	34.3165	7.81462	34.6678	68.512	2.07105	2.1009	0	0	0	116.991	0	12.6638	0	25.6332
Atp2b4	4.01217	17.0389	0.738559	0	0	0	0	2.7727	1.16121	2.33447	0	0	0	10.6087	94.863	19.2738	36.2121	0	508.082	11.4126	15.273	159.567	72.2499	0	9.34396	7.2035	155.32	9.17581	15.3449	90.3981	10.7823	0	3.94324	126.137	146.274	0	23.4439	37.3346	9.78743	205.034	18.9081	9.42042	50.9465	4.17299	0	11.7132	430.568	0	0
Atp2c1	96.2921	24.2131	72.3788	183.708	114.456	25.1508	15.5988	16.6362	56.8995	53.6928	94.9948	7.18027	15.4154	37.8881	37.1203	31.6641	5.17315	88.51	93.3212	3.80419	30.5459	37.7158	72.2499	129.39	37.3758	0	110.943	18.3516	57.5433	74.8122	64.6938	40.55	115.668	137.604	47.8466	54.9064	7.81462	73.3358	200.642	70.4158	48.3206	84.7838	0	57.0309	155.988	228.407	25.3275	5.46502	53.2382
Atp4a	0	0	0	0	0	0	0	0	0	0	0	0	11.2112	0	0	0	0	0	0	0	0	0	0	0	0	0	0	0	0	0	0	0	0	0	0	2.28777	0	1.33338	0	0	0	9.42042	0	0	0	0	0	0	0
Atp5a1	473.436	115.685	349.338	341.172	205.393	685.109	471.864	454.722	551.577	289.474	372.156	985.492	542.34	757.761	665.415	1214.25	437.131	985.611	134.797	232.055	374.188	385.862	40.1388	84.1034	308.351	511.449	288.452	458.79	696.913	202.616	161.734	74.3417	520.507	389.877	362.267	940.272	640.799	601.354	504.053	449.418	571.444	287.323	985.703	801.215	777.341	199.124	101.31	218.601	666.464
Atp5b	862.616	181.15	683.167	618.921	520.539	1121.73	725.345	515.722	708.341	705.01	480.562	1411.82	1287.88	1113.91	816.646	1161.94	1158.79	1165.63	228.119	323.356	313.096	127.653	369.277	392.483	887.676	1188.58	865.355	981.812	951.383	411.467	560.679	290.608	1008.15	1054.96	1290.49	743.524	601.726	782.693	283.836	490.839	878.175	273.192	996.778	1199.04	577.156	538.807	569.869	639.408	587.592
Atp5c1	405.229	4.48391	152.882	206.671	36.0614	248.49	132.59	241.225	203.212	86.3754	122.934	323.112	266.265	269.763	257.092	440.544	188.82	186.021	41.4761	34.2377	76.3649	145.061	120.417	81.9469	88.7676	316.954	22.1886	211.044	368.277	21.8202	97.0406	121.65	248.424	34.4009	308.952	137.266	156.292	157.339	53.8309	101.482	147.063	32.9715	188.28	340.795	25.998	128.845	31.6594	21.8601	138.025
Atp5d	365.107	40.3552	213.443	263.533	156.789	400.402	300.277	712.583	328.624	116.723	207.871	350.038	563.361	777.463	588.425	627.776	838.051	634.571	114.059	91.3005	175.639	116.049	240.833	81.9469	140.159	345.768	155.32	229.395	456.51	93.5152	183.299	94.6167	270.769	412.811	343.128	306.561	101.59	204.007	68.512	223.674	329.841	51.8123	1207.21	218.387	64.9951	181.555	18.9956	349.762	207.038
Atp5e	84.2555	13.4517	76.8101	72.171	7.83944	204.225	31.1976	232.907	102.187	14.0068	67.0552	154.376	475.073	589.538	604.923	338.669	809.598	390.044	41.4761	190.209	30.5459	113.147	144.5	53.9124	28.0319	237.716	133.132	169.752	260.863	74.8122	215.646	0	85.4368	57.3349	95.6932	116.676	195.366	136.005	34.256	256.81	149.164	9.42042	296.818	155.792	319.776	52.7094	139.301	21.8601	165.63
Atp5f1	116.353	12.555	111.522	144.342	67.4191	259.557	54.5958	141.408	188.117	18.6758	20.1165	102.319	141.541	136.397	167.729	83.9788	49.1449	276.031	20.738	15.2167	160.366	17.4073	20.0694	15.0955	56.0638	108.053	44.3772	82.5823	218.665	9.35152	64.6938	6.75834	256.311	114.67	66.9852	269.956	109.405	141.338	48.9372	124.263	90.3385	18.8408	516.11	127.972	7.79941	29.283	18.9956	5.46502	72.9561
Atp5g1	28.0852	7.17426	35.4508	20.7765	62.7155	31.1871	19.4985	60.9993	39.4813	7.00341	14.5286	51.1594	47.6475	68.1985	30.2462	66.0817	62.0778	48.0054	0	0	7.63649	29.0121	16.0555	0	28.0319	36.0175	44.3772	77.9944	51.1496	12.4687	0	13.5167	30.2315	11.467	35.5432	36.6043	39.0731	17.3339	24.4686	16.5684	18.9081	42.3919	50.9465	22.256	49.3963	11.7132	12.6638	49.1852	19.7179
Atp5g3	216.657	214.331	197.934	185.895	83.098	264.587	128.69	321.633	214.825	49.0239	212.341	355.423	434.433	677.439	769.902	441.921	488.863	526.559	51.8451	34.2377	114.547	95.7401	40.1388	94.8859	112.128	309.751	244.074	256.923	359.326	84.1637	107.823	128.408	287.856	22.934	232.398	411.798	93.7755	233.341	44.0434	43.4921	170.173	103.625	427.507	254.553	142.989	140.558	31.6594	16.3951	193.235
Atp5h	64.1947	48.4263	30.2809	42.6465	23.5183	83.5008	42.8967	141.408	52.2546	0	21.2341	25.1309	142.942	200.049	155.355	101.876	142.262	157.518	10.369	22.8251	15.273	17.4073	20.0694	0	28.0319	194.495	0	77.9944	111.25	15.5859	0	47.3084	86.7512	11.467	102.528	80.0718	7.81462	92.0031	9.78743	82.8421	46.2197	23.551	210.431	105.716	64.9951	29.283	12.6638	38.2552	35.4922
Atp5j	252.767	62.7748	139.588	220.887	86.2338	278.671	54.5958	174.68	159.086	63.0307	98.3476	184.892	397.997	450.11	423.446	349.682	349.188	193.522	20.738	91.3005	91.6378	60.9255	0	12.939	79.4237	842.81	66.5658	192.692	309.455	158.976	97.0406	47.3084	174.817	11.467	307.585	265.381	31.2585	178.673	53.8309	130.476	191.182	94.2042	274.668	215.605	51.9961	339.683	120.306	322.436	185.348
Atp5j2	208.633	86.9879	69.4245	124.659	43.9008	262.575	89.6932	174.68	220.631	63.0307	188.872	83.4706	376.976	474.359	485.313	236.793	545.768	504.057	0	60.867	213.822	52.2219	0	66.8514	84.0957	151.274	310.64	114.698	320.964	96.6324	32.3469	6.75834	106.467	91.7358	144.907	205.899	78.1462	205.34	92.9806	72.4868	222.695	9.42042	465.163	230.906	244.382	5.8566	25.3275	0	43.3793
Atp5k	148.45	26.0067	127.032	155.277	21.9504	45.2715	23.3982	58.2266	123.089	4.66894	163.168	43.9791	348.948	327.353	408.323	189.985	413.852	174.02	31.1071	34.2377	114.547	89.9377	112.389	71.1644	42.0478	237.716	44.3772	229.395	219.943	9.35152	247.993	168.958	113.04	126.137	123.034	102.949	15.6292	114.671	19.5749	97.3394	121.852	9.42042	128.474	158.574	158.588	99.5622	18.9956	60.1153	67.0407
Atp5l	0	14.3485	5.16991	7.6545	4.70366	3.0181	0	5.54539	5.80607	2.33447	0	7.18027	14.014	9.09314	0	8.26021	12.9329	22.5025	0	0	15.273	0	4.01388	2.1565	0	0	0	18.3516	1.27874	3.11717	21.5646	0	11.8297	22.934	6.83523	4.57553	7.81462	17.3339	0	2.07105	6.30269	0	26.5808	11.128	0	0	0	0	3.94357
Atp5o	224.681	1.79357	91.5813	45.927	36.0614	338.027	101.392	88.7263	74.3177	2.33447	36.8803	211.818	304.103	431.924	438.569	286.354	419.025	327.037	10.369	30.4335	122.184	46.4194	52.1805	60.3819	140.159	223.309	155.32	174.34	222.501	165.21	129.388	101.375	178.76	34.4009	173.615	169.295	46.8877	113.337	4.89372	72.4868	94.5403	0	42.0862	171.093	109.192	64.4226	113.974	32.7901	165.63
Atp5s	4.01217	0	20.6796	0	15.6789	5.03017	0	0	0	0	0	1.79507	11.2112	6.06209	0	0	0	0	0	0	0	0	12.0417	0	0	0	0	13.7637	10.2299	0	0	0	0	0	24.6068	2.28777	0	0	0	0	0	0	124.044	1.391	0	0	0	0	0
Atp5sl	0	0	0	0	0	101.609	0	60.9993	114.96	4.66894	56.9969	2.6926	71.4712	22.7328	0	24.7806	15.5195	115.513	31.1071	0	0	0	48.1666	0	42.0478	36.0175	0	36.7032	17.9024	0	0	0	35.4891	22.934	5.46818	9.15106	0	0	0	35.2079	0	0	0	1.391	20.7984	58.566	12.6638	169.416	3.94357
Atp6ap1	160.487	5.3807	186.117	203.391	70.5549	563.379	269.08	55.4539	16.257	4.66894	193.342	305.161	110.71	143.975	109.986	133.54	51.7315	319.536	145.166	38.0419	129.82	110.246	88.3054	53.9124	649.405	497.042	22.1886	293.626	359.326	56.1091	32.3469	297.367	127.498	80.2689	310.319	409.51	148.478	109.337	73.4057	209.176	102.944	18.8408	256.947	139.1	153.388	29.283	259.607	158.486	751.251
Atp6ap1l	76.2312	52.0134	0	0	0	0	0	0	0	2.33447	5.58793	9.87287	1.4014	36.3725	0	11.0136	7.75973	10.5012	31.1071	7.60837	0	2.90121	100.347	0	0	72.035	0	50.4669	10.2299	6.23435	0	6.75834	1.31441	137.604	105.263	0	0	66.6689	0	0	8.40358	0	0	4.17299	0	0	0	0	3.94357
Atp6ap2	172.523	1.79357	252.587	149.809	67.4191	130.784	3.8997	243.997	46.4486	161.078	100.583	364.399	85.4852	125.788	39.8699	110.136	10.3463	169.519	31.1071	106.517	213.822	66.7279	208.722	90.5729	308.351	374.582	465.96	110.11	318.406	6.23435	10.7823	47.3084	191.904	80.2689	127.135	482.719	140.663	102.67	4.89372	49.7052	84.0358	442.76	338.905	146.055	116.991	5.8566	170.961	10.93	419.991
Atp6v0a1	437.326	235.854	180.947	387.099	409.219	254.527	265.18	371.541	99.8644	312.819	214.577	354.526	91.0908	204.596	287.339	254.69	173.301	492.055	487.344	114.126	114.547	391.664	148.514	207.024	523.262	684.333	110.943	169.752	305.619	162.093	97.0406	60.825	266.826	252.274	304.851	258.518	593.911	245.342	225.111	410.068	317.235	28.2613	496.174	162.747	228.783	415.819	158.297	234.996	425.906
Atp6v0a2	8.02434	104.027	0	40.4595	119.159	16.0965	50.6961	0	29.0304	91.0443	108.406	10.7704	50.4503	46.9812	30.2462	13.767	0	0	0	95.1046	91.6378	0	0	0	9.34396	0	0	32.1153	10.2299	21.8202	0	101.375	5.25765	114.67	4.10114	38.892	62.517	1.33338	0	55.9184	18.9081	0	0	0	18.1986	23.4264	0	0	0
Atp6v0b	405.229	337.19	449.782	204.484	159.924	293.762	296.377	221.816	455.196	305.816	392.273	220.793	536.735	465.266	206.224	319.395	227.619	660.074	290.333	353.789	572.736	258.208	164.569	444.239	284.991	554.67	355.017	394.56	511.496	311.717	614.591	621.767	306.258	344.009	367.735	658.877	156.292	380.013	215.324	600.605	254.208	1836.98	1094.24	577.264	857.935	433.388	753.494	191.276	686.182
Atp6v0c	0	0	1.47712	0	1.56789	2.01207	0	2.7727	2.32243	0	1.11759	5.3852	1.4014	0	0	1.3767	2.58658	3.00034	10.369	0	7.63649	0	0	0	0	0	0	0	0	0	0	0	1.31441	11.467	2.73409	2.28777	0	1.33338	0	0	0	0	0	0	0	0	6.33188	0	1.97179
Atp6v0d1	497.509	41.252	302.071	106.069	100.345	290.744	265.18	30.4997	167.215	81.7064	55.8793	161.556	215.815	400.098	109.986	294.614	331.082	309.035	238.488	83.6921	129.82	5.80243	216.75	21.565	485.886	273.733	221.886	169.752	401.524	6.23435	53.9115	47.3084	173.502	126.137	185.918	253.942	226.624	266.676	34.256	132.547	239.502	42.3919	416.432	470.157	283.379	128.845	37.9913	27.3251	325.345
Atp6v0e	0	117.479	25.111	20.7765	0	0	3.8997	97.0444	3.48364	65.3651	0	3.59013	46.2461	69.714	27.4965	0	72.4241	15.0017	31.1071	11.4126	15.273	136.357	0	6.46949	0	0	0	4.5879	16.6236	24.9374	32.3469	74.3417	10.5153	22.934	5.46818	2.28777	0	0	4.89372	35.2079	27.3116	0	0	30.602	0	0	6.33188	0	72.9561
Atp6v0e2	778.361	320.151	651.409	169.492	155.221	745.471	397.77	490.767	637.507	413.201	406.801	813.165	267.667	406.16	312.085	647.05	636.298	741.083	114.059	140.755	336.005	58.0243	228.791	198.398	710.141	994.083	155.32	431.263	425.82	140.273	215.646	256.817	323.346	206.406	295.282	770.977	476.692	473.349	195.749	391.429	464.298	654.719	706.605	456.247	761.742	29.283	56.9869	32.7901	400.273
Atp6v1a	128.389	129.137	135.156	131.22	147.381	113.682	237.882	27.727	337.913	16.3413	124.052	258.49	211.611	156.099	98.9874	517.64	139.675	400.545	103.69	7.60837	53.4554	95.7401	36.125	183.302	182.207	806.792	244.074	229.395	217.386	21.8202	345.033	446.05	311.516	229.34	194.12	359.179	187.551	114.671	455.116	144.974	264.713	183.698	325.614	187.785	51.9961	333.826	329.258	409.877	175.489
Atp6v1b2	533.618	31.3874	293.208	168.399	59.5797	502.011	409.469	216.27	267.079	210.102	245.869	484.668	287.286	315.229	362.954	593.358	237.965	595.567	62.2141	98.9088	397.097	95.7401	180.625	144.485	574.654	612.298	88.7543	472.554	574.154	31.1717	86.2584	560.942	365.407	573.349	941.894	899.092	414.175	346.678	112.555	364.505	518.921	348.555	1021.14	453.465	413.369	374.822	335.59	382.552	528.439
Atp6v1c1	308.937	124.653	262.927	147.622	29.7899	241.448	124.791	135.862	171.86	224.109	90.5245	152.581	145.745	101.54	81.1147	422.647	217.272	390.044	10.369	79.8879	282.55	72.5304	128.444	105.668	37.3758	475.431	155.32	229.395	139.383	12.4687	334.251	101.375	177.446	34.4009	214.626	299.697	132.849	149.338	24.4686	124.263	250.007	98.9144	57.5916	211.432	306.777	5.8566	25.3275	16.3951	163.658
Atp6v1c2	0	0	0	0	0	0	0	0	0	0	1.11759	0	0	1.51552	50.8685	0	0	0	0	0	0	0	0	0	0	0	0	9.17581	5.11496	0	0	0	0	0	16.4045	18.3021	7.81462	58.6686	0	14.4974	0	4.71021	0	0	2.5998	0	0	0	0
Atp6v1d	557.691	42.1488	337.521	82.0125	67.4191	322.937	171.587	97.0444	162.57	128.396	77.1134	107.704	190.59	195.502	118.235	318.018	212.099	246.028	259.226	106.517	91.6378	133.456	160.555	170.363	210.239	388.989	44.3772	169.752	230.173	155.859	161.734	114.892	177.446	114.67	255.638	400.359	62.517	85.3362	97.8743	196.75	233.199	372.106	730.971	325.494	379.571	93.7056	151.965	5.46502	260.276
Atp6v1e1	541.643	6.27748	361.894	122.472	78.3944	691.145	155.988	291.133	351.848	142.403	254.81	360.808	341.941	501.638	402.824	671.83	400.919	1110.12	134.797	133.147	206.185	58.0243	449.555	125.077	658.749	590.687	22.1886	367.032	413.033	71.695	345.033	175.717	276.027	172.005	360.9	398.071	62.517	384.013	156.599	184.324	203.787	155.437	677.809	449.292	285.978	210.838	94.9782	623.013	321.401
Atp6v1f	296.901	11.6582	161.006	75.4515	53.3082	125.754	101.392	0	117.283	23.3447	45.821	84.3681	204.604	181.863	292.838	184.478	305.216	135.015	0	34.2377	106.911	107.345	116.403	75.4774	116.8	216.105	66.5658	201.868	121.48	31.1717	10.7823	121.65	89.3801	34.4009	76.5546	224.201	85.9609	172.006	4.89372	144.974	67.2287	226.09	334.475	222.56	155.988	58.566	6.33188	60.1153	59.1536
Atp6v1g1	44.1339	0	14.7712	42.6465	0	11.0664	3.8997	13.8635	47.6098	2.33447	13.411	23.3359	82.6824	33.3415	41.2448	48.1845	23.2792	9.00101	0	0	7.63649	26.1109	0	12.939	56.0638	108.053	0	41.2911	37.0835	6.23435	10.7823	0	17.0874	11.467	31.442	38.892	7.81462	40.0013	0	4.1421	46.2197	0	0	97.3699	28.5978	5.8566	0	0	0
Atp6v1g2	304.925	134.517	704.585	294.151	89.3696	480.884	159.888	487.995	400.619	163.413	397.861	460.435	231.23	309.167	111.361	505.249	137.089	654.074	82.9522	38.0419	442.916	174.073	164.569	155.268	364.415	605.094	66.5658	357.857	636.812	230.671	75.4761	27.0333	496.848	194.939	339.027	672.603	171.922	486.683	63.6183	416.281	222.695	169.568	369.916	262.899	215.784	146.415	189.956	256.856	490.975
Atp6v1h	204.621	45.7359	59.8233	57.9555	133.27	32.1931	54.5958	47.1359	58.0607	53.6928	40.2331	4.48767	81.281	174.285	112.736	265.703	100.876	195.022	51.8451	41.846	7.63649	156.666	132.458	58.2254	256.959	93.6455	22.1886	91.7581	122.759	12.4687	183.299	87.8584	122.24	137.604	27.3409	98.3739	70.3316	41.3347	68.512	6.21315	54.6233	84.7838	0	125.19	7.79941	46.8528	6.33188	71.0453	94.6458
Atp7a	0	0	0	0	0	0	0	0	0	0	0	0	7.00698	0	4.12448	0	0	0	51.8451	0	0	0	16.0555	0	60.7358	0	0	0	0	18.703	0	0	0	0	1.36705	0	0	0	0	0	0	0	0	0	0	5.8566	0	0	0
Atp8a1	64.1947	104.924	33.9737	50.301	3.13577	7.04224	280.779	166.362	103.348	231.112	70.4079	114.884	85.4852	33.3415	53.6182	41.301	69.8376	18.002	93.3212	110.321	84.0013	113.147	104.361	114.294	256.959	223.309	221.886	68.8186	108.693	121.57	32.3469	202.75	57.8342	45.8679	205.057	54.9064	179.736	149.338	29.3623	184.324	121.852	80.0735	219.291	55.6399	83.1937	105.419	284.935	289.646	74.9279
Atp8a2	0	53.807	0	52.488	83.098	0	0	0	2.32243	7.00341	21.2341	13.463	1.4014	28.7949	24.7469	20.6505	2.58658	1.50017	10.369	0	7.63649	130.555	92.3193	8.62599	0	0	355.017	41.2911	40.9197	24.9374	10.7823	60.825	76.2359	22.934	45.1125	27.4532	23.4439	33.3345	9.78743	22.7816	10.5045	4.71021	4.43013	4.17299	49.3963	0	0	16.3951	19.7179
Atp8b1	0	0	0	0	3.13577	0	0	0	0	0	0	0	0	0	0	0	0	0	0	0	0	0	0	0	0	0	0	0	2.55748	0	0	0	0	0	0	0	0	0	0	0	0	0	0	0	0	0	6.33188	0	1.97179
Atp8b2	12.0365	37.6649	2.21568	15.309	26.6541	13.0784	3.8997	0	46.4486	37.3515	8.94069	11.6679	1.4014	24.2484	9.62378	1.3767	2.58658	0	114.059	19.0209	229.095	81.234	0	116.451	154.175	0	0	0	24.2961	205.734	53.9115	6.75834	11.8297	183.472	43.7455	22.8777	148.478	1.33338	264.261	82.8421	39.917	4.71021	0	55.6399	0	70.2792	101.31	0	9.85893
Atp9a	48.146	12.555	6.64703	53.5815	59.5797	54.3258	62.3953	8.31809	23.2243	2.33447	253.692	54.7495	316.716	147.006	74.2406	24.7806	46.5584	210.024	217.75	3.80419	0	69.6292	4.01388	6.46949	0	50.4245	0	64.2307	116.365	21.8202	0	6.75834	160.358	217.873	0	36.6043	0	18.6673	107.662	68.3447	0	65.9429	0	0	96.1927	0	259.607	0	29.5768
Atp9b	4.01217	1.79357	50.9606	301.806	81.5301	54.3258	66.295	88.7263	75.4789	14.0068	116.229	6.28273	19.6196	1.51552	75.6154	34.4175	2.58658	76.5086	103.69	266.293	0	156.666	244.847	4.313	74.7517	72.035	199.697	36.7032	52.4283	9.35152	301.904	13.5167	57.8342	0	123.034	6.8633	15.6292	1.33338	92.9806	80.771	58.8251	4.71021	2.21506	13.91	0	5.8566	82.3145	5.46502	13.8025
Atpaf1	8.02434	0.896783	0	0	0	8.04827	7.79941	0	5.80607	0	0	2.6926	2.80279	0	13.7483	0	0	0	0	0	7.63649	20.3085	0	0	0	0	0	0	2.55748	0	0	0	7.88648	0	4.10114	9.15106	7.81462	0	0	0	0	4.71021	0	0	0	5.8566	0	0	11.8307
Atpaf2	20.0608	60.9812	44.3135	1.0935	1.56789	64.3862	0	0	2.32243	53.6928	20.1165	19.7457	7.00698	10.6087	1.37483	89.4856	0	0	0	57.0628	114.547	66.7279	40.1388	2.1565	46.7198	0	0	41.2911	14.0661	0	0	13.5167	48.6333	0	43.7455	22.8777	0	4.00013	78.2995	26.9237	0	0	0	0	0	0	0	0	0
Atpif1	337.022	120.169	414.331	340.078	95.6411	349.094	210.584	130.317	255.467	56.0273	341.981	230.666	511.51	706.234	475.69	439.168	781.146	532.56	186.642	34.2377	313.096	110.246	108.375	60.3819	172.863	165.681	199.697	490.906	429.657	149.624	226.428	67.5834	396.953	206.406	538.616	205.899	257.883	154.672	92.9806	256.81	365.556	9.42042	939.187	463.202	129.99	128.845	398.909	98.3704	106.476
Atr	0	0.896783	0	0	1.56789	3.0181	0	2.7727	3.48364	0	30.1748	0	0	1.51552	10.9986	8.26021	0	0	41.4761	0	45.8189	14.5061	0	17.252	0	0	0	0	0	6.23435	0	0	0	0	13.6705	0	0	17.3339	0	26.9237	0	0	0	0	0	0	0	0	0
Atraid	140.426	63.6716	101.183	19.683	48.6045	158.953	77.9941	47.1359	15.0958	205.433	111.759	27.8235	96.6964	107.602	32.9958	78.472	113.809	3.00034	0	76.0837	137.457	72.5304	4.01388	36.6605	0	57.628	0	27.5274	58.822	0	129.388	0	92.0089	91.7358	90.225	57.1942	117.219	16.0005	0	72.4868	44.1188	178.988	2.21506	100.152	129.99	0	0	38.2552	1.97179
Atrip	28.0852	95.059	17.7254	1.0935	14.111	8.04827	23.3982	105.362	39.4813	184.423	26.8221	46.6717	32.2321	34.857	52.2434	0	0	0	114.059	0	0	66.7279	36.125	17.252	46.7198	14.407	0	22.9395	47.3134	199.499	0	223.025	3.94324	22.934	1.36705	61.7697	0	38.668	97.8743	4.1421	25.2108	14.1306	93.0326	54.2489	18.1986	40.9962	18.9956	0	15.7743
Atrn	8.02434	1.79357	0	44.8335	87.8017	40.2414	19.4985	11.0908	0	72.3686	55.8793	10.7704	21.0209	39.4036	8.24895	8.26021	31.0389	6.00068	62.2141	34.2377	68.7284	17.4073	4.01388	77.6339	98.1116	0	88.7543	9.17581	78.0031	224.437	226.428	81.1	0	80.2689	42.3784	27.4532	31.2585	57.3353	19.5749	72.4868	35.7152	14.1306	104.108	69.5499	114.391	11.7132	12.6638	5.46502	0
Atrnl1	0	1.79357	0	47.0205	15.6789	2.01207	38.997	27.727	35.9976	7.00341	1.11759	2.6926	5.60559	19.7018	0	1.3767	20.6926	6.00068	31.1071	0	0	37.7158	0	0	23.3599	7.2035	0	13.7637	2.55748	6.23435	0	20.275	2.62883	11.467	13.6705	2.28777	15.6292	61.3354	0	41.421	0	18.8408	0	2.782	0	29.283	6.33188	0	53.2382
Atrx	76.2312	100.44	169.13	263.533	152.085	55.3319	136.49	199.634	164.892	221.775	157.58	14.3605	77.0768	154.583	101.737	129.41	162.954	57.0064	269.595	201.622	420.007	258.208	224.777	49.5995	172.863	338.565	421.583	178.928	202.041	218.202	150.952	148.683	195.848	286.675	125.768	59.4819	156.292	132.004	391.497	186.395	220.594	532.254	124.044	76.5049	283.379	228.407	170.961	10.93	210.981
Atxn1	132.402	14.3485	206.796	26.244	25.0862	40.2414	38.997	2.7727	84.7686	9.33788	77.1134	88.8558	5.60559	28.7949	10.9986	8.26021	56.9047	13.5015	10.369	49.4544	76.3649	110.246	68.236	43.13	126.143	14.407	22.1886	87.1702	70.3307	31.1717	32.3469	87.8584	28.9171	0	16.4045	22.8777	78.1462	60.002	0	43.4921	63.0269	0	11.0753	63.9859	10.3992	0	44.3232	10.93	43.3793
Atxn10	84.2555	74.433	344.907	61.236	43.9008	244.466	15.5988	94.2717	84.7686	137.734	262.633	156.171	105.105	151.552	129.234	261.573	160.368	336.038	10.369	0	30.5459	92.8389	168.583	280.345	14.0159	295.344	465.96	192.692	328.636	9.35152	0	155.442	223.45	0	209.158	212.762	7.81462	40.0013	0	45.5631	216.392	37.6817	445.228	137.709	259.98	5.8566	12.6638	16.3951	195.207
Atxn1l	0	0	0	0	0	2.01207	0	13.8635	1.16121	0	41.3507	0.897533	0	0	2.74965	9.63691	23.2792	0	134.797	0	7.63649	0	0	0	4.67198	0	0	0	2.55748	0	0	0	0	0	19.1386	0	15.6292	0	0	0	2.1009	0	2.21506	5.56399	2.5998	0	0	0	0
Atxn2	72.219	32.2842	15.5097	33.8985	72.1228	7.04224	50.6961	2.7727	3.48364	16.3413	43.5859	0	32.2321	18.1863	13.7483	2.7534	7.75973	66.0074	62.2141	49.4544	0	55.1231	0	88.4164	0	7.2035	0	64.2307	101.02	124.687	129.388	0	21.0306	0	136.705	118.964	0	122.671	132.13	57.9894	56.7242	0	2.21506	43.1209	5.19961	52.7094	6.33188	5.46502	1.97179
Atxn2l	92.2799	261.861	149.189	168.399	123.863	90.5431	202.785	94.2717	301.916	343.167	269.338	47.5693	47.6475	110.633	142.982	99.1225	85.357	121.514	269.595	167.384	160.366	234.998	240.833	426.987	98.1116	7.2035	44.3772	256.923	111.25	293.014	204.864	256.817	118.297	424.278	103.895	112.101	359.473	85.3362	239.792	188.466	186.98	485.151	4.43013	132.145	142.989	204.981	183.625	5.46502	25.6332
Atxn3	0	10.7614	0	33.8985	47.0366	0	0	0	1.16121	0	54.7617	0	1.4014	0	0	12.3903	0	0	0	0	0	2.90121	0	4.313	0	0	0	0	3.83622	0	10.7823	0	0	0	0	41.1798	0	50.6684	0	51.7763	27.3116	47.1021	0	0	0	0	0	0	9.85893
Atxn7	12.0365	1.79357	0	0	65.8513	0	50.6961	0	0	0	0	0.897533	0	12.1242	50.8685	0	0	0	82.9522	41.846	30.5459	0	0	0	37.3758	0	0	9.17581	1.27874	34.2889	32.3469	108.133	9.20089	0	0	29.741	7.81462	1.33338	73.4057	126.334	0	0	0	8.34599	31.1976	0	164.629	0	0
Atxn7l1	8.02434	41.252	0	24.057	0	40.2414	0	0	19.7406	0	0	40.389	1.4014	1.51552	0	2.7534	0	0	0	0	15.273	31.9134	12.0417	25.878	18.6879	0	22.1886	18.3516	1.27874	3.11717	21.5646	0	1.31441	11.467	16.4045	11.4388	7.81462	1.33338	9.78743	0	0	0	66.4519	31.993	0	46.8528	69.6507	0	31.5486
Atxn7l2	0	12.555	51.6991	0	3.13577	0	0	85.9536	0	81.7064	1.11759	0	1.4014	13.6397	97.6126	24.7806	0	0	20.738	26.6293	0	2.90121	0	6.46949	70.0797	0	0	68.8186	17.9024	3.11717	21.5646	0	47.3189	0	43.7455	11.4388	7.81462	32.0011	122.343	2.07105	2.1009	0	0	27.82	0	5.8566	12.6638	5.46502	104.505
Atxn7l3	0	0	28.8038	5.4675	1.56789	74.4465	3.8997	102.59	10.4509	2.33447	32.41	0.897533	23.8237	25.7639	45.3692	11.0136	0	1.50017	10.369	60.867	0	34.8146	0	0	0	7.2035	0	13.7637	8.95118	3.11717	0	27.0333	1.31441	0	0	0	0	28.0009	53.8309	68.3447	0	0	203.786	0	75.3943	0	63.3188	5.46502	13.8025
Atxn7l3b	216.657	27.8003	133.679	75.4515	86.2338	265.593	245.681	288.361	281.014	49.0239	197.813	123.86	263.463	116.695	32.9958	395.113	214.686	390.044	176.273	98.9088	236.731	66.7279	88.3054	58.2254	233.599	172.884	22.1886	169.752	132.989	43.6404	129.388	202.75	194.533	57.3349	325.357	219.626	78.1462	225.341	48.9372	207.105	75.6323	174.278	2.21506	155.792	181.986	23.4264	322.926	120.231	218.868
Auh	36.1095	55.6005	21.4182	40.4595	40.7651	74.4465	27.2979	0	88.2523	14.0068	15.6462	78.9829	47.6475	0	65.9916	158.321	54.3181	10.5012	0	19.0209	0	26.1109	60.2083	0	112.128	0	44.3772	36.7032	63.937	0	10.7823	0	2.62883	11.467	24.6068	0	117.219	40.0013	4.89372	39.35	147.063	0	106.323	20.865	0	0	6.33188	10.93	47.3229
Aup1	8.02434	172.182	88.6271	80.919	86.2338	83.5008	226.183	105.362	40.6425	298.812	84.9365	96.9336	19.6196	80.3227	8.24895	90.8623	100.876	63.0071	124.428	68.4753	0	8.70364	252.875	213.493	0	93.6455	0	64.2307	102.299	3.11717	129.388	67.5834	51.2621	22.934	42.3784	4.57553	171.922	89.3363	0	20.7105	92.4394	301.453	2.21506	143.273	38.997	11.7132	386.245	10.93	57.1818
Aurka	0	0.896783	0	0	0	0	0	0	0	0	0	0	12.6126	6.06209	0	0	0	0	0	0	0	0	0	0	0	0	0	0	1.27874	0	0	0	0	0	0	0	0	0	0	0	0	0	0	0	0	0	0	0	0
Aurkaip1	40.1217	103.13	14.7712	69.984	54.876	102.615	74.0944	44.3632	52.2546	23.3447	88.2893	41.2865	102.302	81.8382	94.863	77.0953	72.4241	111.012	31.1071	30.4335	0	23.2097	44.1527	38.817	14.0159	50.4245	88.7543	55.0549	66.4945	68.5778	0	6.75834	85.4368	0	91.5921	34.3165	54.7024	34.6678	9.78743	53.8473	14.7063	4.71021	0	13.91	67.5949	64.4226	0	0	143.94
Auts2	28.0852	90.5751	70.1631	0	10.9752	45.2715	7.79941	163.589	15.0958	2.33447	27.9397	52.0569	5.60559	12.1242	90.7385	0	7.75973	34.5039	51.8451	11.4126	0	58.0243	172.597	21.565	0	0	0	9.17581	25.5748	46.7576	0	0	1.31441	34.4009	30.075	73.2085	0	0	44.0434	0	132.356	4.71021	0	2.782	72.7945	5.8566	12.6638	273.251	0
Aven	0	0	0	1.0935	0	0	0	0	10.4509	0	0	0	16.8168	3.03105	0	0	0	0	0	0	0	0	0	0	9.34396	0	0	0	2.55748	0	0	0	0	0	0	0	0	0	0	0	14.7063	0	0	0	0	0	0	0	0
Avil	0	0	0	0	0	0	0	0	0	0	0	0	0	0	5.4993	0	0	0	0	0	45.8189	0	0	0	0	0	0	0	0	6.23435	0	0	0	0	0	0	0	0	0	0	0	0	0	0	0	0	0	0	0
Avl9	0	4.48391	0	17.496	0	0	0	88.7263	37.1588	28.0136	0	3.59013	1.4014	7.57761	0	6.88351	0	13.5015	0	0	0	17.4073	8.02777	15.0955	0	0	0	50.4669	6.3937	0	10.7823	0	17.0874	0	51.9477	41.1798	0	9.33365	0	0	2.1009	113.045	0	18.083	0	0	0	0	1.97179
Avpi1	28.0852	0.896783	1.47712	108.256	25.0862	114.688	7.79941	63.772	105.67	2.33447	1.11759	14.3605	51.8517	72.7451	114.111	24.7806	49.1449	27.003	0	0	0	8.70364	0	183.302	32.7039	0	0	4.5879	47.3134	9.35152	43.1292	168.958	47.3189	11.467	46.4795	16.0144	0	78.6693	0	4.1421	0	0	188.28	157.183	145.589	0	208.952	0	3.94357
Axin1	0	0	0	7.6545	0	8.04827	11.6991	2.7727	0	0	1.11759	0	0	27.2794	0	27.534	0	0	0	0	0	0	12.0417	2.1565	0	0	332.829	0	6.3937	0	0	6.75834	31.5459	0	1.36705	0	0	0	0	0	18.9081	0	0	26.429	0	0	12.6638	169.416	3.94357
Axin2	0	30.4906	5.16991	0	3.13577	3.0181	15.5988	0	0	0	11.1759	17.9507	5.60559	34.857	5.4993	2.7534	2.58658	0	10.369	19.0209	0	0	0	6.46949	9.34396	0	0	4.5879	26.8535	87.2809	10.7823	0	2.62883	22.934	1.36705	6.8633	0	0	4.89372	28.9947	23.1099	0	0	0	127.39	0	0	0	0
Axl	0	0	0	0	0	0	0	0	0	0	27.9397	33.2087	11.2112	3.03105	0	0	0	0	0	0	0	0	0	0	0	0	0	0	3.83622	0	0	0	0	91.7358	0	0	0	0	19.5749	0	0	0	0	0	57.1957	0	0	0	0
Azi2	0	32.2842	84.9343	17.496	43.9008	35.2112	62.3953	160.816	25.5467	121.392	13.411	22.4383	8.40838	30.3105	23.372	82.6021	23.2792	7.50084	82.9522	3.80419	22.9095	133.456	0	28.0345	0	50.4245	0	32.1153	15.3449	3.11717	0	74.3417	74.9215	0	87.4909	61.7697	78.1462	4.00013	4.89372	18.6395	65.1278	9.42042	0	47.2939	49.3963	11.7132	6.33188	0	23.6614
Azin1	96.2921	44.8391	103.398	1.0935	105.048	85.5129	50.6961	72.0901	73.1565	79.372	149.757	166.941	25.2251	92.4469	35.7455	173.464	54.3181	75.0084	10.369	72.2795	274.913	92.8389	8.02777	127.233	210.239	172.884	44.3772	114.698	99.7417	140.273	107.823	0	80.1792	22.934	143.54	107.525	31.2585	129.338	156.599	200.892	130.256	0	2.21506	119.626	145.589	40.9962	37.9913	136.626	78.8715
Azin2	0	0	48.0063	0	0	1.00603	0	0	0	4.66894	0	0	23.8237	21.2173	0	0	0	0	10.369	0	0	69.6292	144.5	0	0	0	0	0	2.55748	0	0	0	0	22.934	0	68.633	0	1.33338	0	2.07105	0	0	0	0	0	17.5698	6.33188	0	37.4639
B130006D01Rik	0	0	0	0	1.56789	0	0	0	0	0	40.2331	0	0	0	0	1.3767	0	0	0	0	0	0	0	0	9.34396	0	0	0	0	0	0	0	0	0	38.2773	0	0	0	0	0	67.2287	0	0	0	0	29.283	0	185.811	0
B230118H07Rik	0	0	0	0	0	0	0	0	0	35.017	7.8231	0	7.00698	63.652	12.3734	38.5476	46.5584	39.0044	10.369	0	45.8189	0	0	0	42.0478	0	0	22.9395	12.7874	0	0	6.75834	0	0	0	0	7.81462	1.33338	0	2.07105	44.1188	0	0	0	0	11.7132	0	185.811	49.2947
B230209E15Rik	16.0487	43.0456	48.7449	44.8335	40.7651	80.4827	19.4985	44.3632	9.28971	4.66894	5.58793	0.897533	15.4154	21.2173	16.4979	45.4311	25.8658	39.0044	165.904	57.0628	7.63649	66.7279	8.02777	168.207	65.4077	57.628	0	45.879	46.0346	3.11717	32.3469	0	111.725	22.934	86.1239	54.9064	0	48.0016	0	78.7	12.6054	0	50.9465	11.128	7.79941	29.283	31.6594	0	43.3793
B230216G23Rik	0	0	0	0	37.6293	0	3.8997	0	0	21.0102	0	0	0	0	0	0	0	0	0	0	0	2.90121	0	0	0	0	0	0	0	0	0	0	0	0	0	0	0	0	0	0	0	0	0	0	0	0	0	0	0
B230216N24Rik	0	0	7.38559	0	0	0	11.6991	0	0	0	0	6.28273	1.4014	1.51552	27.4965	0	0	0	20.738	34.2377	0	43.5182	0	0	4.67198	0	0	4.5879	26.8535	3.11717	0	0	42.0612	11.467	64.2511	0	0	36.0012	9.78743	24.8526	0	0	0	0	44.1967	23.4264	6.33188	0	29.5768
B230217C12Rik	64.1947	0	0	7.6545	1.56789	75.4525	74.0944	38.8178	0	0	1.11759	0	4.20419	9.09314	17.8727	67.4584	12.9329	0	10.369	19.0209	0	0	44.1527	2.1565	46.7198	0	22.1886	22.9395	21.7386	3.11717	0	0	0	0	0	43.4676	46.8877	0	0	91.1263	16.8072	0	4.43013	57.0309	0	0	0	0	0
B230217O12Rik	0	0	0	0	0	0	0	0	11.6121	0	0	0	7.00698	1.51552	28.8713	6.88351	0	0	0	0	0	0	0	0	28.0319	0	22.1886	0	0	0	0	0	0	0	0	0	0	0	0	20.7105	44.1188	0	0	0	0	0	0	0	0
B230219D22Rik	32.0974	2.69035	77.5487	76.545	17.2468	77.4646	31.1976	19.4089	102.187	100.382	0	2.6926	60.2601	45.4657	1.37483	140.424	43.9718	7.50084	41.4761	26.6293	0	58.0243	124.43	146.642	32.7039	21.6105	0	41.2911	54.9858	3.11717	21.5646	0	14.4585	0	109.364	20.5899	0	129.338	14.6811	244.384	136.558	169.568	84.1724	61.2039	38.997	5.8566	56.9869	5.46502	39.4357
B2m	280.852	22.4196	0	28.431	18.8146	124.748	62.3953	36.0451	66.1892	112.055	1.11759	0	61.6615	101.54	43.9944	1.3767	137.089	120.014	51.8451	232.055	7.63649	40.617	92.3193	73.3209	168.191	7.2035	0	22.9395	29.411	130.921	75.4761	0	35.4891	0	86.1239	25.1654	46.8877	34.6678	14.6811	8.28421	73.5314	4.71021	212.646	45.9029	64.9951	0	6.33188	5.46502	19.7179
B3galnt1	80.2434	1.79357	42.0978	0	98.7769	0	3.8997	60.9993	232.243	151.741	3.35276	69.1101	26.6265	42.4346	53.6182	33.0408	46.5584	94.5106	82.9522	3.80419	114.547	20.3085	4.01388	0	102.784	187.291	44.3772	50.4669	34.526	0	0	148.683	38.118	0	38.2773	64.0575	54.7024	58.6686	0	55.9184	29.4125	0	88.6025	50.0759	103.992	11.7132	0	10.93	41.4075
B3galnt2	12.0365	0	9.60126	10.935	0	23.1388	15.5988	8.31809	11.6121	0	0	0	0	1.51552	0	0	0	0	31.1071	3.80419	0	0	0	45.2865	0	0	0	4.5879	12.7874	3.11717	10.7823	0	5.25765	0	25.9739	0	0	0	0	12.4263	0	23.551	0	1.391	0	17.5698	6.33188	0	17.7461
B3galt1	72.219	0	41.3593	1.0935	34.4935	32.1931	0	0	16.257	4.66894	1.11759	11.6679	7.00698	10.6087	0	1.3767	23.2792	24.0027	41.4761	0	0	37.7158	4.01388	0	65.4077	7.2035	0	91.7581	10.2299	0	0	6.75834	0	0	35.5432	16.0144	109.405	22.6674	0	0	4.20179	0	0	9.73699	36.3972	0	94.9782	5.46502	0
B3galt2	0	0	55.3919	39.366	37.6293	48.2896	3.8997	77.6355	38.3201	147.072	30.1748	21.5408	18.2182	28.7949	12.3734	0	28.4523	43.5049	114.059	0	0	8.70364	0	79.7904	4.67198	0	0	4.5879	46.0346	0	0	0	0	0	0	2.28777	0	0	4.89372	0	14.7063	0	0	0	2.5998	0	0	0	0
B3galt4	24.073	0	42.0978	69.984	31.3577	22.1327	0	0	31.3528	0	0	0	0	9.09314	0	0	25.8658	1.50017	0	0	0	0	0	0	0	0	0	0	0	0	0	0	0	0	0	0	0	0	0	0	0	4.71021	0	0	0	0	0	0	0
B3galt6	48.146	0	29.5424	4.374	1.56789	0	31.1976	0	0	0	59.2321	0.897533	1.4014	4.54657	41.2448	49.5612	0	1.50017	10.369	0	0	0	0	2.1565	0	0	0	9.17581	11.5087	0	21.5646	0	0	34.4009	0	6.8633	0	34.6678	0	0	0	0	0	2.782	5.19961	35.1396	0	0	0
B3gat1	4.01217	0	0	8.748	53.3082	1.00603	0	11.0908	3.48364	4.66894	0	9.87287	11.2112	19.7018	4.12448	9.63691	0	13.5015	93.3212	0	15.273	23.2097	0	28.0345	4.67198	7.2035	0	55.0549	11.5087	0	0	0	13.1441	22.934	17.7716	11.4388	0	5.33351	53.8309	2.07105	2.1009	0	0	0	49.3963	122.989	0	0	0
B3gat2	0	0	0	0	1.56789	0	0	0	0	0	0	0	0	16.6708	0	8.26021	0	0	0	0	0	2.90121	0	90.5729	0	0	0	0	0	0	0	0	1.31441	0	0	0	0	1.33338	53.8309	0	4.20179	0	0	0	67.5949	0	0	0	0
B3gat3	60.1825	0	1.47712	3.2805	53.3082	30.181	0	0	1.16121	95.7133	44.7034	0	89.6894	69.714	0	59.1982	0	72.0081	0	0	84.0013	14.5061	0	0	84.0957	122.46	0	4.5879	16.6236	0	0	0	0	0	32.8091	128.115	0	16.0005	0	4.1421	4.20179	4.71021	2.21506	47.2939	77.9941	0	6.33188	5.46502	69.0125
B3glct	0	0.896783	0	1.0935	1.56789	6.0362	19.4985	0	11.6121	0	0	0.897533	2.80279	3.03105	0	8.26021	2.58658	18.002	20.738	0	0	0	8.02777	0	28.0319	28.814	66.5658	0	1.27874	3.11717	0	67.5834	0	0	0	34.3165	0	0	0	10.3553	0	4.71021	17.7205	0	7.79941	0	6.33188	0	1.97179
B3gnt1	112.341	46.6327	81.2415	102.789	290.059	146.881	319.776	163.589	147.474	361.843	90.5245	135.528	84.0838	225.813	97.6126	140.424	38.7986	165.019	0	0	106.911	116.049	36.125	2.1565	303.679	302.547	22.1886	243.159	69.052	12.4687	10.7823	141.925	140.642	240.807	66.9852	164.719	203.18	282.676	44.0434	217.46	86.1367	18.8408	108.538	118.235	254.781	0	12.6638	5.46502	61.1254
B3gnt2	16.0487	0	44.3135	39.366	181.875	0	3.8997	0	87.0911	2.33447	0	0.897533	26.6265	7.57761	21.9972	4.1301	12.9329	0	10.369	0	0	0	236.819	17.252	0	0	0	32.1153	16.6236	15.5859	0	0	0	34.4009	4.10114	0	0	9.33365	73.4057	86.9842	0	0	0	0	0	11.7132	0	0	0
B3gnt4	0	0	0	0	0	0	0	0	0	0	0	0	5.60559	0	0	0	0	0	0	0	0	0	0	0	4.67198	0	0	13.7637	0	0	0	0	0	0	0	0	0	0	0	0	0	0	0	0	0	0	0	0	0
B3gnt7	0	0	0	0	0	0	0	0	0	16.3413	0	0	1.4014	0	0	16.5204	2.58658	0	0	0	0	2.90121	0	0	0	0	0	4.5879	0	3.11717	0	0	38.118	137.604	0	0	7.81462	98.67	0	0	2.1009	14.1306	0	38.9479	0	5.8566	0	0	0
B3gnt9	0	0	0	0	0	0	0	0	0	0	0	0	42.0419	0	0	0	0	0	0	0	0	0	0	0	0	0	0	0	0	0	0	0	0	0	0	0	0	0	0	0	0	0	0	0	0	0	0	0	0
B3gntl1	0	1.79357	93.0584	0	0	0	0	22.1816	33.6752	2.33447	0	3.59013	0	0	41.2448	8.26021	0	0	0	0	7.63649	0	0	0	0	0	44.3772	0	2.55748	0	0	13.5167	27.6027	0	0	0	0	0	0	60.0605	0	0	0	0	0	35.1396	0	60.1153	1.97179
B430212C06Rik	0	0	0	0	0	0	0	0	0	0	0	0	0	0	0	0	0	0	0	0	0	0	0	0	0	0	0	0	0	0	0	0	0	0	0	0	0	0	0	0	0	0	0	0	0	0	0	388.017	0
B4galnt1	88.2677	406.243	97.4898	299.619	48.6045	169.014	50.6961	85.9536	5.80607	74.703	69.2903	65.5199	19.6196	175.801	85.2392	83.9788	36.2121	115.513	10.369	148.363	7.63649	136.357	168.583	120.764	98.1116	223.309	0	114.698	63.937	6.23435	0	0	6.57206	0	185.918	107.525	101.59	110.67	249.58	4.1421	149.164	357.976	2.21506	63.9859	18.1986	0	329.258	0	15.7743
B4galnt4	16.0487	0.896783	1.47712	5.4675	0	19.1146	7.79941	0	3.48364	0	21.2341	0	1.4014	0	0	11.0136	0	0	82.9522	22.8251	30.5459	0	4.01388	120.764	0	0	0	13.7637	6.3937	0	0	0	9.20089	0	49.2136	45.7553	0	1.33338	39.1497	33.1368	92.4394	9.42042	0	9.73699	5.19961	5.8566	12.6638	196.741	11.8307
B4galt1	0	0	0	0	0	7.04224	35.0973	0	27.8691	0	0	0	1.4014	6.06209	0	5.50681	41.3852	0	0	26.6293	0	0	0	0	0	0	0	0	6.3937	0	10.7823	0	0	0	1.36705	11.4388	39.0731	0	0	4.1421	6.30269	0	0	13.91	0	0	0	0	0
B4galt2	76.2312	0	6.64703	0	0	0	58.4955	2.7727	0	0	14.5286	0	21.0209	62.1364	6.87413	20.6505	41.3852	7.50084	10.369	0	84.0013	0	8.02777	0	4.67198	7.2035	465.96	4.5879	61.3795	77.9294	0	0	57.8342	0	35.5432	0	179.736	102.67	48.9372	84.9131	37.8161	0	119.613	129.363	0	128.845	0	0	0
B4galt3	0	4.48391	183.163	114.817	1.56789	1.00603	15.5988	105.362	59.2219	165.747	24.5869	70.9051	11.2112	22.7328	67.3664	44.0544	7.75973	163.518	31.1071	72.2795	99.2743	11.6049	0	99.1989	0	14.407	88.7543	77.9944	33.2472	74.8122	0	155.442	30.2315	0	86.1239	18.3021	0	22.6674	137.024	43.4921	39.917	150.727	2.21506	20.865	64.9951	111.275	417.904	0	138.025
B4galt4	36.1095	0	0	1.0935	21.9504	1.00603	0	88.7263	0	0	0	0	4.20419	1.51552	0	0	5.17315	0	0	0	0	0	0	73.3209	0	0	0	4.5879	1.27874	112.218	10.7823	0	36.8036	0	0	2.28777	0	37.3346	0	0	0	94.2042	0	34.775	0	0	0	278.716	67.0407
B4galt5	24.073	0	0	108.256	1.56789	9.05431	38.997	0	0	0	1.11759	35.9013	7.00698	9.09314	0	9.63691	54.3181	7.50084	0	83.6921	0	5.80243	0	6.46949	4.67198	0	88.7543	45.879	8.95118	3.11717	118.605	0	13.1441	0	20.5057	20.5899	0	44.0015	68.512	0	0	0	73.0971	38.9479	51.9961	0	0	0	163.658
B4galt6	20.0608	0	11.0784	43.74	12.5431	0	15.5988	0	23.2243	4.66894	29.0572	7.18027	11.2112	6.06209	12.3734	37.1709	0	34.5039	10.369	34.2377	53.4554	26.1109	0	51.7559	4.67198	0	88.7543	9.17581	10.2299	0	0	202.75	44.69	0	49.2136	45.7553	93.7755	2.66676	14.6811	70.4158	52.5224	0	0	1.391	46.7965	0	145.633	0	57.1818
B4galt7	0	0	0	39.366	0	0	3.8997	0	0	0	18.999	0	0	0	0	0	0	1.50017	0	0	0	0	0	0	79.4237	0	0	0	6.3937	3.11717	0	0	0	0	0	36.6043	0	33.3345	0	35.2079	0	0	0	0	0	70.2792	0	0	0
B630005N14Rik	20.0608	5.3807	0	0	58.0118	4.02414	120.891	69.3174	17.4182	0	0	42.1841	11.2112	39.4036	24.7469	11.0136	20.6926	6.00068	51.8451	3.80419	45.8189	63.8267	0	2.1565	4.67198	0	22.1886	9.17581	24.2961	62.3435	0	27.0333	47.3189	45.8679	0	2.28777	78.1462	80.0027	58.7246	28.9947	10.5045	0	0	0	18.1986	0	107.642	0	0
B630019K06Rik	0	12.555	0	0	0	0	15.5988	0	1.16121	35.017	8.94069	0	14.014	0	8.24895	23.4039	2.58658	0	0	0	68.7284	29.0121	0	0	0	0	0	0	3.83622	9.35152	86.2584	47.3084	0	0	34.1761	16.0144	0	16.0005	0	0	25.2108	0	0	2.782	2.5998	0	0	0	35.4922
B930041F14Rik	52.1582	1.79357	45.0521	214.326	1.56789	16.0965	0	2.7727	95.2196	0	89.4069	52.9545	8.40838	4.54657	90.7385	0	87.9436	22.5025	0	0	0	2.90121	4.01388	84.1034	0	0	0	0	0	0	10.7823	0	0	11.467	58.783	0	23.4439	86.6696	63.6183	0	0	0	2.21506	97.3699	2.5998	0	0	5.46502	39.4357
B930059L03Rik	0	0	0	0	0	0	0	38.8178	0	0	0	0	0	1.51552	0	0	0	0	0	0	0	43.5182	4.01388	0	0	0	0	32.1153	1.27874	0	0	0	0	0	0	0	0	0	0	0	0	0	0	0	0	0	0	0	55.21
B9d1	0	0.896783	0	34.992	0	61.3681	42.8967	0	95.2196	0	25.7045	0	0	37.8881	0	0	36.2121	0	20.738	0	0	0	104.361	0	0	0	0	27.5274	21.7386	0	10.7823	0	0	0	4.10114	38.892	0	1.33338	0	0	10.5045	9.42042	148.409	0	12.999	0	12.6638	0	0
B9d2	28.0852	0	0	0	0	1.00603	3.8997	0	31.3528	0	2.23517	51.1594	29.4293	57.5899	159.48	37.1709	41.3852	192.022	0	0	122.184	0	84.2916	0	0	0	0	4.5879	19.1811	3.11717	0	0	22.345	0	25.9739	64.0575	0	26.6676	0	49.7052	4.20179	4.71021	0	13.91	0	0	6.33188	0	17.7461
BC002163	20.0608	0	20.6796	2.187	14.111	36.2172	3.8997	13.8635	13.9346	0	13.411	24.2334	35.0349	39.4036	28.8713	33.0408	43.9718	63.0071	10.369	11.4126	7.63649	2.90121	0	0	14.0159	36.0175	22.1886	22.9395	25.5748	3.11717	21.5646	0	15.773	0	8.20227	20.5899	7.81462	16.0005	4.89372	6.21315	8.40358	0	42.0862	16.692	5.19961	0	6.33188	5.46502	15.7743
BC003331	52.1582	2.69035	14.7712	0	42.333	1.00603	3.8997	8.31809	4.64486	70.0341	1.11759	1.79507	36.4363	27.2794	1.37483	12.3903	5.17315	0	0	0	7.63649	17.4073	0	38.817	4.67198	0	0	27.5274	46.0346	0	0	13.5167	31.5459	22.934	38.2773	6.8633	0	42.6681	68.512	0	21.009	4.71021	4.43013	19.474	36.3972	17.5698	6.33188	0	49.2947
BC003965	0	19.7292	22.8953	0	31.3577	3.0181	31.1976	0	60.3831	23.3447	60.3496	0	43.4433	40.9191	19.2476	55.0681	33.6255	9.00101	31.1071	0	0	0	0	34.504	9.34396	0	22.1886	13.7637	15.3449	9.35152	0	40.55	60.463	0	60.15	0	39.0731	0	0	60.0605	2.1009	0	0	0	5.19961	29.283	0	0	19.7179
BC004004	100.304	1.79357	94.5355	0	0	52.3138	0	0	1.16121	77.0375	2.23517	27.8235	74.274	30.3105	0	63.3283	18.106	133.515	0	34.2377	30.5459	26.1109	0	2.1565	126.143	79.2385	22.1886	9.17581	53.7071	28.0546	280.34	135.167	51.2621	0	38.2773	27.4532	7.81462	97.3366	0	6.21315	0	117.755	22.1506	19.474	0	5.8566	6.33188	0	118.307
BC005537	8.02434	9.86461	8.86271	10.935	50.1724	70.4224	74.0944	13.8635	17.4182	60.6962	17.8814	24.2334	7.00698	1.51552	19.2476	8.26021	0	4.50051	20.738	26.6293	0	14.5061	12.0417	47.443	9.34396	7.2035	0	0	7.67244	0	53.9115	20.275	6.57206	22.934	2.73409	0	0	6.66689	0	41.421	10.5045	32.9715	0	0	0	87.849	0	131.161	23.6614
BC005561	4.01217	43.9424	15.5097	100.602	62.7155	32.1931	77.9941	83.1809	91.7359	39.686	82.7014	76.2903	2.80279	45.4657	32.9958	22.0272	20.6926	13.5015	197.011	0	129.82	26.1109	40.1388	38.817	135.487	14.407	22.1886	4.5879	2.55748	9.35152	43.1292	87.8584	24.9738	80.2689	172.248	59.4819	109.405	28.0009	73.4057	111.837	86.1367	98.9144	2.21506	68.1589	85.7935	216.694	626.856	5.46502	5.91536
BC005624	56.1704	15.2453	19.2025	33.8985	21.9504	27.1629	11.6991	0	19.7406	42.0205	8.94069	12.5655	23.8237	13.6397	27.4965	2.7534	54.3181	70.5079	114.059	0	0	17.4073	8.02777	12.939	28.0319	57.628	0	0	26.8535	0	97.0406	0	31.5459	0	24.6068	13.7266	15.6292	16.0005	0	31.0658	16.8072	28.2613	0	59.8129	2.5998	0	6.33188	0	67.0407
BC005764	4.01217	192.808	0.738559	108.256	15.6789	1.00603	308.077	72.0901	0	4.66894	182.167	131.04	1.4014	28.7949	48.1189	0	134.502	270.03	51.8451	209.23	229.095	118.95	8.02777	4.313	0	129.663	0	0	21.7386	134.039	140.17	74.3417	80.1792	22.934	4.10114	4.57553	70.3316	4.00013	48.9372	74.5579	4.20179	0	117.398	0	246.981	0	6.33188	10.93	3.94357
BC006965	0	0	0	0	0	0	3.8997	0	3.48364	0	17.8814	0	2.80279	0	0	0	0	0	0	0	0	0	0	0	0	0	0	0	0	0	0	0	0	0	0	0	0	0	0	0	0	0	0	0	0	0	0	0	0
BC017158	0	32.2842	0	42.6465	0	0	0	0	0	0	0	42.1841	11.2112	0	1.37483	5.50681	0	0	0	34.2377	0	0	44.1527	0	0	0	0	4.5879	0	105.984	75.4761	0	0	0	0	0	0	37.3346	0	0	0	0	0	1.391	0	0	0	0	0
BC017643	0	0	0	0	65.8513	52.3138	0	99.8171	13.9346	2.33447	0	0	9.80978	0	0	0	0	72.0081	0	0	0	2.90121	0	0	0	0	0	0	6.3937	0	0	0	0	0	0	54.9064	0	0	63.6183	0	0	0	0	0	124.791	0	0	0	0
BC018242	76.2312	125.55	112.261	114.817	90.9375	173.038	194.985	0	167.215	231.112	271.573	58.3397	79.8796	86.3848	191.101	97.7458	137.089	145.516	93.3212	60.867	328.369	258.208	240.833	215.65	224.255	230.512	22.1886	316.565	145.776	177.679	118.605	20.275	254.996	183.472	392.342	281.395	39.0731	172.006	19.5749	167.755	388.666	518.123	115.183	141.882	70.1947	87.849	196.288	5.46502	49.2947
BC020402	0	5.3807	17.7254	0	0	0	0	0	0	0	48.0562	0	0	0	2.74965	0	0	6.00068	0	0	0	0	0	2.1565	4.67198	0	0	0	5.11496	0	0	0	3.94324	0	1.36705	0	0	5.33351	0	0	0	0	0	6.95499	0	58.566	0	0	0
BC021891	0	0	0	0	21.9504	0	0	0	0	0	0	0.897533	8.40838	0	1.37483	9.63691	15.5195	0	0	0	0	2.90121	0	0	0	0	0	0	2.55748	0	0	0	0	0	0	2.28777	0	0	19.5749	2.07105	0	0	0	0	2.5998	0	0	0	0
BC022687	16.0487	14.3485	86.4114	0	0	81.4888	0	66.5447	0	28.0136	8.94069	36.7989	21.0209	0	0	1.3767	10.3463	0	0	0	0	2.90121	0	0	88.7676	0	0	41.2911	15.3449	0	0	0	9.20089	0	5.46818	0	0	52.0017	0	0	0	4.71021	0	0	0	0	0	5.46502	0
BC023829	40.1217	2.69035	71.6402	52.488	0	0	3.8997	0	0	4.66894	52.5265	30.5161	7.00698	3.03105	0	16.5204	5.17315	0	10.369	0	152.73	0	0	0	60.7358	7.2035	22.1886	22.9395	5.11496	59.2263	0	60.825	77.5504	22.934	47.8466	0	7.81462	70.669	0	4.1421	0	0	0	0	62.3953	0	0	0	0
BC024386	0	0	0	1.0935	0	0	0	0	0	0	1.11759	0	0	0	0	0	0	0	0	0	0	0	0	0	0	0	0	9.17581	0	0	0	0	0	0	0	0	0	0	0	0	10.5045	0	0	0	0	0	0	0	0
BC024978	12.0365	0	0	0	0	0	0	30.4997	1.16121	0	0	0	0	3.03105	0	0	0	3.00034	0	3.80419	0	2.90121	32.1111	19.4085	0	0	0	0	0	0	0	0	10.5153	0	0	0	0	40.0013	0	4.1421	2.1009	0	0	0	5.19961	0	6.33188	0	0
BC026585	0	0	0	25.1505	0	0	0	0	0	0	0	0	0	0	0	0	0	0	0	0	0	0	0	0	0	0	0	0	5.11496	0	0	0	0	0	0	0	0	0	0	0	0	0	0	0	0	0	0	0	0
BC027231	0	0	4.43135	0	0	0	23.3982	0	0	0	1.11759	2.6926	0	12.1242	20.6224	1.3767	0	0	0	7.60837	0	40.617	64.2221	0	0	0	0	4.5879	0	0	0	0	0	0	0	0	0	22.6674	0	0	0	0	0	0	0	0	0	0	0
BC029214	160.487	78.9169	177.993	30.618	20.3825	14.0845	0	66.5447	53.4158	126.061	54.7617	35.0038	8.40838	100.025	42.6196	106.006	75.0107	9.00101	10.369	34.2377	15.273	29.0121	68.236	2.1565	121.472	7.2035	22.1886	133.049	51.1496	15.5859	107.823	81.1	17.0874	11.467	1.36705	109.813	93.7755	60.002	0	14.4974	79.834	4.71021	2.21506	27.82	51.9961	5.8566	37.9913	5.46502	138.025
BC029722	52.1582	0	96.0126	1.0935	14.111	160.965	23.3982	0	48.771	0	78.231	3.59013	44.8447	50.0123	64.6168	37.1709	31.0389	112.513	0	0	0	0	0	0	0	79.2385	0	64.2307	20.4598	0	0	121.65	19.7162	103.203	0	27.4532	23.4439	44.0015	0	2.07105	63.0269	0	88.6025	1.391	106.592	0	227.948	0	0
BC030336	8.02434	17.9357	13.2941	1.0935	9.40732	24.1448	97.4926	0	65.028	0	0	1.79507	7.00698	16.6708	24.7469	15.1437	0	0	10.369	3.80419	0	0	0	0	14.0159	0	0	9.17581	14.0661	0	10.7823	0	11.8297	0	0	22.8777	70.3316	9.33365	53.8309	0	2.1009	0	33.2259	0	0	0	0	5.46502	0
BC030499	0	511.166	15.5097	0	0	0	0	0	0	0	0	0	0	34.857	28.8713	0	0	0	176.273	57.0628	61.0919	49.3206	0	0	0	7.2035	0	4.5879	0	84.1637	75.4761	0	0	0	1.36705	0	0	0	0	0	16.8072	9.42042	0	1.391	2.5998	0	487.555	0	0
BC030500	0	3.58713	1.47712	0	6.27155	54.3258	62.3953	0	0	0	1.11759	0	0	0	0	0	31.0389	0	0	0	0	5.80243	0	0	0	7.2035	0	0	0	0	0	0	0	0	0	0	0	0	0	0	14.7063	0	130.689	1.391	0	0	0	0	0
BC031181	16.0487	0	89.3656	22.9635	20.3825	85.5129	11.6991	13.8635	54.5771	44.3549	83.819	1.79507	180.78	136.397	50.8685	139.047	147.435	153.017	10.369	45.6502	68.7284	34.8146	68.236	12.939	107.456	273.733	22.1886	105.522	92.0693	49.8748	32.3469	0	110.411	45.8679	132.603	50.3309	164.107	85.3362	88.0869	20.7105	60.926	47.1021	201.571	51.4669	70.1947	29.283	25.3275	10.93	124.223
BC033916	0	0	0	0	21.9504	0	0	0	0	0	0	0	0	4.54657	0	0	0	0	0	0	0	0	0	0	0	0	0	0	0	0	0	0	10.5153	0	0	0	54.7024	0	0	0	0	0	0	0	0	0	0	0	0
BC037032	0	0	0	0	0	0	0	0	11.6121	0	0	0	0	6.06209	0	0	0	0	0	0	0	2.90121	0	0	0	0	0	0	0	99.7496	0	0	0	22.934	0	16.0144	0	0	14.6811	26.9237	0	0	0	0	0	0	0	191.276	0
BC037034	0	92.3686	0	0	0	59.356	27.2979	0	1.16121	0	12.2934	6.28273	11.2112	37.8881	32.9958	22.0272	33.6255	0	0	11.4126	0	69.6292	4.01388	0	4.67198	7.2035	0	0	6.3937	43.6404	140.17	0	0	0	0	0	0	4.00013	92.9806	0	0	32.9715	0	0	0	5.8566	0	0	9.85893
BC037704	4.01217	0	0	0	0	0	0	0	0	11.6723	0	0	0	0	0	0	0	0	0	0	0	0	0	58.2254	0	0	0	0	0	3.11717	0	0	0	0	0	2.28777	0	0	0	0	0	0	0	0	0	0	0	0	0
BC048403	24.073	0	0	0	0	0	0	0	0	0	0	0	0	4.54657	16.4979	0	0	0	0	0	0	0	0	0	0	0	0	0	14.0661	0	0	0	22.345	0	0	0	0	0	0	0	0	0	0	0	0	0	0	0	0
BC048546	24.073	27.8003	0	92.9475	15.6789	38.2293	0	0	53.4158	11.6723	34.6452	0.897533	39.2391	63.652	54.993	79.8487	121.569	49.5056	0	0	45.8189	46.4194	0	0	74.7517	21.6105	0	0	25.5748	6.23435	43.1292	0	2.62883	103.203	50.5807	139.554	0	118.671	0	2.07105	0	4.71021	11.0753	44.5119	293.778	117.132	6.33188	65.5803	0
BC049635	0	0	4.43135	0	0	0	0	44.3632	0	0	0	4.48767	0	3.03105	0	0	0	0	0	0	0	0	0	0	28.0319	0	0	18.3516	0	0	0	6.75834	0	45.8679	0	13.7266	0	0	0	2.07105	16.8072	0	0	0	0	105.419	0	0	9.85893
BC049715	0	0	0	7.6545	1.56789	0	0	0	0	0	0	0	0	0	0	0	0	0	0	0	0	0	0	0	0	0	0	0	0	0	0	0	3.94324	0	0	0	0	0	0	18.6395	0	0	0	1.391	0	0	0	0	0
BC051142	0	0	0	9.8415	0	0	0	0	0	0	0	0	0	0	0	0	0	0	0	0	0	0	0	0	0	0	0	0	0	0	0	0	0	0	1.36705	0	0	0	0	0	0	0	0	0	0	0	0	0	1.97179
BC051226	0	0	0	0	0	0	0	0	0	0	0	0	0	1.51552	0	0	0	0	0	3.80419	0	0	0	0	0	0	0	18.3516	0	0	0	0	0	0	0	0	0	0	0	0	0	0	0	11.128	0	0	0	0	0
BC052040	0	18.8324	0	0	39.1972	0	0	0	1.16121	0	0	0	0	0	0	24.7806	20.6926	0	0	3.80419	0	0	0	0	0	0	0	4.5879	0	0	0	0	0	0	0	0	0	0	0	0	0	0	0	0	0	0	0	0	0
BC061194	40.1217	0	0	0	20.3825	0	0	2.7727	0	2.33447	3.35276	0	0	0	0	0	0	1.50017	0	0	0	2.90121	0	0	0	0	0	13.7637	0	0	0	114.892	18.4018	0	0	27.4532	0	0	0	0	2.1009	0	0	0	0	0	0	0	0
BC065397	0	0	5.90847	0	0	0	0	0	0	30.3481	10.0583	0	0	7.57761	0	4.1301	0	0	0	3.80419	0	0	0	0	0	0	0	0	0	0	10.7823	0	0	0	0	0	0	0	0	0	0	84.7838	0	0	0	0	0	0	0
BC068157	4.01217	0	0	0	0	10.0603	15.5988	0	30.1916	0	26.8221	122.065	12.6126	37.8881	56.3678	44.0544	72.4241	1.50017	0	3.80419	61.0919	2.90121	0	0	0	0	0	41.2911	30.6898	71.695	172.517	0	42.0612	0	1.36705	0	0	14.6672	14.6811	12.4263	4.20179	0	0	4.17299	0	0	0	0	49.2947
BC068281	64.1947	0	0	0	1.56789	0	0	0	0	0	49.1738	0	2.80279	0	0	0	10.3463	0	0	0	0	2.90121	0	0	0	0	0	0	0	0	0	0	0	0	0	0	0	0	0	0	0	0	0	0	0	0	0	0	23.6614
BC089491	0	0	0	0	0	25.1508	0	0	0	0	0	0	5.60559	3.03105	8.24895	2.7534	0	0	0	7.60837	0	0	0	0	0	0	0	36.7032	5.11496	0	0	0	0	0	0	0	0	0	0	0	0	0	0	0	0	0	6.33188	0	0
Baalc	0	0	0	0	0	0	0	0	0	0	1.11759	0	14.014	19.7018	0	19.2738	2.58658	3.00034	0	0	7.63649	60.9255	0	28.0345	28.0319	0	0	73.4065	5.11496	0	10.7823	0	48.6333	11.467	0	0	125.034	46.6682	0	0	4.20179	0	0	0	2.5998	0	0	27.3251	0
Babam1	136.414	0	11.8169	16.4025	17.2468	28.169	0	22.1816	55.7383	70.0341	71.5255	93.3435	46.2461	40.9191	37.1203	48.1845	36.2121	76.5086	0	41.846	0	2.90121	148.514	2.1565	42.0478	79.2385	22.1886	100.934	34.526	3.11717	53.9115	40.55	78.8648	0	0	171.582	0	24.0008	9.78743	0	2.1009	0	0	34.775	10.3992	0	0	0	61.1254
Bace1	0	70.8458	0	107.163	3.13577	42.2534	50.6961	47.1359	0	67.6996	81.5838	53.852	43.4433	54.5588	63.242	31.6641	46.5584	0	0	98.9088	61.0919	5.80243	4.01388	19.4085	28.0319	0	0	59.6428	89.5118	112.218	75.4761	0	88.0657	103.203	0	38.892	23.4439	29.3343	83.1932	2.07105	0	18.8408	0	27.82	85.7935	11.7132	69.6507	0	161.687
Bace2	0	0	0	20.7765	1.56789	0	0	0	0	2.33447	0	0	0	27.2794	0	0	0	0	0	0	0	0	0	0	0	0	0	0	16.6236	0	0	0	1.31441	0	0	0	0	0	0	0	0	0	0	41.7299	0	0	0	0	0
Bach1	0	0	0	0	0	0	0	0	0	0	0	12.5655	1.4014	0	0	12.3903	0	0	10.369	7.60837	0	2.90121	0	0	0	0	0	0	0	34.2889	0	6.75834	2.62883	0	24.6068	0	0	0	0	0	0	0	0	0	0	0	0	0	0
Bach2	0	0	0	0	0	0	66.295	0	0	0	36.8803	0	0	9.09314	10.9986	0	31.0389	0	0	0	0	0	0	15.0955	0	0	0	0	16.6236	0	10.7823	0	0	0	62.8841	0	0	1.33338	0	0	2.1009	0	0	0	2.5998	0	0	0	21.6897
Bad	0	0	0	0	1.56789	0	7.79941	0	17.4182	0	24.5869	0.897533	29.4293	27.2794	0	8.26021	20.6926	18.002	41.4761	0	0	72.5304	0	2.1565	79.4237	0	0	45.879	17.9024	0	0	6.75834	30.2315	0	28.708	0	0	26.6676	0	0	86.1367	0	104.108	8.34599	49.3963	0	0	0	0
Bag1	8.02434	52.0134	7.38559	16.4025	3.13577	61.3681	0	263.406	54.5771	42.0205	0	0	50.4503	48.4967	53.6182	45.4311	69.8376	157.518	0	0	0	43.5182	12.0417	10.7825	0	93.6455	22.1886	27.5274	34.526	6.23435	21.5646	0	10.5153	0	28.708	16.0144	85.9609	34.6678	0	31.0658	25.2108	0	0	50.0759	0	0	12.6638	10.93	0
Bag2	0	0	0	1.0935	0	0	0	0	37.1588	0	0	13.463	0	1.51552	0	5.50681	0	0	20.738	0	0	43.5182	0	0	0	0	0	4.5879	1.27874	0	0	0	0	0	0	2.28777	0	1.33338	4.89372	2.07105	0	4.71021	2.21506	0	2.5998	0	0	0	0
Bag4	0	61.878	99.7054	36.0855	0	0	0	30.4997	97.542	0	0	35.0038	0	50.0123	0	8.26021	28.4523	52.5059	10.369	114.126	0	142.16	4.01388	2.1565	4.67198	115.256	0	55.0549	40.9197	37.4061	21.5646	0	40.7468	11.467	1.36705	6.8633	187.551	28.0009	0	6.21315	29.4125	0	6.64519	4.17299	12.999	0	0	5.46502	21.6897
Bag5	80.2434	0	33.2351	76.545	67.4191	32.1931	7.79941	149.726	61.5443	11.6723	1.11759	44.8767	22.4223	109.118	98.9874	0	20.6926	37.5042	10.369	3.80419	106.911	17.4073	88.3054	2.1565	46.7198	7.2035	0	27.5274	58.822	0	0	13.5167	119.612	0	34.1761	29.741	78.1462	33.3345	53.8309	49.7052	84.0358	131.886	108.538	69.5499	5.19961	5.8566	6.33188	5.46502	70.9843
Bag6	28.0852	2.69035	5.16991	4.374	67.4191	4.02414	31.1976	47.1359	33.6752	39.686	75.9959	4.48767	35.0349	81.8382	23.372	24.7806	62.0778	12.0014	41.4761	7.60837	53.4554	8.70364	4.01388	12.939	14.0159	14.407	0	9.17581	76.7244	74.8122	10.7823	47.3084	1.31441	22.934	6.83523	16.0144	117.219	66.6689	63.6183	86.9842	12.6054	18.8408	0	2.782	5.19961	0	44.3232	5.46502	9.85893
Bahcc1	0	0	0	0	0	3.0181	0	0	0	0	0	0	0	0	0	1.3767	0	0	0	0	0	0	152.528	0	0	0	0	36.7032	2.55748	6.23435	0	0	6.57206	0	0	0	0	17.3339	0	0	0	0	0	0	2.5998	0	0	0	0
Bahd1	108.329	0.896783	0	0	0	0	0	0	29.0304	0	1.11759	0	0	0	0	1.3767	0	0	0	0	7.63649	17.4073	0	0	0	21.6105	0	0	6.3937	0	0	0	0	0	0	0	23.4439	1.33338	0	0	0	0	0	15.301	0	0	145.633	38.2552	3.94357
Bai1	84.2555	50.2198	110.045	177.147	197.554	45.2715	70.1947	83.1809	88.2523	224.109	127.405	44.8767	15.4154	98.509	166.354	90.8623	82.7704	91.5103	518.451	171.188	427.643	142.16	136.472	138.016	32.7039	7.2035	0	64.2307	79.2819	268.077	215.646	168.958	153.786	183.472	32.8091	205.899	531.394	22.6674	322.985	314.8	138.659	640.588	0	121.017	291.178	204.981	538.21	0	21.6897
Bai2	104.316	37.6649	0	143.248	150.517	57.3439	70.1947	207.952	8.1285	186.758	3.35276	30.5161	36.4363	48.4967	134.733	114.266	15.5195	13.5015	72.5832	171.188	175.639	118.95	76.2638	36.6605	74.7517	0	88.7543	110.11	106.135	146.507	172.517	324.4	118.297	286.675	15.0375	54.9064	328.214	16.0005	254.473	225.745	50.4215	216.67	4.43013	119.626	64.9951	17.5698	6.33188	5.46502	266.191
Bai3	148.45	102.233	122.601	25.1505	54.876	96.5793	70.1947	11.0908	49.9322	74.703	24.5869	63.7249	23.8237	22.7328	86.614	41.301	36.2121	1.50017	82.9522	3.80419	206.185	104.444	76.2638	90.5729	107.456	0	599.092	55.0549	24.2961	87.2809	32.3469	121.65	42.0612	22.934	69.7193	66.3452	23.4439	86.6696	19.5749	74.5579	98.7421	4.71021	0	59.8129	33.7974	134.702	18.9956	87.4404	55.21
Baiap2	682.069	237.647	242.247	422.091	380.997	184.104	436.767	967.671	461.002	219.44	224.635	38.5939	128.928	243.999	170.478	309.758	281.937	310.535	228.119	277.706	526.917	420.676	401.388	286.814	663.421	374.582	355.017	422.087	212.271	358.475	366.598	94.6167	374.608	412.811	349.964	299.697	117.219	681.356	190.855	144.974	308.832	720.662	11.0753	445.119	431.567	339.683	493.887	388.017	319.429
Baiap2l1	0	0	0	2.187	0	3.0181	0	0	1.16121	2.33447	29.0572	0.897533	0	10.6087	0	0	0	0	0	0	0	0	12.0417	0	0	0	0	0	8.95118	6.23435	0	33.7917	0	0	45.1125	0	0	1.33338	141.918	4.1421	21.009	0	0	15.301	0	0	0	0	0
Baiap2l2	0	0	0	12.0285	1.56789	0	0	13.8635	0	0	0	0	1.4014	0	0	0	0	0	0	0	0	0	0	0	0	0	0	0	5.11496	3.11717	0	0	0	0	0	0	0	34.6678	0	0	0	4.71021	0	0	0	0	0	0	0
Bak1	4.01217	2.69035	0	0	0	0	42.8967	8.31809	0	0	6.70552	4.48767	2.80279	4.54657	0	4.1301	0	7.50084	0	7.60837	0	0	0	0	9.34396	0	0	0	2.55748	0	0	0	0	0	0	0	0	0	0	0	4.20179	0	0	0	0	0	0	0	0
Bambi	0	17.0389	0.738559	0	0	0	0	72.0901	1.16121	0	0	0	7.00698	0	0	11.0136	0	0	10.369	76.0837	0	0	36.125	0	0	0	0	41.2911	25.5748	21.8202	0	128.408	0	0	0	0	0	0	78.2995	0	16.8072	98.9144	0	0	2.5998	0	0	0	0
Bambi-ps1	0	1.79357	0	0	0	0	0	0	1.16121	0	0	0	0	0	0	0	0	0	0	0	0	0	0	0	0	0	0	0	2.55748	0	0	0	0	0	0	0	0	0	4.89372	0	0	0	0	0	0	0	0	0	0
Banf1	12.0365	40.3552	28.8038	84.1995	0	81.4888	3.8997	119.226	90.5747	128.396	32.41	34.1063	131.731	112.149	166.354	59.1982	67.251	34.5039	10.369	0	0	0	48.1666	0	42.0478	7.2035	0	22.9395	76.7244	65.4607	0	175.717	53.8909	126.137	184.551	109.813	0	56.0019	132.13	60.0605	2.1009	32.9715	0	91.8059	122.191	111.275	12.6638	229.531	23.6614
Bank1	0	0	0	0	0	0	0	0	0	0	0	0	0	0	0	0	0	0	0	0	0	0	0	0	0	0	0	0	2.55748	0	0	0	0	0	0	0	0	0	0	0	18.9081	0	0	1.391	0	0	0	0	0
Banp	120.365	0	45.0521	1.0935	42.333	118.712	0	2.7727	33.6752	0	81.5838	0	21.0209	34.857	10.9986	8.26021	54.3181	1.50017	0	0	129.82	49.3206	72.2499	0	0	0	0	45.879	40.9197	0	237.21	40.55	26.2883	0	1.36705	84.6473	0	2.66676	44.0434	12.4263	102.944	0	77.5272	90.4149	2.5998	5.8566	6.33188	5.46502	0
Bap1	284.864	97.7493	84.1957	202.297	95.6411	76.4586	50.6961	97.0444	1.16121	186.758	99.4652	103.216	63.0628	45.4657	125.109	213.389	152.608	216.024	238.488	110.321	168.003	275.615	0	118.607	252.287	626.705	22.1886	128.461	46.0346	84.1637	409.727	108.133	203.734	126.137	210.525	260.805	539.209	198.673	161.493	306.516	153.365	23.551	403.141	150.228	101.392	5.8566	234.28	5.46502	59.1536
Barx2	0	0	0	0	0	0	0	0	0	0	0	0	0	0	0	8.26021	0	1.50017	0	0	0	0	4.01388	0	0	0	0	0	0	0	0	0	0	0	0	18.3021	0	0	0	0	0	0	0	4.17299	0	0	0	0	0
Basp1	28.0852	7.17426	46.5292	38.2725	26.6541	31.1871	11.6991	11.0908	44.1261	2.33447	1.11759	1.79507	106.506	90.9314	87.9888	94.9924	111.223	94.5106	10.369	0	22.9095	95.7401	16.0555	23.7215	79.4237	144.07	44.3772	77.9944	134.268	37.4061	43.1292	67.5834	110.411	137.604	34.1761	20.5899	0	50.6684	48.9372	296.16	75.6323	108.335	17.7205	22.256	119.591	29.283	18.9956	5.46502	53.2382
Batf	0	0	0	0	0	0	0	0	0	0	0	0	0	0	8.24895	0	0	0	0	0	0	0	0	0	0	0	0	0	0	28.0546	0	0	46.0044	0	0	0	0	0	0	0	0	0	0	0	0	0	0	0	0
Bax	60.1825	34.9745	85.6728	103.882	26.6541	68.4103	19.4985	27.727	44.1261	37.3515	74.8783	43.0816	64.4642	51.5278	78.365	114.266	59.4912	31.5035	0	0	7.63649	78.3328	144.5	159.581	42.0478	64.8315	88.7543	82.5823	86.9543	3.11717	0	94.6167	90.6945	0	53.3148	70.9208	0	40.0013	0	64.2026	33.6143	84.7838	6.64519	97.3699	2.5998	0	0	207.671	126.194
Baz1a	0	14.3485	0	0	0	0	0	0	0	0	0	0	5.60559	0	21.9972	0	0	0	0	0	0	0	4.01388	0	0	0	0	0	2.55748	0	0	33.7917	5.25765	45.8679	0	0	0	0	0	0	0	0	2.21506	0	0	0	0	0	1.97179
Baz1b	180.548	87.8847	33.2351	0	47.0366	0	46.7964	171.907	23.2243	65.3651	43.5859	47.5693	18.2182	36.3725	13.7483	6.88351	41.3852	57.0064	114.059	53.2586	0	229.196	136.472	38.817	14.0159	0	221.886	45.879	86.9543	6.23435	21.5646	6.75834	148.529	0	83.3898	25.1654	140.663	84.0028	14.6811	198.821	98.7421	47.1021	0	77.8959	93.5929	40.9962	12.6638	5.46502	1.97179
Baz2a	4.01217	70.8458	76.8101	45.927	28.222	22.1327	23.3982	302.224	5.80607	161.078	37.9979	0.897533	4.20419	12.1242	4.12448	0	31.0389	0	103.69	7.60837	53.4554	20.3085	76.2638	58.2254	0	0	110.943	68.8186	35.8047	115.335	97.0406	114.892	19.7162	0	56.0489	66.3452	117.219	69.3357	249.58	47.6342	182.778	32.9715	2.21506	89.0239	54.5959	0	101.31	5.46502	3.94357
Baz2b	8.02434	45.7359	27.3267	39.366	39.1972	21.1267	0	22.1816	13.9346	39.686	3.35276	0.897533	7.00698	3.03105	5.4993	15.1437	0	0	31.1071	0	15.273	11.6049	52.1805	0	60.7358	0	22.1886	27.5274	21.7386	87.2809	21.5646	0	34.1747	68.8019	30.075	2.28777	78.1462	2.66676	4.89372	72.4868	27.3116	131.886	0	6.95499	28.5978	52.7094	12.6638	87.4404	51.2665
Bbc3	0	46.6327	0	20.7765	64.2834	1.00603	105.292	83.1809	15.0958	161.078	1.11759	83.4706	2.80279	28.7949	0	34.4175	0	54.0061	0	0	0	0	0	2.1565	0	7.2035	0	4.5879	0	0	10.7823	0	23.6594	0	36.9102	4.57553	0	0	0	28.9947	33.6143	0	2.21506	0	0	0	0	10.93	1.97179
Bbip1	40.1217	2.69035	45.0521	60.1425	61.1476	56.3379	11.6991	69.3174	29.0304	32.6826	0	1.79507	42.0419	57.5899	54.993	37.1709	54.3181	37.5042	10.369	7.60837	22.9095	2.90121	4.01388	25.878	60.7358	0	0	68.8186	24.2961	3.11717	0	27.0333	21.0306	22.934	0	18.3021	171.922	18.6673	14.6811	0	2.1009	4.71021	35.441	40.3389	10.3992	58.566	44.3232	16.3951	7.88715
Bbs1	0	0	10.3398	0	7.83944	25.1508	0	0	1.16121	0	1.11759	0	1.4014	0	0	22.0272	0	0	0	0	183.276	0	0	0	0	0	0	0	11.5087	0	0	0	1.31441	0	0	0	0	32.0011	0	2.07105	2.1009	0	0	0	0	0	6.33188	0	0
Bbs10	0	0	0	0	37.6293	0	77.9941	0	0	7.00341	5.58793	0	1.4014	10.6087	0	0	0	0	0	0	0	0	0	23.7215	0	0	0	0	20.4598	3.11717	0	0	0	0	0	0	0	0	44.0434	31.0658	0	0	0	0	0	0	0	0	0
Bbs12	0	0	0	0	0	0	0	0	0	0	37.9979	0	0	0	0	0	0	0	10.369	0	0	0	0	0	0	0	0	0	17.9024	0	0	0	0	0	0	2.28777	0	0	0	0	0	0	0	0	0	0	0	0	0
Bbs2	0	9.86461	7.38559	30.618	23.5183	0	0	33.2724	44.1261	0	0	37.6964	2.80279	0	8.24895	16.5204	28.4523	0	20.738	0	0	52.2219	96.3332	0	0	0	0	22.9395	20.4598	56.1091	0	0	22.345	0	56.0489	0	0	24.0008	19.5749	0	0	18.8408	0	0	7.79941	0	6.33188	5.46502	0
Bbs4	120.365	0.896783	188.332	0	0	90.5431	42.8967	2.7727	55.7383	11.6723	12.2934	37.6964	2.80279	50.0123	45.3692	103.253	64.6644	57.0064	41.4761	3.80419	0	2.90121	0	32.3475	32.7039	36.0175	0	55.0549	28.1323	0	0	0	46.0044	0	31.442	80.0718	0	14.6672	68.512	2.07105	58.8251	61.2327	6.64519	36.1659	0	199.124	18.9956	0	9.85893
Bbs5	92.2799	6.27748	4.43135	43.74	9.40732	18.1086	7.79941	5.54539	24.3855	49.0239	0	2.6926	0	4.54657	4.12448	66.0817	0	0	20.738	22.8251	76.3649	0	16.0555	49.5995	9.34396	0	0	4.5879	23.0173	43.6404	75.4761	54.0667	0	0	0	22.8777	0	10.667	0	6.21315	0	0	46.5163	2.782	2.5998	46.8528	0	5.46502	1.97179
Bbs7	28.0852	130.93	50.222	7.6545	37.6293	17.1026	0	5.54539	4.64486	0	1.11759	31.4137	7.00698	3.03105	0	22.0272	0	33.0037	0	0	0	2.90121	0	2.1565	0	0	0	0	11.5087	0	0	0	14.4585	0	0	0	0	0	0	10.3553	0	0	0	0	0	5.8566	0	0	0
Bbs9	0	0.896783	0	25.1505	0	1.00603	7.79941	0	0	51.3583	0	26.926	2.80279	1.51552	1.37483	0	0	0	0	0	30.5459	0	4.01388	19.4085	0	0	0	0	15.3449	0	0	0	0	0	0	22.8777	0	0	9.78743	0	0	0	0	37.5569	0	5.8566	6.33188	0	0
Bbx	8.02434	25.1099	0.738559	7.6545	9.40732	9.05431	0	0	1.16121	2.33447	5.58793	44.8767	19.6196	30.3105	10.9986	0	0	0	10.369	0	0	8.70364	0	0	0	0	110.943	36.7032	3.83622	24.9374	21.5646	0	3.94324	22.934	0	0	46.8877	17.3339	78.2995	0	0	0	0	13.91	5.19961	11.7132	0	0	15.7743
Bcan	0	2.69035	0	137.781	45.4687	1.00603	0	0	1.16121	0	1.11759	0	72.8726	147.006	46.7441	89.4856	5.17315	0	0	0	0	0	28.0972	0	0	14.407	22.1886	27.5274	115.087	3.11717	21.5646	0	44.69	229.34	1.36705	0	7.81462	0	4.89372	70.4158	0	0	130.689	20.865	77.9941	5.8566	0	0	0
Bcap29	0	0	16.9869	0	0	0	31.1976	0	29.0304	2.33447	0	0	11.2112	6.06209	0	23.4039	0	25.5029	0	0	7.63649	20.3085	40.1388	0	46.7198	0	0	0	31.9685	0	0	0	0	0	0	0	0	0	9.78743	0	0	0	0	0	25.998	0	0	0	90.7022
Bcap31	4.01217	0.896783	0	0	17.2468	11.0664	0	0	1.16121	49.0239	1.11759	44.8767	74.274	33.3415	0	4.1301	33.6255	214.524	51.8451	49.4544	68.7284	2.90121	68.236	0	51.3918	0	0	18.3516	61.3795	0	75.4761	0	17.0874	11.467	36.9102	25.1654	31.2585	57.3353	4.89372	0	44.1188	98.9144	143.979	1.391	5.19961	5.8566	6.33188	0	106.476
Bcar1	56.1704	0.896783	0	0	134.838	165.996	3.8997	0	0	98.0477	0	0	127.527	66.683	57.7427	64.705	95.7033	49.5056	124.428	64.6712	7.63649	0	4.01388	2.1565	219.583	0	66.5658	64.2307	124.038	40.5233	86.2584	0	166.93	11.467	1.36705	128.115	7.81462	17.3339	0	0	2.1009	122.465	2.21506	243.425	5.19961	0	348.254	0	35.4922
Bcar3	0	0	4.43135	0	0	1.00603	3.8997	2.7727	6.96728	21.0102	0	122.065	0	4.54657	1.37483	8.26021	0	25.5029	0	0	0	23.2097	36.125	6.46949	28.0319	0	0	13.7637	33.2472	0	0	0	0	0	1.36705	2.28777	7.81462	1.33338	4.89372	2.07105	4.20179	0	0	0	0	5.8566	0	0	0
Bcas1	8.02434	0	0	0	0	0	0	0	0	0	1.11759	0	74.274	80.3227	35.7455	56.4448	31.0389	34.5039	0	0	0	0	0	0	0	0	0	0	15.3449	0	0	0	0	0	2.73409	0	0	1.33338	0	0	0	0	0	1.391	0	64.4226	0	0	0
Bcas2	132.402	0.896783	88.6271	52.488	56.4439	76.4586	7.79941	138.635	11.6121	0	101.7	24.2334	47.6475	54.5588	23.372	35.7942	7.75973	4.50051	114.059	79.8879	183.276	34.8146	40.1388	8.62599	51.3918	0	0	32.1153	56.2646	71.695	10.7823	0	11.8297	68.8019	86.1239	34.3165	46.8877	53.3351	19.5749	51.7763	44.1188	32.9715	2.21506	51.4669	77.9941	64.4226	56.9869	21.8601	0
Bcas3	104.316	0.896783	0.738559	3.2805	4.70366	25.1508	3.8997	5.54539	1.16121	4.66894	3.35276	15.2581	14.014	9.09314	27.4965	28.9107	62.0778	12.0014	0	38.0419	145.093	5.80243	0	64.6949	163.519	0	0	87.1702	49.8709	0	0	0	122.24	0	0	130.403	0	24.0008	0	2.07105	2.1009	0	0	1.391	2.5998	23.4264	6.33188	5.46502	0
Bcas3os1	0	0	0	1.0935	0	0	0	0	0	0	0	0	0	0	0	0	0	0	0	0	0	0	80.2777	0	0	0	0	0	0	0	0	0	0	0	0	0	0	0	0	8.28421	0	0	0	0	0	0	0	0	0
Bcat1	8.02434	0.896783	0	20.7765	105.048	29.175	3.8997	207.952	0	0	1.11759	56.5446	16.8168	27.2794	0	70.2118	72.4241	0	0	3.80419	0	0	0	2.1565	0	0	0	4.5879	1.27874	0	0	0	24.9738	0	20.5057	0	0	34.6678	39.1497	18.6395	39.917	0	0	40.3389	0	0	6.33188	5.46502	82.815
Bcat2	4.01217	61.878	0	5.4675	0	0	15.5988	0	0	49.0239	0	53.852	1.4014	1.51552	0	0	0	1.50017	0	0	0	0	20.0694	69.0079	0	0	0	0	0	0	0	6.75834	0	0	10.9364	0	0	1.33338	0	0	6.30269	0	0	0	5.19961	105.419	0	0	29.5768
Bccip	72.219	41.252	0	27.3375	25.0862	12.0724	50.6961	60.9993	24.3855	30.3481	5.58793	14.3605	25.2251	12.1242	23.372	45.4311	0	1.50017	10.369	19.0209	0	23.2097	0	15.0955	0	0	0	18.3516	29.411	0	32.3469	74.3417	14.4585	0	0	32.0287	0	32.0011	4.89372	0	0	0	50.9465	51.4669	15.5988	46.8528	6.33188	5.46502	0
Bcdin3d	0	0	0	3.2805	0	0	0	0	0	0	0	0	0	0	0	0	7.75973	0	0	0	0	0	0	0	0	0	0	0	3.83622	0	0	0	0	0	0	0	0	0	0	0	0	0	0	0	0	0	0	0	0
Bckdha	0	0	0	0	29.7899	72.4344	31.1976	0	66.1892	2.33447	0	0	33.6335	56.0743	65.9916	0	7.75973	16.5019	0	0	0	78.3328	0	12.939	14.0159	7.2035	0	0	6.3937	3.11717	53.9115	6.75834	93.3233	0	2.73409	0	0	1.33338	9.78743	0	14.7063	0	0	0	0	46.8528	0	0	0
Bckdhb	48.146	8.07105	48.7449	33.8985	20.3825	35.2112	19.4985	0	0	0	18.999	25.1309	4.20419	36.3725	20.6224	0	10.3463	0	0	0	0	23.2097	0	45.2865	0	0	22.1886	0	16.6236	0	0	0	0	0	47.8466	0	0	6.66689	0	0	0	0	39.8711	34.775	0	0	0	0	0
Bckdk	48.146	86.0912	41.3593	54.675	67.4191	66.3982	0	121.999	83.6074	46.6894	10.0583	34.1063	23.8237	46.9812	2.74965	97.7458	43.9718	15.0017	0	0	7.63649	5.80243	0	114.294	37.3758	136.867	221.886	4.5879	17.9024	0	0	0	2.62883	0	0	48.0431	320.4	0	4.89372	0	0	0	2.21506	8.34599	0	0	0	5.46502	7.88715
Bcl10	12.0365	0	0	0	0	1.00603	105.292	58.2266	0	9.33788	0	45.7742	8.40838	19.7018	8.24895	0	10.3463	15.0017	0	3.80419	84.0013	0	0	12.939	9.34396	43.221	0	82.5823	20.4598	0	129.388	6.75834	23.6594	0	16.4045	6.8633	0	18.6673	4.89372	0	2.1009	42.3919	0	0	0	5.8566	0	0	7.88715
Bcl11a	100.304	18.8324	146.235	34.992	48.6045	146.881	31.1976	49.9085	31.3528	53.6928	23.4693	0	29.4293	107.602	10.9986	103.253	36.2121	213.024	20.738	53.2586	61.0919	113.147	104.361	23.7215	144.831	64.8315	44.3772	4.5879	117.644	3.11717	64.6938	0	74.9215	57.3349	58.783	64.0575	23.4439	178.673	9.78743	84.9131	21.009	9.42042	8.86025	116.844	10.3992	70.2792	56.9869	125.696	240.558
Bcl11b	0	0.896783	0	18.5895	39.1972	1.00603	0	138.635	0	0	0	0	7.00698	13.6397	9.62378	1.3767	75.0107	10.5012	0	0	0	0	0	0	0	7.2035	0	0	19.1811	0	10.7823	6.75834	0	0	0	2.28777	0	0	0	2.07105	0	0	0	0	0	0	0	0	139.997
Bcl2	0	20.626	40.6207	0	0	1.00603	0	0	0	0	0	0	0	12.1242	45.3692	0	0	0	0	0	0	23.2097	0	4.313	28.0319	7.2035	0	0	1.27874	0	0	0	17.0874	0	39.6443	2.28777	23.4439	14.6672	0	41.421	0	178.988	0	2.782	33.7974	0	0	5.46502	0
Bcl2a1b	0	35.8713	0	0	0	0	7.79941	30.4997	0	0	0	0	2.80279	3.03105	67.3664	6.88351	51.7315	0	0	30.4335	0	0	0	10.7825	0	0	0	0	5.11496	28.0546	0	0	0	0	0	0	0	0	0	0	0	0	0	0	0	23.4264	0	0	0
Bcl2l1	0	51.1166	177.254	2.187	70.5549	41.2474	23.3982	174.68	59.2219	7.00341	20.1165	52.0569	63.0628	71.2296	71.4909	13.767	46.5584	97.511	10.369	7.60837	68.7284	0	148.514	17.252	93.4396	36.0175	0	119.286	173.909	3.11717	32.3469	6.75834	76.2359	11.467	0	86.9351	15.6292	66.6689	9.78743	2.07105	77.7332	0	0	62.5949	93.5929	29.283	6.33188	10.93	57.1818
Bcl2l11	0	0	0	0	1.56789	0	0	0	25.5467	0	0	0	0	6.06209	12.3734	11.0136	0	0	51.8451	0	0	34.8146	24.0833	0	9.34396	0	0	0	0	0	0	74.3417	0	0	0	38.892	0	44.0015	44.0434	0	0	0	2.21506	0	36.3972	0	0	0	0
Bcl2l12	0	0	0	0	0	0	0	0	0	0	0	0	0	0	0	0	0	25.5029	0	0	0	0	0	0	0	0	0	0	2.55748	0	0	0	0	0	68.3523	0	0	0	0	0	0	0	0	0	0	0	0	0	0
Bcl2l13	68.2069	0	31.0195	6.561	0	0	27.2979	91.499	66.1892	21.0102	13.411	8.0778	15.4154	7.57761	1.37483	66.0817	2.58658	0	62.2141	0	7.63649	0	0	0	0	0	0	22.9395	2.55748	49.8748	10.7823	0	67.0351	11.467	0	57.1942	23.4439	1.33338	0	2.07105	52.5224	155.437	0	31.993	2.5998	0	0	245.926	7.88715
Bcl2l2	0	0	1.47712	0	0	26.1569	35.0973	0	2.32243	0	49.1738	0.897533	8.40838	13.6397	0	0	46.5584	0	0	3.80419	0	0	0	40.9735	28.0319	108.053	0	0	10.2299	28.0546	0	0	3.94324	34.4009	1.36705	0	0	24.0008	0	0	6.30269	98.9144	0	0	2.5998	0	0	0	0
Bcl6	0	0	0	0	0	0	0	0	0	0	0	0	0	0	0	0	28.4523	1.50017	0	0	0	0	0	47.443	0	0	0	0	2.55748	0	0	0	0	0	0	0	0	0	0	0	0	0	0	0	0	5.8566	0	0	0
Bcl6b	0	0	0	0	0	0	0	0	0	0	0	0	4.20419	0	1.37483	19.2738	0	0	0	0	0	0	0	0	0	0	0	0	0	0	0	0	0	0	0	0	0	0	0	0	0	0	0	0	0	0	0	0	0
Bcl7a	72.219	0	121.124	3.2805	21.9504	2.01207	0	0	0	51.3583	1.11759	39.4915	25.2251	15.1552	0	22.0272	46.5584	43.5049	51.8451	64.6712	0	5.80243	8.02777	0	46.7198	0	0	13.7637	15.3449	0	0	0	26.2883	11.467	53.3148	18.3021	0	21.3341	29.3623	47.6342	2.1009	4.71021	2.21506	79.2869	0	29.283	6.33188	0	0
Bcl7b	44.1339	0.896783	79.0258	48.114	1.56789	98.5913	3.8997	0	42.9649	0	0	0	23.8237	45.4657	68.7413	53.6914	41.3852	61.5069	20.738	76.0837	7.63649	5.80243	72.2499	0	0	86.442	44.3772	32.1153	70.3307	0	107.823	0	68.3495	0	47.8466	25.1654	109.405	0	4.89372	43.4921	25.2108	4.71021	42.0862	76.5049	85.7935	0	6.33188	0	0
Bcl7c	32.0974	0	0	0	0	0	0	0	0	0	0	0	2.80279	0	0	1.3767	0	0	0	0	0	0	0	2.1565	0	0	0	9.17581	2.55748	0	0	0	5.25765	0	6.83523	16.0144	0	0	0	0	0	28.2613	0	0	0	0	6.33188	0	0
Bcl9	0	0	0	0	0	0	0	0	0	4.66894	0	37.6964	7.00698	36.3725	70.1161	0	28.4523	3.00034	0	3.80419	0	84.1352	52.1805	84.1034	74.7517	0	155.32	100.934	1.27874	40.5233	0	0	2.62883	0	5.46818	0	257.883	73.3358	4.89372	28.9947	31.5134	0	0	12.519	0	46.8528	0	0	17.7461
Bcl9l	4.01217	0	0.738559	0	23.5183	0	0	33.2724	0	11.6723	2.23517	43.9791	11.2112	13.6397	59.1175	11.0136	0	0	114.059	3.80419	0	0	12.0417	0	0	0	0	0	0	34.2889	0	67.5834	35.4891	0	0	0	0	40.0013	0	33.1368	105.045	0	2.21506	13.91	103.992	0	0	0	0
Bclaf1	72.219	43.0456	44.3135	49.2075	3.13577	60.362	128.69	144.18	96.3808	58.3617	128.522	89.7533	46.2461	56.0743	19.2476	172.088	93.1167	42.0047	207.38	49.4544	175.639	37.7158	24.0833	133.703	28.0319	64.8315	44.3772	4.5879	70.3307	6.23435	269.557	283.85	63.0918	0	176.349	169.295	125.034	174.673	122.343	124.263	168.072	89.494	0	73.7229	57.1957	52.7094	56.9869	10.93	98.5893
Bcor	44.1339	54.7038	2.21568	0	0	1.00603	0	66.5447	3.48364	109.72	1.11759	0	0	6.06209	4.12448	20.6505	0	16.5019	51.8451	0	0	0	0	0	23.3599	0	0	73.4065	17.9024	0	0	6.75834	32.8603	22.934	0	18.3021	0	36.0012	63.6183	6.21315	4.20179	0	0	6.95499	41.5969	0	0	0	0
Bcorl1	12.0365	59.1877	0	0	15.6789	0	0	0	11.6121	0	0	0	5.60559	0	0	0	5.17315	0	10.369	19.0209	0	130.555	60.2083	6.46949	126.143	0	0	9.17581	7.67244	15.5859	10.7823	6.75834	53.8909	0	34.1761	0	0	20.0007	9.78743	49.7052	0	4.71021	0	20.865	31.1976	52.7094	158.297	0	0
Bcr	16.0487	1.79357	2.21568	6.561	29.7899	38.2293	0	16.6362	3.48364	25.6792	0	5.3852	12.6126	1.51552	59.1175	22.0272	0	0	62.2141	0	0	0	0	0	0	7.2035	0	0	1.27874	6.23435	21.5646	6.75834	9.20089	0	64.2511	2.28777	0	5.33351	78.2995	37.2789	10.5045	0	0	4.17299	0	23.4264	0	0	25.6332
Bcs1l	0	56.4973	48.0063	52.488	28.222	34.2052	0	2.7727	52.2546	2.33447	86.0541	0.897533	21.0209	10.6087	5.4993	20.6505	2.58658	0	0	0	0	29.0121	0	92.7294	0	0	0	50.4669	24.2961	9.35152	0	0	0	0	2.73409	13.7266	0	0	4.89372	2.07105	0	0	159.485	0	2.5998	23.4264	0	0	0
[truncated: 11,271 more rows]
[truncated: 157 more columns]

## Sheet: normalized log counts
Gene	170406_p1_a2	170406_p1_a1	170406_p1_a3	170406_p1_a4	170406_p1_a5	170406_p1_a6	170406_p1_a10	170406_p1_a12	170406_p1_a8	170406_p1_a11	170406_p1_a7	170406_p1_a9	170406_p1_b1	170406_p1_b2	170406_p1_b3	170406_p1_b4	170406_p1_b6	170406_p1_b7	170406_p1_b8	170406_p1_b9	170406_p1_b10	170406_p1_b11	170406_p1_b12	170406_p1_c1	170406_p1_c2	170406_p1_c3	170406_p1_c4	170406_p1_c6	170406_p1_c5	170406_p1_c7	170406_p1_c8	170406_p1_c9	170406_p1_c10	170406_p1_c12	170406_p1_d1	170406_p1_d2	170406_p1_d3	170406_p1_d5	170406_p1_d4	170406_p1_d6	170406_p1_d7	170406_p1_d8	170406_p1_d9	170406_p1_d10	170406_p1_d11	170406_p1_d12	170406_p1_e1	170406_p1_e2	170406_p1_e3
[truncated: 12,841 more rows]
[truncated: 157 more columns]

[truncated: 1 more sheets: cell annotations]
