# Supplementary material for: Cell type composition and circuit organization of clonally related excitatory neurons in the juvenile mouse neocortex
Source: eLife. 2020 Mar 5;9:e52951. doi: 10.7554/eLife.52951 (PMC7162653; doi:10.7554/eLife.52951)
Supplement: Figure 3—source data 1. — Best match for each of our cells onto reference transcriptomic cell types, t-SNE coordinates for the reference dataset, and t-SNE coordinates for projection of our data onto the reference with a measure of uncertainty. [file elife-52951-fig3-data1.xls]

## Sheet: Cell Type Classification
Cell ID	Cluster id	Cluster name	Correlation
170406_p1_a2	66	L4 IT VISp Rspo1	0.867156
170406_p1_a1	60	L2/3 IT VISp Rrad	0.666428
170406_p1_a3	71	L5 IT VISp Col27a1	0.85264
170406_p1_a4	89	L5 PT VISp Lgr5	0.760307
170406_p1_a5	93	L5 PT ALM Slco2a1	0.801624
170406_p1_a6	69	L5 IT VISp Batf3	0.868743
170406_p1_a10	67	L5 IT VISp Hsd11b1 Endou	0.743342
170406_p1_a12	104	L6 CT VISp Ctxn3 Brinp3	0.769889
170406_p1_a8	67	L5 IT VISp Hsd11b1 Endou	0.84924
170406_p1_a11	70	L5 IT VISp Col6a1 Fezf2	0.719702
170406_p1_a7	67	L5 IT VISp Hsd11b1 Endou	0.794038
170406_p1_a9	24	Vip Chat Htr1f	0.822234
170406_p1_b1	120	Oligo Rassf10	0.599602
170406_p1_b2	73	L5 IT ALM Pld5	0.719666
170406_p1_b3	60	L2/3 IT VISp Rrad	0.705402
170406_p1_b4	70	L5 IT VISp Col6a1 Fezf2	0.820276
170406_p1_b6	69	L5 IT VISp Batf3	0.662717
170406_p1_b7	69	L5 IT VISp Batf3	0.793547
170406_p1_b8	60	L2/3 IT VISp Rrad	0.779669
170406_p1_b9	62	L2/3 IT VISp Agmat	0.642658
170406_p1_b10	66	L4 IT VISp Rspo1	0.837428
170406_p1_b11	62	L2/3 IT VISp Agmat	0.8046
170406_p1_b12	62	L2/3 IT VISp Agmat	0.746541
170406_p1_c1	74	L5 IT ALM Cbln4 Fezf2	0.733266
170406_p1_c2	67	L5 IT VISp Hsd11b1 Endou	0.844703
170406_p1_c3	67	L5 IT VISp Hsd11b1 Endou	0.801027
170406_p1_c4	66	L4 IT VISp Rspo1	0.669739
170406_p1_c6	66	L4 IT VISp Rspo1	0.844949
170406_p1_c5	84	L6 IT VISp Penk Fst	0.820064
170406_p1_c7	60	L2/3 IT VISp Rrad	0.696976
170406_p1_c8	66	L4 IT VISp Rspo1	0.776757
170406_p1_c9	67	L5 IT VISp Hsd11b1 Endou	0.695469
170406_p1_c10	62	L2/3 IT VISp Agmat	0.84464
170406_p1_c12	60	L2/3 IT VISp Rrad	0.645831
170406_p1_d1	61	L2/3 IT VISp Adamts2	0.847072
170406_p1_d2	67	L5 IT VISp Hsd11b1 Endou	0.845506
170406_p1_d3	66	L4 IT VISp Rspo1	0.739959
170406_p1_d5	61	L2/3 IT VISp Adamts2	0.858801
170406_p1_d4	62	L2/3 IT VISp Agmat	0.699177
170406_p1_d6	60	L2/3 IT VISp Rrad	0.78852
170406_p1_d7	75	L5 IT ALM Lypd1 Gpr88	0.821124
170406_p1_d8	67	L5 IT VISp Hsd11b1 Endou	0.738913
170406_p1_d9	75	L5 IT ALM Lypd1 Gpr88	0.729691
170406_p1_d10	66	L4 IT VISp Rspo1	0.825613
170406_p1_d11	66	L4 IT VISp Rspo1	0.750775
170406_p1_d12	62	L2/3 IT VISp Agmat	0.71547
170406_p1_e1	66	L4 IT VISp Rspo1	0.749015
170406_p1_e2	66	L4 IT VISp Rspo1	0.643453
170406_p1_e3	96	L5 NP VISp Trhr Cpne7	0.841407
170406_p1_e4	60	L2/3 IT VISp Rrad	0.831966
170406_p1_e5	66	L4 IT VISp Rspo1	0.810434
170406_p1_e6	61	L2/3 IT VISp Adamts2	0.869831
170406_p1_e7	62	L2/3 IT VISp Agmat	0.793688
170406_p1_e8	84	L6 IT VISp Penk Fst	0.753365
170406_p1_e9	60	L2/3 IT VISp Rrad	0.683384
170406_p1_e10	71	L5 IT VISp Col27a1	0.790095
170406_p1_e11	60	L2/3 IT VISp Rrad	0.7608
170406_p1_e12	66	L4 IT VISp Rspo1	0.657269
170406_p1_f1	67	L5 IT VISp Hsd11b1 Endou	0.84217
170406_p1_f2	67	L5 IT VISp Hsd11b1 Endou	0.893845
170406_p1_f3	62	L2/3 IT VISp Agmat	0.838897
170406_p1_f4	89	L5 PT VISp Lgr5	0.890116
170406_p1_f5	69	L5 IT VISp Batf3	0.837902
170406_p2_b5	61	L2/3 IT VISp Adamts2	0.904053
170406_p1_f6	67	L5 IT VISp Hsd11b1 Endou	0.861272
170406_p1_f7	68	L5 IT VISp Whrn Tox2	0.907209
170406_p1_f8	71	L5 IT VISp Col27a1	0.71151
170406_p1_f9	66	L4 IT VISp Rspo1	0.672461
170406_p1_f10	61	L2/3 IT VISp Adamts2	0.653085
170406_p1_f11	61	L2/3 IT VISp Adamts2	0.782956
170406_p1_f12	69	L5 IT VISp Batf3	0.705453
170406_p1_g3	61	L2/3 IT VISp Adamts2	0.87111
170406_p1_g2	61	L2/3 IT VISp Adamts2	0.750517
170406_p1_g8	61	L2/3 IT VISp Adamts2	0.826991
170406_p1_g4	61	L2/3 IT VISp Adamts2	0.804916
170406_p1_g1	61	L2/3 IT VISp Adamts2	0.864302
170406_p1_g6	58	Pvalb Tpbg	0.751237
170406_p1_g5	61	L2/3 IT VISp Adamts2	0.790336
170406_p1_g7	85	L6 IT VISp Col23a1 Adamts2	0.865952
170406_p1_h2	66	L4 IT VISp Rspo1	0.843931
170406_p1_g11	61	L2/3 IT VISp Adamts2	0.717565
170406_p1_h1	66	L4 IT VISp Rspo1	0.874903
170406_p1_g12	66	L4 IT VISp Rspo1	0.718565
170406_p1_g9	62	L2/3 IT VISp Agmat	0.836758
170406_p1_h4	60	L2/3 IT VISp Rrad	0.736872
170406_p1_h3	60	L2/3 IT VISp Rrad	0.730467
170406_p1_g10	61	L2/3 IT VISp Adamts2	0.789939
170406_p1_h5	61	L2/3 IT VISp Adamts2	0.86156
170406_p1_h6	61	L2/3 IT VISp Adamts2	0.862545
170406_p1_h8	67	L5 IT VISp Hsd11b1 Endou	0.884842
170406_p1_h7	62	L2/3 IT VISp Agmat	0.826028
170406_p1_h9	70	L5 IT VISp Col6a1 Fezf2	0.754872
170406_p1_h10	86	L6 IT VISp Col18a1	0.764155
170406_p1_h12	83	L6 IT VISp Penk Col27a1	0.8261
170406_p2_a2	105	L6 CT VISp Ctxn3 Sla	0.8749
170406_p2_a3	101	L6 CT ALM Nxph2 Sla	0.82949
170406_p2_a5	104	L6 CT VISp Ctxn3 Brinp3	0.733395
170406_p2_a6	83	L6 IT VISp Penk Col27a1	0.896697
170406_p2_a7	89	L5 PT VISp Lgr5	0.731047
170406_p2_a9	67	L5 IT VISp Hsd11b1 Endou	0.741527
170406_p2_a8	52	Pvalb Akr1c18 Ntf3	0.739009
170406_p2_a11	70	L5 IT VISp Col6a1 Fezf2	0.648697
170406_p2_a12	86	L6 IT VISp Col18a1	0.722229
170406_p2_b2	84	L6 IT VISp Penk Fst	0.696405
170406_p2_b1	84	L6 IT VISp Penk Fst	0.755899
170406_p2_b3	104	L6 CT VISp Ctxn3 Brinp3	0.702294
170406_p2_b4	104	L6 CT VISp Ctxn3 Brinp3	0.715655
170406_p2_b7	60	L2/3 IT VISp Rrad	0.532572
170406_p2_b6	62	L2/3 IT VISp Agmat	0.907348
170406_p2_b8	62	L2/3 IT VISp Agmat	0.748269
170406_p2_b10	60	L2/3 IT VISp Rrad	0.727438
170406_p2_b9	60	L2/3 IT VISp Rrad	0.731768
170406_p2_b12	62	L2/3 IT VISp Agmat	0.740174
170406_p2_b11	62	L2/3 IT VISp Agmat	0.882535
170406_p2_c2	62	L2/3 IT VISp Agmat	0.873775
170406_p2_c7	70	L5 IT VISp Col6a1 Fezf2	0.773628
170406_p2_c4	61	L2/3 IT VISp Adamts2	0.816158
170406_p2_c3	62	L2/3 IT VISp Agmat	0.571864
170406_p2_c6	89	L5 PT VISp Lgr5	0.890099
170406_p2_c1	66	L4 IT VISp Rspo1	0.881095
170406_p2_c11	89	L5 PT VISp Lgr5	0.821012
170406_p2_c10	66	L4 IT VISp Rspo1	0.716607
170406_p2_c9	92	L5 PT VISp Krt80	0.839799
170406_p2_c12	66	L4 IT VISp Rspo1	0.838495
170406_p2_d2	70	L5 IT VISp Col6a1 Fezf2	0.701969
170406_p2_d1	66	L4 IT VISp Rspo1	0.805109
170406_p2_d3	71	L5 IT VISp Col27a1	0.859249
170406_p2_d4	86	L6 IT VISp Col18a1	0.730793
170406_p2_d5	71	L5 IT VISp Col27a1	0.639688
170406_p2_d7	86	L6 IT VISp Col18a1	0.825355
170406_p2_d6	86	L6 IT VISp Col18a1	0.868655
170406_p2_d9	86	L6 IT VISp Col18a1	0.798921
170406_p2_d11	86	L6 IT VISp Col18a1	0.81508
170406_p2_d10	86	L6 IT VISp Col18a1	0.73907
170406_p2_d12	104	L6 CT VISp Ctxn3 Brinp3	0.813562
170406_p2_e1	66	L4 IT VISp Rspo1	0.865675
170406_p2_e2	69	L5 IT VISp Batf3	0.819082
170406_p2_e4	91	L5 PT VISp C1ql2 Cdh13	0.836185
170406_p2_e5	105	L6 CT VISp Ctxn3 Sla	0.648884
170406_p2_e9	98	L5 NP VISp Trhr Met	0.721541
170406_p2_e3	68	L5 IT VISp Whrn Tox2	0.60235
170406_p2_e7	71	L5 IT VISp Col27a1	0.80721
170406_p2_e8	87	L6 IT VISp Car3	0.883347
170406_p2_e6	69	L5 IT VISp Batf3	0.817559
170406_p2_f3	66	L4 IT VISp Rspo1	0.842008
170406_p2_e12	66	L4 IT VISp Rspo1	0.720958
170406_p2_e11	72	L5 IT ALM Npw	0.833614
170406_p2_e10	61	L2/3 IT VISp Adamts2	0.79161
170406_p2_f1	60	L2/3 IT VISp Rrad	0.726543
170406_p2_f2	61	L2/3 IT VISp Adamts2	0.879793
170406_p2_f4	62	L2/3 IT VISp Agmat	0.656236
170406_p2_f8	60	L2/3 IT VISp Rrad	0.860521
170406_p2_f7	67	L5 IT VISp Hsd11b1 Endou	0.726613
170406_p2_f6	62	L2/3 IT VISp Agmat	0.870055
170406_p2_f11	60	L2/3 IT VISp Rrad	0.759133
170406_p2_f9	67	L5 IT VISp Hsd11b1 Endou	0.884915
170406_p2_f12	60	L2/3 IT VISp Rrad	0.713321
170406_p2_g1	66	L4 IT VISp Rspo1	0.75292
170406_p2_g2	69	L5 IT VISp Batf3	0.883408
170406_p2_g3	88	L5 PT VISp Chrna6	0.82234
170406_p2_g4	66	L4 IT VISp Rspo1	0.746465
170406_p2_g5	70	L5 IT VISp Col6a1 Fezf2	0.841505
170406_p2_g6	66	L4 IT VISp Rspo1	0.841025
170406_p2_g7	105	L6 CT VISp Ctxn3 Sla	0.883377
170406_p2_g9	84	L6 IT VISp Penk Fst	0.758887
170406_p2_g8	66	L4 IT VISp Rspo1	0.785511
170406_p2_g11	67	L5 IT VISp Hsd11b1 Endou	0.76644
170406_p2_g10	67	L5 IT VISp Hsd11b1 Endou	0.811521
170406_p2_g12	66	L4 IT VISp Rspo1	0.751569
170406_p2_h3	84	L6 IT VISp Penk Fst	0.817985
170406_p2_h1	86	L6 IT VISp Col18a1	0.739459
170406_p2_h5	66	L4 IT VISp Rspo1	0.756731
170406_p2_h2	66	L4 IT VISp Rspo1	0.881135
170406_p2_h4	67	L5 IT VISp Hsd11b1 Endou	0.852006
170406_p2_h12	67	L5 IT VISp Hsd11b1 Endou	0.830657
170406_p2_h10	105	L6 CT VISp Ctxn3 Sla	0.873482
170406_p2_h7	61	L2/3 IT VISp Adamts2	0.719606
170406_p3_a1	91	L5 PT VISp C1ql2 Cdh13	0.771982
170406_p2_h9	61	L2/3 IT VISp Adamts2	0.857812
170406_p3_a2	61	L2/3 IT VISp Adamts2	0.72095
170406_p2_h8	66	L4 IT VISp Rspo1	0.870896
170406_p2_h6	67	L5 IT VISp Hsd11b1 Endou	0.831106
170406_p3_a4	61	L2/3 IT VISp Adamts2	0.657004
170406_p2_h11	107	L6b VISp Col8a1 Rprm	0.733955
170406_p3_a6	61	L2/3 IT VISp Adamts2	0.682802
170406_p3_a7	62	L2/3 IT VISp Agmat	0.739016
170406_p3_a8	66	L4 IT VISp Rspo1	0.827104
170406_p3_a11	60	L2/3 IT VISp Rrad	0.815729
170406_p3_a12	60	L2/3 IT VISp Rrad	0.766749
170406_p3_b1	61	L2/3 IT VISp Adamts2	0.774022
170406_p3_b3	66	L4 IT VISp Rspo1	0.733203
170406_p3_b4	66	L4 IT VISp Rspo1	0.772635
170406_p3_b6	67	L5 IT VISp Hsd11b1 Endou	0.823098
170406_p3_b7	60	L2/3 IT VISp Rrad	0.756319
170406_p3_b5	66	L4 IT VISp Rspo1	0.812512
170406_p3_b8	84	L6 IT VISp Penk Fst	0.708228
170406_p3_b10	67	L5 IT VISp Hsd11b1 Endou	0.777697
170406_p3_b11	67	L5 IT VISp Hsd11b1 Endou	0.834184
170406_p3_b12	67	L5 IT VISp Hsd11b1 Endou	0.818596
170406_p3_c1	71	L5 IT VISp Col27a1	0.813381
170406_p3_c4	67	L5 IT VISp Hsd11b1 Endou	0.764042
170406_p3_c5	36	Sst Myh8 Etv1	0.759417
170406_p3_c3	66	L4 IT VISp Rspo1	0.639207
170406_p3_c7	67	L5 IT VISp Hsd11b1 Endou	0.791145
170406_p3_c6	69	L5 IT VISp Batf3	0.664869
170406_p3_c8	67	L5 IT VISp Hsd11b1 Endou	0.704943

## Sheet: Allen Data t-SNE
t-SNE X	t-SNE Y	Cluster number	Cluster name
44.063	33.3267	93	L5 PT ALM Slco2a1
53.4786	-28.1727	72	L5 IT ALM Npw
-35.9495	7.18377	1	Lamp5 Fam19a1 Pax6
-43.3474	13.0795	7	Sncg Slc17a8
-44.0629	13.3637	7	Sncg Slc17a8
-42.3968	11.6259	7	Sncg Slc17a8
-35.17	10.6633	0	Lamp5 Krt73
-45.0452	13.0024	10	Sncg Vip Itih5
53.141	-28.5537	73	L5 IT ALM Pld5
57.8147	-42.7641	65	L2/3 IT ALM Macc1 Lrg1
-42.0695	12.617	7	Sncg Slc17a8
-7.02016	9.80513	5	Lamp5 Lsp1
56.797	-41.3636	63	L2/3 IT ALM Sla
-43.5356	13.1804	7	Sncg Slc17a8
-46.1755	12.9021	10	Sncg Vip Itih5
-42.3073	12.6211	7	Sncg Slc17a8
17.6048	56.9404	36	Sst Myh8 Etv1
-59.5336	-16.0332	16	Vip Arhgap36 Hmcn1
-14.4953	57.4128	31	Sst Tac1 Htr1d
-4.87425	10.5443	5	Lamp5 Lsp1
-42.3238	12.277	7	Sncg Slc17a8
-6.13095	9.84826	5	Lamp5 Lsp1
-42.4411	12.3912	7	Sncg Slc17a8
-1.40288	65.7331	41	Sst Hpse Sema3c
-44.1006	12.9936	7	Sncg Slc17a8
-42.3645	12.5242	7	Sncg Slc17a8
-8.98411	68.654	34	Sst Calb2 Pdlim5
-36.6758	36.085	56	Pvalb Reln Tac1
-9.87789	68.6462	34	Sst Calb2 Pdlim5
-6.02053	65.6908	42	Sst Hpse Cbln4
12.9683	66.614	40	Sst Tac2 Myh4
6.87277	65.4263	39	Sst Chrna2 Ptgdr
21.2047	68.7664	38	Sst Chrna2 Glra3
-1.22258	89.0212	29	Sst Chodl
21.4631	68.5351	38	Sst Chrna2 Glra3
-14.3344	63.3561	33	Sst Calb2 Necab1
16.2327	56.6756	36	Sst Myh8 Etv1
-5.59778	68.2864	34	Sst Calb2 Pdlim5
17.2509	58.5159	38	Sst Chrna2 Glra3
-9.16969	66.9847	34	Sst Calb2 Pdlim5
21.508	68.7476	38	Sst Chrna2 Glra3
21.4761	68.1602	38	Sst Chrna2 Glra3
-3.37114	55.0522	43	Sst Crhr2 Efemp1
22.6269	69.9209	38	Sst Chrna2 Glra3
8.15929	61.6655	40	Sst Tac2 Myh4
22.5707	69.8142	38	Sst Chrna2 Glra3
22.7431	69.855	38	Sst Chrna2 Glra3
22.7222	69.8689	38	Sst Chrna2 Glra3
20.9673	67.193	38	Sst Chrna2 Glra3
-2.62508	59.2324	43	Sst Crhr2 Efemp1
19.5776	61.5004	38	Sst Chrna2 Glra3
16.2896	56.6091	36	Sst Myh8 Etv1
-12.1671	65.4381	34	Sst Calb2 Pdlim5
-12.4615	56.8817	30	Sst Mme Fam114a1
17.4366	68.5937	38	Sst Chrna2 Glra3
22.6455	69.8132	38	Sst Chrna2 Glra3
13.635	53.0996	35	Sst Nr2f2 Necab1
0.325332	55.3251	43	Sst Crhr2 Efemp1
11.3443	68.5496	39	Sst Chrna2 Ptgdr
8.01763	64.0934	39	Sst Chrna2 Ptgdr
-5.73619	66.4914	42	Sst Hpse Cbln4
-7.52384	66.3692	34	Sst Calb2 Pdlim5
13.9733	61.7154	38	Sst Chrna2 Glra3
-8.83885	67.8781	34	Sst Calb2 Pdlim5
7.60131	62.2265	40	Sst Tac2 Myh4
-9.62183	68.5319	34	Sst Calb2 Pdlim5
-0.414176	87.4894	29	Sst Chodl
22.5548	68.9258	38	Sst Chrna2 Glra3
21.4444	68.578	38	Sst Chrna2 Glra3
0.278354	40.3663	48	Sst Rxfp1 Prdm8
17.8057	63.4322	38	Sst Chrna2 Glra3
-11.3069	31.2707	50	Pvalb Gabrg1
-12.3202	56.8401	30	Sst Mme Fam114a1
21.7566	69.2415	38	Sst Chrna2 Glra3
21.3339	69.1176	38	Sst Chrna2 Glra3
25.5825	63.6897	37	Sst Myh8 Fibin
2.18662	45.8617	46	Sst Tac2 Tacstd2
-3.36534	44.2279	47	Sst Rxfp1 Eya1
0.264725	89.5195	29	Sst Chodl
-0.755659	52.9399	44	Sst Crh 4930553C11Rik
-2.24192	49.7694	44	Sst Crh 4930553C11Rik
-9.72253	35.4265	51	Pvalb Th Sst
22.429	68.9199	38	Sst Chrna2 Glra3
2.92461	54.7472	45	Sst Esm1
-3.4444	51.8268	44	Sst Crh 4930553C11Rik
-3.43409	43.6104	47	Sst Rxfp1 Eya1
10.3792	68.3951	39	Sst Chrna2 Ptgdr
-3.67582	54.9768	44	Sst Crh 4930553C11Rik
19.1665	70.0709	38	Sst Chrna2 Glra3
-7.62624	35.4224	49	Sst Nts
4.12092	54.6249	45	Sst Esm1
14.8807	58.5715	36	Sst Myh8 Etv1
20.8696	69.3757	38	Sst Chrna2 Glra3
-9.73606	68.957	34	Sst Calb2 Pdlim5
18.1306	70.7803	39	Sst Chrna2 Ptgdr
-0.197233	89.3505	29	Sst Chodl
-9.45365	69.0433	34	Sst Calb2 Pdlim5
-12.7547	66.3274	34	Sst Calb2 Pdlim5
16.1869	56.5979	36	Sst Myh8 Etv1
11.1823	68.6141	39	Sst Chrna2 Ptgdr
-0.603279	67.888	41	Sst Hpse Sema3c
-3.19559	62.0551	43	Sst Crhr2 Efemp1
22.3496	70.4548	38	Sst Chrna2 Glra3
-4.0789	65.9824	42	Sst Hpse Cbln4
22.5792	70.0911	38	Sst Chrna2 Glra3
0.0381894	89.0848	29	Sst Chodl
-9.18304	68.7331	34	Sst Calb2 Pdlim5
-9.17031	67.9949	34	Sst Calb2 Pdlim5
-9.63799	68.6641	34	Sst Calb2 Pdlim5
-9.89509	64.3265	34	Sst Calb2 Pdlim5
-14.8992	66.3389	33	Sst Calb2 Necab1
-9.25147	68.3717	34	Sst Calb2 Pdlim5
-15.0326	67.15	33	Sst Calb2 Necab1
-14.3805	67.7061	33	Sst Calb2 Necab1
-8.40559	64.7699	34	Sst Calb2 Pdlim5
-10.3607	63.7533	34	Sst Calb2 Pdlim5
-13.0316	66.3857	34	Sst Calb2 Pdlim5
-14.7815	67.2263	31	Sst Tac1 Htr1d
-15.0729	67.5769	33	Sst Calb2 Necab1
-15.0598	66.1518	31	Sst Tac1 Htr1d
-10.6265	68.0503	34	Sst Calb2 Pdlim5
-10.2374	68.2631	34	Sst Calb2 Pdlim5
-9.27111	64.1263	34	Sst Calb2 Pdlim5
-11.4512	69.5103	33	Sst Calb2 Necab1
-15.1037	67.2886	31	Sst Tac1 Htr1d
54.7825	-40.6808	64	L2/3 IT ALM Ptrf
-7.03649	66.0897	34	Sst Calb2 Pdlim5
-14.4121	66.7347	33	Sst Calb2 Necab1
-8.5654	66.1406	34	Sst Calb2 Pdlim5
-6.66479	66.8215	34	Sst Calb2 Pdlim5
-13.9443	62.6415	33	Sst Calb2 Necab1
-8.91549	66.7014	34	Sst Calb2 Pdlim5
-14.9162	66.9679	33	Sst Calb2 Necab1
-14.0335	67.2403	34	Sst Calb2 Pdlim5
-6.57674	66.2434	34	Sst Calb2 Pdlim5
-9.77684	69.3821	34	Sst Calb2 Pdlim5
-15.0334	68.0746	33	Sst Calb2 Necab1
-9.68386	69.0566	34	Sst Calb2 Pdlim5
-14.8298	68.3302	33	Sst Calb2 Necab1
-14.4514	67.1973	33	Sst Calb2 Necab1
-16.754	62.4486	31	Sst Tac1 Htr1d
-14.9969	67.346	33	Sst Calb2 Necab1
-9.65618	69.0866	34	Sst Calb2 Pdlim5
-9.71835	69.029	34	Sst Calb2 Pdlim5
-3.39895	62.5205	42	Sst Hpse Cbln4
13.5977	52.8803	35	Sst Nr2f2 Necab1
-6.36791	66.1883	34	Sst Calb2 Pdlim5
-0.0461219	89.3963	29	Sst Chodl
19.3232	69.708	38	Sst Chrna2 Glra3
18.2157	70.8188	38	Sst Chrna2 Glra3
-14.862	67.1169	31	Sst Tac1 Htr1d
-1.99012	57.8669	43	Sst Crhr2 Efemp1
18.1385	70.7541	38	Sst Chrna2 Glra3
-1.91764	64.6312	42	Sst Hpse Cbln4
-9.60598	68.991	34	Sst Calb2 Pdlim5
18.1069	70.7866	39	Sst Chrna2 Ptgdr
-2.1414	64.2002	42	Sst Hpse Cbln4
8.15751	61.2824	40	Sst Tac2 Myh4
-0.635726	67.9649	41	Sst Hpse Sema3c
-5.05149	70.2342	34	Sst Calb2 Pdlim5
2.79911	54.6366	45	Sst Esm1
1.57926	42.7922	46	Sst Tac2 Tacstd2
20.9669	68.8279	38	Sst Chrna2 Glra3
16.2975	56.5982	36	Sst Myh8 Etv1
21.6927	69.0222	38	Sst Chrna2 Glra3
21.5801	69.4252	38	Sst Chrna2 Glra3
2.69299	65.8961	41	Sst Hpse Sema3c
-1.49388	50.9324	44	Sst Crh 4930553C11Rik
-2.20884	68.6106	41	Sst Hpse Sema3c
2.94521	55.7196	45	Sst Esm1
22.8482	70.0319	38	Sst Chrna2 Glra3
22.7705	69.3159	38	Sst Chrna2 Glra3
2.2432	54.4939	45	Sst Esm1
4.36801	54.4764	45	Sst Esm1
-3.48141	43.8201	47	Sst Rxfp1 Eya1
-3.33107	43.6788	48	Sst Rxfp1 Prdm8
21.6653	68.5479	38	Sst Chrna2 Glra3
22.4427	69.6226	38	Sst Chrna2 Glra3
26.307	63.9081	37	Sst Myh8 Fibin
-5.02662	70.2685	34	Sst Calb2 Pdlim5
17.4867	68.8678	38	Sst Chrna2 Glra3
13.8112	65.0087	38	Sst Chrna2 Glra3
-51.241	4.31805	12	Serpinf1 Aqp5 Vip
-64.5265	11.4661	26	Vip Crispld2 Htr2c
-67.7345	-10.2566	20	Vip Ptprt Pkp2
-70.8571	-9.70815	20	Vip Ptprt Pkp2
-68.2692	13.9652	27	Vip Crispld2 Kcne4
-72.2228	-13.2397	19	Vip Lmo1 Myl1
-65.7849	10.8842	26	Vip Crispld2 Htr2c
-55.6341	0.555564	24	Vip Chat Htr1f
-54.2292	-4.40541	25	Vip Pygm C1ql1
-51.2507	4.15089	12	Serpinf1 Aqp5 Vip
-66.2472	11.5313	27	Vip Crispld2 Kcne4
-65.4591	13.494	27	Vip Crispld2 Kcne4
-65.7923	12.4303	27	Vip Crispld2 Kcne4
-66.3199	13.0517	27	Vip Crispld2 Kcne4
-71.6649	6.23029	22	Vip Lect1 Oxtr
-69.409	12.1496	27	Vip Crispld2 Kcne4
-55.7946	-6.04815	25	Vip Pygm C1ql1
-63.8645	-1.1123	23	Vip Rspo1 Itga4
-63.7409	13.0361	26	Vip Crispld2 Htr2c
-53.9591	-9.71222	25	Vip Pygm C1ql1
-60.1328	-12.0218	15	Vip Igfbp4 Mab21l1
-71.2649	-13.3751	20	Vip Ptprt Pkp2
-67.6755	13.3897	27	Vip Crispld2 Kcne4
-78.687	-14.0236	19	Vip Lmo1 Myl1
-53.1214	-17.0011	16	Vip Arhgap36 Hmcn1
-63.3085	-12.8786	15	Vip Igfbp4 Mab21l1
-66.5702	-11.4694	20	Vip Ptprt Pkp2
-74.4981	-15.9575	18	Vip Lmo1 Fam159b
-66.4596	-11.3198	20	Vip Ptprt Pkp2
-61.1856	-11.9883	15	Vip Igfbp4 Mab21l1
-52.8794	10.1108	26	Vip Crispld2 Htr2c
-67.7405	-10.8893	20	Vip Ptprt Pkp2
-65.933	11.1572	26	Vip Crispld2 Htr2c
-67.5507	13.0815	27	Vip Crispld2 Kcne4
-63.5186	-1.51706	23	Vip Rspo1 Itga4
-67.5104	-10.1828	20	Vip Ptprt Pkp2
-59.7345	-13.0212	16	Vip Arhgap36 Hmcn1
-71.4977	-14.1269	20	Vip Ptprt Pkp2
-64.3457	11.4033	26	Vip Crispld2 Htr2c
-56.2512	-1.0633	24	Vip Chat Htr1f
-65.173	7.6721	22	Vip Lect1 Oxtr
-64.6485	-2.27983	23	Vip Rspo1 Itga4
-64.3499	2.48832	23	Vip Rspo1 Itga4
-69.3064	16.6238	27	Vip Crispld2 Kcne4
-50.516	14.3305	8	Sncg Vip Nptx2
-64.07	11.2988	26	Vip Crispld2 Htr2c
-66.4408	-9.78842	21	Vip Rspo4 Rxfp1 Chat
-51.8949	10.2213	28	Vip Col15a1 Pde1a
-72.0965	-1.7172	22	Vip Lect1 Oxtr
-65.4772	2.65047	22	Vip Lect1 Oxtr
-51.1883	3.99795	12	Serpinf1 Aqp5 Vip
-61.4922	-4.9291	21	Vip Rspo4 Rxfp1 Chat
-67.7387	2.04942	23	Vip Rspo1 Itga4
-63.8811	-0.877451	23	Vip Rspo1 Itga4
-65.5982	7.65815	26	Vip Crispld2 Htr2c
-64.2835	-5.53503	21	Vip Rspo4 Rxfp1 Chat
-67.2619	-11.1836	20	Vip Ptprt Pkp2
-66.2198	11.2398	26	Vip Crispld2 Htr2c
-71.2322	-13.6119	20	Vip Ptprt Pkp2
-65.1181	2.55694	22	Vip Lect1 Oxtr
-63.7185	-1.57182	23	Vip Rspo1 Itga4
-55.8073	-6.43824	25	Vip Pygm C1ql1
-55.9199	-5.27723	25	Vip Pygm C1ql1
-79.8884	-11.7478	19	Vip Lmo1 Myl1
-72.1343	-12.66	20	Vip Ptprt Pkp2
-65.3535	-14.2262	20	Vip Ptprt Pkp2
-77.1961	-11.7159	19	Vip Lmo1 Myl1
-55.2138	-0.451682	24	Vip Chat Htr1f
-51.432	-2.83759	24	Vip Chat Htr1f
-72.1809	-14.5085	18	Vip Lmo1 Fam159b
-51.2047	-3.69826	24	Vip Chat Htr1f
-50.2442	-2.78306	24	Vip Chat Htr1f
-54.3424	-9.36011	25	Vip Pygm C1ql1
-54.7547	-1.29878	24	Vip Chat Htr1f
-51.9338	-4.49597	25	Vip Pygm C1ql1
-60.2139	-17.4781	17	Vip Gpc3 Slc18a3
-67.3214	-10.8813	20	Vip Ptprt Pkp2
-44.7414	8.59807	11	Serpinf1 Clrn1
-58.2224	-14.1299	16	Vip Arhgap36 Hmcn1
-59.0095	-13.8733	16	Vip Arhgap36 Hmcn1
-56.5179	-14.2448	16	Vip Arhgap36 Hmcn1
-61.5227	-17.0581	17	Vip Gpc3 Slc18a3
-54.996	-11.0867	25	Vip Pygm C1ql1
-50.5173	-4.09718	25	Vip Pygm C1ql1
-74.9108	-15.7343	18	Vip Lmo1 Fam159b
-56.4976	-14.3845	16	Vip Arhgap36 Hmcn1
-64.4131	1.92017	23	Vip Rspo1 Itga4
-55.2604	-1.50984	24	Vip Chat Htr1f
-67.6424	13.6175	27	Vip Crispld2 Kcne4
-63.841	11.395	26	Vip Crispld2 Htr2c
-53.8467	13.1366	28	Vip Col15a1 Pde1a
-55.2719	-1.88848	24	Vip Chat Htr1f
-71.5296	-14.1461	20	Vip Ptprt Pkp2
-54.8505	-4.41089	25	Vip Pygm C1ql1
-78.4728	-9.00541	19	Vip Lmo1 Myl1
-71.157	-4.65167	21	Vip Rspo4 Rxfp1 Chat
-72.0348	13.0089	27	Vip Crispld2 Kcne4
-75.0149	-5.14021	20	Vip Ptprt Pkp2
-49.3685	15.0648	8	Sncg Vip Nptx2
-78.6092	-14.5491	18	Vip Lmo1 Fam159b
-42.1356	-14.5092	13	Vip Igfbp6 Car10
-70.8635	-2.49963	23	Vip Rspo1 Itga4
-70.3033	-1.63469	23	Vip Rspo1 Itga4
-79.6235	-10.1082	19	Vip Lmo1 Myl1
-48.8775	12.8174	10	Sncg Vip Itih5
-64.9044	1.86493	22	Vip Lect1 Oxtr
-67.9923	-12.0282	20	Vip Ptprt Pkp2
-55.2885	-1.62562	24	Vip Chat Htr1f
-71.1126	-13.5052	20	Vip Ptprt Pkp2
-53.6911	13.3946	28	Vip Col15a1 Pde1a
-63.7162	12.1389	26	Vip Crispld2 Htr2c
-55.1908	-1.40519	24	Vip Chat Htr1f
-64.6363	1.70348	23	Vip Rspo1 Itga4
-71.1254	-13.448	20	Vip Ptprt Pkp2
-51.7759	4.22965	12	Serpinf1 Aqp5 Vip
-63.7763	13.1548	26	Vip Crispld2 Htr2c
-68.7876	10.6825	26	Vip Crispld2 Htr2c
-50.4279	-3.94959	25	Vip Pygm C1ql1
-75.4958	-7.91049	20	Vip Ptprt Pkp2
-75.8804	-5.92178	20	Vip Ptprt Pkp2
-70.6484	-1.76821	23	Vip Rspo1 Itga4
-49.2954	12.1587	10	Sncg Vip Itih5
-74.9917	-17.1553	18	Vip Lmo1 Fam159b
-76.0935	-7.55915	18	Vip Lmo1 Fam159b
-70.1851	-12.8686	20	Vip Ptprt Pkp2
-78.4559	-15.1091	18	Vip Lmo1 Fam159b
-55.5348	-18.2827	16	Vip Arhgap36 Hmcn1
-78.3276	-14.2104	18	Vip Lmo1 Fam159b
-78.2466	-14.1426	18	Vip Lmo1 Fam159b
-51.942	-16.0222	15	Vip Igfbp4 Mab21l1
-76.6782	-14.9556	18	Vip Lmo1 Fam159b
-55.1199	-17.5878	16	Vip Arhgap36 Hmcn1
-78.3978	-14.4489	18	Vip Lmo1 Fam159b
-55.5324	-8.58596	25	Vip Pygm C1ql1
-75.1713	-17.2616	18	Vip Lmo1 Fam159b
-55.9002	-17.9875	16	Vip Arhgap36 Hmcn1
-74.2861	-15.4468	18	Vip Lmo1 Fam159b
-75.5079	-15.603	18	Vip Lmo1 Fam159b
-53.6733	2.09213	24	Vip Chat Htr1f
-56.1549	-14.1624	25	Vip Pygm C1ql1
-74.4064	-15.4905	18	Vip Lmo1 Fam159b
-79.9509	-11.6884	19	Vip Lmo1 Myl1
-65.4769	2.38337	22	Vip Lect1 Oxtr
-68.3596	-12.9305	21	Vip Rspo4 Rxfp1 Chat
-64.989	-14.6222	17	Vip Gpc3 Slc18a3
-76.4398	-11.824	19	Vip Lmo1 Myl1
-47.3165	3.83115	12	Serpinf1 Aqp5 Vip
-53.4416	-8.50653	25	Vip Pygm C1ql1
-56.7197	-20.9581	17	Vip Gpc3 Slc18a3
-62.5127	-16.5291	17	Vip Gpc3 Slc18a3
-72.0124	-13.2372	20	Vip Ptprt Pkp2
-68.0124	-12.3352	20	Vip Ptprt Pkp2
-62.0851	-16.8018	17	Vip Gpc3 Slc18a3
-59.02	-13.8069	16	Vip Arhgap36 Hmcn1
-73.1835	-15.241	19	Vip Lmo1 Myl1
-57.4459	-1.1781	24	Vip Chat Htr1f
-48.7086	12.7213	10	Sncg Vip Itih5
-50.9116	4.30952	12	Serpinf1 Aqp5 Vip
-65.3125	2.46806	22	Vip Lect1 Oxtr
-51.5336	-14.1074	25	Vip Pygm C1ql1
-71.8674	-13.7993	20	Vip Ptprt Pkp2
-62.4186	-2.6387	23	Vip Rspo1 Itga4
-51.5023	-11.7496	25	Vip Pygm C1ql1
-53.131	13.7282	28	Vip Col15a1 Pde1a
-67.5107	13.5711	27	Vip Crispld2 Kcne4
-49.4173	12.3613	10	Sncg Vip Itih5
-71.4053	-14.0527	19	Vip Lmo1 Myl1
-64.3675	11.4925	26	Vip Crispld2 Htr2c
-53.5525	13.4986	28	Vip Col15a1 Pde1a
-55.2481	-0.609056	24	Vip Chat Htr1f
-63.8213	13.5313	27	Vip Crispld2 Kcne4
-65.7741	10.8689	26	Vip Crispld2 Htr2c
-63.6848	13.2165	26	Vip Crispld2 Htr2c
-63.7001	13.1007	26	Vip Crispld2 Htr2c
-63.736	12.0985	26	Vip Crispld2 Htr2c
-65.0038	2.62476	22	Vip Lect1 Oxtr
-51.8445	4.15635	12	Serpinf1 Aqp5 Vip
-63.8217	11.0464	26	Vip Crispld2 Htr2c
-55.3187	-0.587613	24	Vip Chat Htr1f
-70.8589	-12.2931	20	Vip Ptprt Pkp2
-74.2934	-6.66562	20	Vip Ptprt Pkp2
-42.0774	-14.5647	13	Vip Igfbp6 Car10
-63.7097	-0.599824	23	Vip Rspo1 Itga4
-63.6618	12.8835	26	Vip Crispld2 Htr2c
-44.0225	-9.2505	13	Vip Igfbp6 Car10
-67.1491	-10.0874	20	Vip Ptprt Pkp2
-65.6163	14.0531	27	Vip Crispld2 Kcne4
-73.1932	-15.2406	19	Vip Lmo1 Myl1
-9.92771	-19.57	101	L6 CT ALM Nxph2 Sla
-5.31624	-17.584	100	L6 CT ALM Cpa6
-7.05559	-18.6658	100	L6 CT ALM Cpa6
64.5123	1.1025	76	L5 IT ALM Tnc
60.7868	-5.18944	76	L5 IT ALM Tnc
64.3429	-6.96812	76	L5 IT ALM Tnc
55.4209	-6.67603	75	L5 IT ALM Lypd1 Gpr88
28.5952	-2.21236	81	L6 IT ALM Tgfb1
62.304	-3.70739	76	L5 IT ALM Tnc
52.4783	-20.5445	73	L5 IT ALM Pld5
61.7959	-3.05416	76	L5 IT ALM Tnc
47.6148	-16.3757	74	L5 IT ALM Cbln4 Fezf2
50.7659	-4.14188	75	L5 IT ALM Lypd1 Gpr88
54.1149	-11.3567	74	L5 IT ALM Cbln4 Fezf2
58.7332	-7.04261	76	L5 IT ALM Tnc
46.0632	-19.3802	74	L5 IT ALM Cbln4 Fezf2
52.2158	-20.3407	73	L5 IT ALM Pld5
53.829	-11.791	74	L5 IT ALM Cbln4 Fezf2
61.8834	-6.75357	76	L5 IT ALM Tnc
54.1051	-11.8883	74	L5 IT ALM Cbln4 Fezf2
35.693	-4.2737	80	L5 IT ALM Gkn1 Pcdh19
60.9728	-9.51763	76	L5 IT ALM Tnc
57.3926	-8.89053	76	L5 IT ALM Tnc
61.7251	-5.85765	76	L5 IT ALM Tnc
39.3377	-6.41605	79	L5 IT ALM Cpa6 Gpr88
59.3202	-6.71832	76	L5 IT ALM Tnc
58.5503	-6.95807	76	L5 IT ALM Tnc
52.4905	-20.8143	73	L5 IT ALM Pld5
59.859	-6.71052	76	L5 IT ALM Tnc
-10.2434	-58.3773	97	L5 NP ALM Trhr Nefl
54.3542	-11.8424	74	L5 IT ALM Cbln4 Fezf2
45.8731	-22.0775	73	L5 IT ALM Pld5
53.3663	-11.0274	75	L5 IT ALM Lypd1 Gpr88
38.2161	-5.47625	79	L5 IT ALM Cpa6 Gpr88
52.241	-20.3085	73	L5 IT ALM Pld5
54.5458	-7.98195	75	L5 IT ALM Lypd1 Gpr88
53.9757	-10.8008	75	L5 IT ALM Lypd1 Gpr88
62.0392	-6.57912	76	L5 IT ALM Tnc
44.4898	-21.8695	73	L5 IT ALM Pld5
54.5411	-11.6373	75	L5 IT ALM Lypd1 Gpr88
49.2002	-13.5107	74	L5 IT ALM Cbln4 Fezf2
53.6304	-12.4649	74	L5 IT ALM Cbln4 Fezf2
58.8382	-39.0742	63	L2/3 IT ALM Sla
60.9118	-40.1008	63	L2/3 IT ALM Sla
60.6675	-39.9302	63	L2/3 IT ALM Sla
-15.3105	3.63798	4	Lamp5 Plch2 Dock5
58.0255	-39.4958	63	L2/3 IT ALM Sla
-5.82099	12.3735	5	Lamp5 Lsp1
-10.9149	7.25387	5	Lamp5 Lsp1
-15.8511	1.17113	4	Lamp5 Plch2 Dock5
54.4584	-40.4929	64	L2/3 IT ALM Ptrf
-13.3536	0.479539	4	Lamp5 Plch2 Dock5
-9.29824	68.7733	34	Sst Calb2 Pdlim5
-8.72775	68.1432	34	Sst Calb2 Pdlim5
-8.96224	9.74346	5	Lamp5 Lsp1
56.3305	-27.8627	72	L5 IT ALM Npw
60.849	-40.1415	63	L2/3 IT ALM Sla
57.2292	-26.5469	72	L5 IT ALM Npw
55.5569	-40.4187	63	L2/3 IT ALM Sla
59.3079	-40.0471	63	L2/3 IT ALM Sla
52.9509	-39.5178	64	L2/3 IT ALM Ptrf
53.1288	-24.2497	73	L5 IT ALM Pld5
58.0815	-41.788	63	L2/3 IT ALM Sla
59.3237	-7.79602	76	L5 IT ALM Tnc
60.899	-40.2503	63	L2/3 IT ALM Sla
54.7898	-27.3819	72	L5 IT ALM Npw
65.2674	-10.0813	76	L5 IT ALM Tnc
54.7794	-40.4829	64	L2/3 IT ALM Ptrf
56.5829	-27.538	72	L5 IT ALM Npw
-10.0621	11.9626	5	Lamp5 Lsp1
57.1171	-26.8532	72	L5 IT ALM Npw
58.6091	-39.983	63	L2/3 IT ALM Sla
55.5169	-20.5172	73	L5 IT ALM Pld5
61.2736	-11.0523	76	L5 IT ALM Tnc
55.8686	-15.2543	74	L5 IT ALM Cbln4 Fezf2
61.2638	-11.035	76	L5 IT ALM Tnc
52.5712	-22.0069	73	L5 IT ALM Pld5
28.9306	-1.14218	81	L6 IT ALM Tgfb1
52.624	-22.2868	73	L5 IT ALM Pld5
63.3573	-10.6237	76	L5 IT ALM Tnc
-7.56715	-59.2058	97	L5 NP ALM Trhr Nefl
59.8954	-6.9896	76	L5 IT ALM Tnc
57.1463	-16.4562	75	L5 IT ALM Lypd1 Gpr88
50.4497	-25.1464	73	L5 IT ALM Pld5
54.2115	-12.0055	74	L5 IT ALM Cbln4 Fezf2
53.8909	-11.5991	74	L5 IT ALM Cbln4 Fezf2
61.9522	-10.2339	76	L5 IT ALM Tnc
46.3883	-22.8679	73	L5 IT ALM Pld5
52.5962	-22.3472	73	L5 IT ALM Pld5
45.0519	-21.5062	73	L5 IT ALM Pld5
53.7413	-11.5062	74	L5 IT ALM Cbln4 Fezf2
46.9024	-21.4069	73	L5 IT ALM Pld5
55.1288	-11.6689	74	L5 IT ALM Cbln4 Fezf2
50.8123	-22.4237	73	L5 IT ALM Pld5
45.1234	-21.8152	73	L5 IT ALM Pld5
61.8171	-2.50261	76	L5 IT ALM Tnc
47.3676	-14.1956	74	L5 IT ALM Cbln4 Fezf2
53.6888	-17.8174	74	L5 IT ALM Cbln4 Fezf2
45.7776	-20.1959	73	L5 IT ALM Pld5
56.2123	-8.36949	76	L5 IT ALM Tnc
44.9296	-21.8838	73	L5 IT ALM Pld5
48.3727	-13.6422	74	L5 IT ALM Cbln4 Fezf2
48	-13.7224	74	L5 IT ALM Cbln4 Fezf2
46.4011	-20.1212	73	L5 IT ALM Pld5
47.9551	-13.4372	74	L5 IT ALM Cbln4 Fezf2
55.3461	-11.6611	74	L5 IT ALM Cbln4 Fezf2
47.3738	-19.5567	73	L5 IT ALM Pld5
45.7233	-21.759	73	L5 IT ALM Pld5
46.5808	-22.3882	73	L5 IT ALM Pld5
44.3807	-22.2149	73	L5 IT ALM Pld5
45.9345	-19.8237	74	L5 IT ALM Cbln4 Fezf2
45.6702	-21.3146	73	L5 IT ALM Pld5
45.5536	-22.0215	73	L5 IT ALM Pld5
45.4691	-22.0492	73	L5 IT ALM Pld5
44.8732	-21.9747	73	L5 IT ALM Pld5
47.0047	-21.5375	73	L5 IT ALM Pld5
54.5873	-10.0365	74	L5 IT ALM Cbln4 Fezf2
45.3855	-20.5561	73	L5 IT ALM Pld5
49.3312	-13.8135	74	L5 IT ALM Cbln4 Fezf2
45.0429	-22.2844	73	L5 IT ALM Pld5
49.5204	-20.0729	73	L5 IT ALM Pld5
47.777	-13.547	74	L5 IT ALM Cbln4 Fezf2
45.7827	-22.9768	73	L5 IT ALM Pld5
45.1202	-22.5668	73	L5 IT ALM Pld5
45.775	-19.4777	74	L5 IT ALM Cbln4 Fezf2
45.4387	-21.6785	73	L5 IT ALM Pld5
58.1207	-7.35755	76	L5 IT ALM Tnc
48.3188	-13.656	74	L5 IT ALM Cbln4 Fezf2
54.973	-7.94813	75	L5 IT ALM Lypd1 Gpr88
45.3972	-21.5794	73	L5 IT ALM Pld5
46.0582	-21.1735	73	L5 IT ALM Pld5
58.2215	-6.9434	76	L5 IT ALM Tnc
44.4262	-21.6394	73	L5 IT ALM Pld5
44.8626	-21.8385	73	L5 IT ALM Pld5
46.1228	-22.5519	73	L5 IT ALM Pld5
47.3877	-13.4289	74	L5 IT ALM Cbln4 Fezf2
47.2872	-14.1382	74	L5 IT ALM Cbln4 Fezf2
46.3491	-20.0776	73	L5 IT ALM Pld5
44.6683	-22.9779	73	L5 IT ALM Pld5
47.0446	-20.8817	73	L5 IT ALM Pld5
45.4487	-21.9178	73	L5 IT ALM Pld5
47.3203	-14.1553	74	L5 IT ALM Cbln4 Fezf2
61.8537	-2.62734	76	L5 IT ALM Tnc
47.2661	-19.4474	74	L5 IT ALM Cbln4 Fezf2
45.4382	-20.4882	73	L5 IT ALM Pld5
50.403	-19.1886	73	L5 IT ALM Pld5
56.3255	-7.2129	76	L5 IT ALM Tnc
45.0076	-20.0408	73	L5 IT ALM Pld5
45.8688	-23.0088	73	L5 IT ALM Pld5
45.2755	-20.7113	73	L5 IT ALM Pld5
44.6716	-21.8163	73	L5 IT ALM Pld5
47.4893	-13.8698	74	L5 IT ALM Cbln4 Fezf2
58.59	-7.10094	76	L5 IT ALM Tnc
43.8125	-22.909	73	L5 IT ALM Pld5
39.1663	-8.97057	79	L5 IT ALM Cpa6 Gpr88
44.915	-20.8721	73	L5 IT ALM Pld5
54.4544	-11.7973	74	L5 IT ALM Cbln4 Fezf2
49.0939	-10.0333	74	L5 IT ALM Cbln4 Fezf2
48.0396	-14.3394	74	L5 IT ALM Cbln4 Fezf2
48.9393	-23.7747	73	L5 IT ALM Pld5
47.07	-24.3915	73	L5 IT ALM Pld5
45.6674	-10.8798	75	L5 IT ALM Lypd1 Gpr88
44.1428	-21.8986	73	L5 IT ALM Pld5
44.4442	-22.9904	73	L5 IT ALM Pld5
43.7265	-22.6696	66	L4 IT VISp Rspo1
58.6778	-6.94218	76	L5 IT ALM Tnc
44.6536	-22.3573	73	L5 IT ALM Pld5
45.1321	-20.3848	74	L5 IT ALM Cbln4 Fezf2
59.9819	-4.52791	76	L5 IT ALM Tnc
44.1223	-22.3818	73	L5 IT ALM Pld5
52.9958	-12.0866	74	L5 IT ALM Cbln4 Fezf2
47.4884	-14.0921	74	L5 IT ALM Cbln4 Fezf2
44.337	-21.8677	73	L5 IT ALM Pld5
54.2914	-11.0131	75	L5 IT ALM Lypd1 Gpr88
44.5684	-22.5726	73	L5 IT ALM Pld5
44.2105	-22.857	73	L5 IT ALM Pld5
45.7717	-19.2198	74	L5 IT ALM Cbln4 Fezf2
49.7396	-11.0422	74	L5 IT ALM Cbln4 Fezf2
49.7736	-19.3986	73	L5 IT ALM Pld5
44.9732	-22.7144	73	L5 IT ALM Pld5
48.528	-13.5702	74	L5 IT ALM Cbln4 Fezf2
45.6671	-22.9358	73	L5 IT ALM Pld5
45.8882	-19.9617	74	L5 IT ALM Cbln4 Fezf2
47.3143	-20.6451	73	L5 IT ALM Pld5
51.3792	-13.134	74	L5 IT ALM Cbln4 Fezf2
48.0329	-13.8678	74	L5 IT ALM Cbln4 Fezf2
45.9344	-22.0429	73	L5 IT ALM Pld5
45.342	-22.0666	73	L5 IT ALM Pld5
45.5642	-23.1252	73	L5 IT ALM Pld5
33.087	-4.11317	80	L5 IT ALM Gkn1 Pcdh19
62.0541	-2.40595	76	L5 IT ALM Tnc
62.2754	-2.51567	76	L5 IT ALM Tnc
61.9743	-2.86926	76	L5 IT ALM Tnc
55.568	-18.4226	74	L5 IT ALM Cbln4 Fezf2
58.0956	-7.16653	76	L5 IT ALM Tnc
51.398	-16.6157	74	L5 IT ALM Cbln4 Fezf2
54.3127	-8.96666	74	L5 IT ALM Cbln4 Fezf2
55.8097	0.466916	77	L5 IT ALM Tmem163 Dmrtb1
38.7395	-5.79691	79	L5 IT ALM Cpa6 Gpr88
54.4016	-8.29514	75	L5 IT ALM Lypd1 Gpr88
62.907	-2.15973	76	L5 IT ALM Tnc
39.524	-6.722	79	L5 IT ALM Cpa6 Gpr88
57.963	-6.61133	76	L5 IT ALM Tnc
58.7009	-8.09126	76	L5 IT ALM Tnc
62.4869	-2.61235	76	L5 IT ALM Tnc
65.7325	1.96274	76	L5 IT ALM Tnc
63.9992	1.38656	76	L5 IT ALM Tnc
52.661	-8.87839	75	L5 IT ALM Lypd1 Gpr88
37.8727	-7.71747	79	L5 IT ALM Cpa6 Gpr88
58.0975	-7.77615	76	L5 IT ALM Tnc
62.4638	-2.99538	76	L5 IT ALM Tnc
62.6576	-2.43991	76	L5 IT ALM Tnc
52.8786	-22.2835	73	L5 IT ALM Pld5
65.7725	2.02123	76	L5 IT ALM Tnc
39.0837	-7.14357	79	L5 IT ALM Cpa6 Gpr88
56.2121	-0.655402	77	L5 IT ALM Tmem163 Dmrtb1
50.1601	-23.6532	73	L5 IT ALM Pld5
62.4601	-0.464936	76	L5 IT ALM Tnc
53.2008	-11.5607	74	L5 IT ALM Cbln4 Fezf2
57.3154	0.906799	77	L5 IT ALM Tmem163 Dmrtb1
62.1802	0.967574	76	L5 IT ALM Tnc
63.8086	0.318908	76	L5 IT ALM Tnc
56.4538	0.702717	77	L5 IT ALM Tmem163 Dmrtb1
54.0902	-11.2805	75	L5 IT ALM Lypd1 Gpr88
34.7925	-2.49073	80	L5 IT ALM Gkn1 Pcdh19
59.0362	-7.85211	76	L5 IT ALM Tnc
63.0651	-2.29781	76	L5 IT ALM Tnc
35.7981	-4.07124	80	L5 IT ALM Gkn1 Pcdh19
62.8273	-2.71276	76	L5 IT ALM Tnc
66.2228	-0.293733	76	L5 IT ALM Tnc
61.9852	-1.27313	76	L5 IT ALM Tnc
35.9777	-4.07553	80	L5 IT ALM Gkn1 Pcdh19
54.8652	-11.5878	76	L5 IT ALM Tnc
61.1741	-0.76724	76	L5 IT ALM Tnc
28.0541	-3.4123	81	L6 IT ALM Tgfb1
58.1039	-7.56251	75	L5 IT ALM Lypd1 Gpr88
25.6169	1.01379	82	L6 IT ALM Oprk1
61.4312	-10.0163	76	L5 IT ALM Tnc
61.7861	-3.42654	76	L5 IT ALM Tnc
56.2226	-27.5666	72	L5 IT ALM Npw
58.2872	-39.2275	63	L2/3 IT ALM Sla
62.769	-8.68414	76	L5 IT ALM Tnc
-70.0704	2.27811	22	Vip Lect1 Oxtr
59.6185	-6.86259	76	L5 IT ALM Tnc
64.272	-12.5972	76	L5 IT ALM Tnc
62.1446	-11.2137	72	L5 IT ALM Npw
52.1675	-22.5988	73	L5 IT ALM Pld5
54.6965	-40.4156	64	L2/3 IT ALM Ptrf
58.7862	-39.9539	63	L2/3 IT ALM Sla
-55.054	-12.9692	25	Vip Pygm C1ql1
61.4462	-39.541	63	L2/3 IT ALM Sla
61.839	-10.5698	76	L5 IT ALM Tnc
58.8811	-37.416	63	L2/3 IT ALM Sla
55.6443	-40.2419	63	L2/3 IT ALM Sla
-8.36224	6.96319	5	Lamp5 Lsp1
60.0265	-39.836	63	L2/3 IT ALM Sla
54.993	-39.6883	64	L2/3 IT ALM Ptrf
56.6861	-26.3135	72	L5 IT ALM Npw
51.6343	-25.6599	73	L5 IT ALM Pld5
46.6405	-20.5803	73	L5 IT ALM Pld5
59.6671	-38.3134	63	L2/3 IT ALM Sla
58.7243	-38.1081	63	L2/3 IT ALM Sla
56.2421	-34.4293	65	L2/3 IT ALM Macc1 Lrg1
57.0917	-34.7838	65	L2/3 IT ALM Macc1 Lrg1
59.1888	-38.0247	63	L2/3 IT ALM Sla
58.3781	-38.2934	63	L2/3 IT ALM Sla
56.9388	-34.5817	65	L2/3 IT ALM Macc1 Lrg1
58.2731	-39.0672	63	L2/3 IT ALM Sla
52.5182	-22.4531	73	L5 IT ALM Pld5
-9.79104	64.0185	34	Sst Calb2 Pdlim5
-6.55326	66.3412	34	Sst Calb2 Pdlim5
-16.8522	62.2189	31	Sst Tac1 Htr1d
-13.6219	63.0795	33	Sst Calb2 Necab1
-8.4508	66.3128	34	Sst Calb2 Pdlim5
-15.0692	67.0773	31	Sst Tac1 Htr1d
-15.2596	67.4299	33	Sst Calb2 Necab1
-14.0556	67.3235	33	Sst Calb2 Necab1
-12.4954	63.3498	33	Sst Calb2 Necab1
-12.0594	69.584	33	Sst Calb2 Necab1
21.803	64.5323	38	Sst Chrna2 Glra3
19.8688	63.6412	38	Sst Chrna2 Glra3
7.50477	64.0861	40	Sst Tac2 Myh4
22.0637	68.6983	38	Sst Chrna2 Glra3
21.7653	68.7501	38	Sst Chrna2 Glra3
8.67798	64.6725	39	Sst Chrna2 Ptgdr
18.2762	61.3853	38	Sst Chrna2 Glra3
10.618	68.6183	39	Sst Chrna2 Ptgdr
6.43819	63.92	40	Sst Tac2 Myh4
4.72886	56.5925	40	Sst Tac2 Myh4
15.9924	65.2018	38	Sst Chrna2 Glra3
20.9757	69.7074	38	Sst Chrna2 Glra3
3.96159	56.2816	40	Sst Tac2 Myh4
-8.02077	64.9389	34	Sst Calb2 Pdlim5
-15.3725	67.7488	31	Sst Tac1 Htr1d
21.9607	56.765	38	Sst Chrna2 Glra3
3.9387	54.3938	45	Sst Esm1
17.3708	68.1646	38	Sst Chrna2 Glra3
22.8992	69.001	38	Sst Chrna2 Glra3
22.7389	69.903	38	Sst Chrna2 Glra3
2.28943	46.2501	46	Sst Tac2 Tacstd2
16.629	58.5523	36	Sst Myh8 Etv1
-2.50801	50.9951	44	Sst Crh 4930553C11Rik
19.9376	69.6201	38	Sst Chrna2 Glra3
19.3689	69.7228	38	Sst Chrna2 Glra3
-7.69164	35.4151	49	Sst Nts
-2.26012	49.9216	44	Sst Crh 4930553C11Rik
20.2508	69.3302	38	Sst Chrna2 Glra3
19.2587	68.8944	38	Sst Chrna2 Glra3
-20.0834	30.8542	55	Pvalb Gpr149 Islr
-33.9768	37.2941	56	Pvalb Reln Tac1
-23.3472	42.4112	54	Pvalb Sema3e Kank4
-30.6274	45.6828	56	Pvalb Reln Tac1
-34.7612	42.3927	56	Pvalb Reln Tac1
-35.3596	36.2226	56	Pvalb Reln Tac1
-34.7104	41.8899	56	Pvalb Reln Tac1
-36.3529	45.0937	56	Pvalb Reln Tac1
-33.1386	45.6329	56	Pvalb Reln Tac1
-30.8472	44.4533	56	Pvalb Reln Tac1
-29.4249	48.5782	58	Pvalb Tpbg
-46.3503	37.8449	59	Pvalb Vipr2
-26.7098	52.3837	58	Pvalb Tpbg
-30.7199	41.2974	56	Pvalb Reln Tac1
-30.6428	44.2716	56	Pvalb Reln Tac1
-28.2984	48.371	58	Pvalb Tpbg
-29.2552	48.6258	58	Pvalb Tpbg
-35.7397	33.9788	56	Pvalb Reln Tac1
-35.7385	34.7053	56	Pvalb Reln Tac1
-19.3162	41.3792	54	Pvalb Sema3e Kank4
-12.2124	29.3435	50	Pvalb Gabrg1
-22.4179	-43.8841	118	OPC Pdgfra Grm5
25.5635	1.62566	82	L6 IT ALM Oprk1
-30.0713	-53.5651	117	Astro Aqp4
-32.9961	-38.2312	132	Microglia Siglech
-19.797	-39.7196	120	Oligo Rassf10
-32.7257	-38.3685	132	Microglia Siglech
-31.2793	-38.1471	132	Microglia Siglech
-32.9478	-38.2595	132	Microglia Siglech
-30.3324	-57.1266	117	Astro Aqp4
-18.3416	-38.5231	122	Oligo Synpr
-18.3705	-36.2823	121	Oligo Serpinb1a
-18.5615	-36.5588	121	Oligo Serpinb1a
-30.8616	-54.0993	117	Astro Aqp4
-31.7838	-59.0523	117	Astro Aqp4
-23.0316	-43.5352	118	OPC Pdgfra Grm5
-18.8878	-38.4496	122	Oligo Synpr
-22.2626	-43.8839	118	OPC Pdgfra Grm5
-32.9725	-38.2135	132	Microglia Siglech
-32.9257	-38.2788	132	Microglia Siglech
-21.9576	-43.8704	118	OPC Pdgfra Grm5
-74.526	-5.0242	20	Vip Ptprt Pkp2
-53.5642	-5.82071	25	Vip Pygm C1ql1
-53.6811	2.14783	24	Vip Chat Htr1f
-46.9898	9.74578	10	Sncg Vip Itih5
-54.4956	-9.14757	25	Vip Pygm C1ql1
-53.9773	-9.37323	25	Vip Pygm C1ql1
-50.1539	3.18465	12	Serpinf1 Aqp5 Vip
-36.7483	-9.9671	13	Vip Igfbp6 Car10
-81.4572	-9.40561	19	Vip Lmo1 Myl1
-52.1227	-14.1726	25	Vip Pygm C1ql1
-69.3289	16.3399	27	Vip Crispld2 Kcne4
-55.0086	-10.6628	25	Vip Pygm C1ql1
-55.8143	-16.8976	16	Vip Arhgap36 Hmcn1
-70.0842	13.5855	27	Vip Crispld2 Kcne4
-78.2915	-16.1561	18	Vip Lmo1 Fam159b
-46.6254	8.50312	18	Vip Lmo1 Fam159b
-61.025	-17.4447	17	Vip Gpc3 Slc18a3
-58.3517	-16.6269	16	Vip Arhgap36 Hmcn1
-67.0954	-9.91861	20	Vip Ptprt Pkp2
-53.4714	-16.4851	16	Vip Arhgap36 Hmcn1
-5.62612	-17.0681	100	L6 CT ALM Cpa6
-8.30065	-15.003	100	L6 CT ALM Cpa6
-11.1223	-16.326	100	L6 CT ALM Cpa6
-11.2745	-16.4178	100	L6 CT ALM Cpa6
-6.65657	-17.3653	100	L6 CT ALM Cpa6
25.6619	-3.19521	81	L6 IT ALM Tgfb1
14.9976	66.7695	38	Sst Chrna2 Glra3
-0.404746	13.94	5	Lamp5 Lsp1
-40.672	-32.8777	129	Endo Ctla2a
-19.8812	-39.7975	120	Oligo Rassf10
-39.1598	-32.1504	129	Endo Ctla2a
-18.5372	-39.2021	122	Oligo Synpr
-18.8311	-39.3461	122	Oligo Synpr
-43.5042	-33.26	129	Endo Ctla2a
-41.4085	-33.2388	129	Endo Ctla2a
11.4009	60.1159	40	Sst Tac2 Myh4
-41.4366	-33.2176	129	Endo Ctla2a
-43.3056	-32.797	129	Endo Ctla2a
-42.3065	-33.3442	129	Endo Ctla2a
-41.5344	-33.7601	129	Endo Ctla2a
-65.4945	-14.8993	20	Vip Ptprt Pkp2
-18.7655	-39.3155	122	Oligo Synpr
2.05644	55.6804	45	Sst Esm1
-7.89828	-71.3911	99	L6 NP ALM Trh
-18.8552	-39.2286	122	Oligo Synpr
25.9476	-3.02169	81	L6 IT ALM Tgfb1
-10.1927	-19.306	100	L6 CT ALM Cpa6
-18.9596	-39.04	122	Oligo Synpr
-43.6837	-32.9891	129	Endo Ctla2a
-19.6646	-39.5286	120	Oligo Rassf10
23.6694	65.6412	38	Sst Chrna2 Glra3
-19.0818	-39.1772	122	Oligo Synpr
-43.1533	-32.2432	129	Endo Ctla2a
0.735149	88.81	29	Sst Chodl
-33.187	-27.4212	127	Peri Kcnj8
-39.7705	-32.6785	129	Endo Ctla2a
-10.1337	-69.5745	96	L5 NP VISp Trhr Cpne7
-40.8007	-32.6057	129	Endo Ctla2a
-11.3296	-16.6864	105	L6 CT VISp Ctxn3 Sla
-7.80455	-19.4194	100	L6 CT ALM Cpa6
-40.2755	-16.49	14	Vip Igfbp6 Pltp
-40.7815	-32.9685	129	Endo Ctla2a
-18.9196	-35.5642	121	Oligo Serpinb1a
-12.4021	58.5847	30	Sst Mme Fam114a1
23.2935	68.9535	38	Sst Chrna2 Glra3
-33.1587	-27.9169	127	Peri Kcnj8
-4.28714	60.4767	43	Sst Crhr2 Efemp1
-32.9802	-38.2027	132	Microglia Siglech
-40.7616	-32.9139	129	Endo Ctla2a
-23.1958	-43.6766	118	OPC Pdgfra Grm5
-30.7271	-54.8225	117	Astro Aqp4
-40.7728	-33.1973	129	Endo Ctla2a
-19.4336	-35.8213	121	Oligo Serpinb1a
-23.4373	-43.7944	118	OPC Pdgfra Grm5
-31.343	-55.7385	117	Astro Aqp4
-33.7473	-47.862	117	Astro Aqp4
-32.8385	-47.7668	117	Astro Aqp4
-32.3136	-59.5035	117	Astro Aqp4
25.7056	-4.09007	81	L6 IT ALM Tgfb1
-29.5435	-36.4451	132	Microglia Siglech
-22.1467	-42.8136	120	Oligo Rassf10
-18.9896	-35.6407	121	Oligo Serpinb1a
-30.0697	-50.2616	117	Astro Aqp4
-14.3811	-61.2739	97	L5 NP ALM Trhr Nefl
-31.0701	-37.5029	132	Microglia Siglech
-31.3017	-57.1813	117	Astro Aqp4
-31.329	-50.2282	117	Astro Aqp4
-41.899	-31.8971	129	Endo Ctla2a
-30.1269	-36.9434	132	Microglia Siglech
-20.0253	-35.1337	121	Oligo Serpinb1a
-30.1036	-38.1405	132	Microglia Siglech
-33.4028	-37.298	131	PVM Mrc1
-19.2149	-35.1883	121	Oligo Serpinb1a
59.4677	-6.78515	76	L5 IT ALM Tnc
61.6242	-5.89239	76	L5 IT ALM Tnc
58.4584	2.89047	77	L5 IT ALM Tmem163 Dmrtb1
53.984	-25.3334	73	L5 IT ALM Pld5
54.8065	-18.0071	74	L5 IT ALM Cbln4 Fezf2
62.8809	-1.3823	76	L5 IT ALM Tnc
51.1627	-20.1811	73	L5 IT ALM Pld5
50.8812	-22.4135	73	L5 IT ALM Pld5
62.5316	-0.358917	76	L5 IT ALM Tnc
47.5446	-22.3232	73	L5 IT ALM Pld5
61.6022	-7.58404	76	L5 IT ALM Tnc
57.575	-8.62527	76	L5 IT ALM Tnc
49.4331	-12.4385	74	L5 IT ALM Cbln4 Fezf2
52.9847	-25.4071	73	L5 IT ALM Pld5
61.0461	1.17383	76	L5 IT ALM Tnc
52.876	-4.72997	75	L5 IT ALM Lypd1 Gpr88
60.76	3.47275	76	L5 IT ALM Tnc
56.5999	-10.0022	75	L5 IT ALM Lypd1 Gpr88
46.5533	-22.899	73	L5 IT ALM Pld5
54.1719	-24.6273	73	L5 IT ALM Pld5
62.2778	0.718675	76	L5 IT ALM Tnc
62.6761	-0.722332	76	L5 IT ALM Tnc
64.0654	1.28314	76	L5 IT ALM Tnc
47.5288	-15.9569	74	L5 IT ALM Cbln4 Fezf2
51.2525	-22.539	73	L5 IT ALM Pld5
47.5654	-15.901	74	L5 IT ALM Cbln4 Fezf2
53.0533	-4.7697	75	L5 IT ALM Lypd1 Gpr88
62.2975	0.684757	76	L5 IT ALM Tnc
46.3421	-20.2148	73	L5 IT ALM Pld5
58.5758	-4.42187	76	L5 IT ALM Tnc
50.2104	-12.9201	74	L5 IT ALM Cbln4 Fezf2
57.4596	-8.60935	76	L5 IT ALM Tnc
44.1209	-21.6616	73	L5 IT ALM Pld5
51.9996	-9.41047	75	L5 IT ALM Lypd1 Gpr88
49.2997	-25.0891	73	L5 IT ALM Pld5
53.0953	-1.90788	77	L5 IT ALM Tmem163 Dmrtb1
43.6477	-21.4013	73	L5 IT ALM Pld5
47.7366	-13.3676	74	L5 IT ALM Cbln4 Fezf2
47.2358	-22.5078	73	L5 IT ALM Pld5
45.9173	-23.2604	73	L5 IT ALM Pld5
60.172	-7.731	76	L5 IT ALM Tnc
62.888	-7.366	76	L5 IT ALM Tnc
48.4435	-13.2679	74	L5 IT ALM Cbln4 Fezf2
49.7058	-12.5327	74	L5 IT ALM Cbln4 Fezf2
49.9969	-11.7362	75	L5 IT ALM Lypd1 Gpr88
50.1962	-11.3407	75	L5 IT ALM Lypd1 Gpr88
55.0075	-19.8381	73	L5 IT ALM Pld5
61.5932	-9.44328	76	L5 IT ALM Tnc
62.7215	-1.28374	76	L5 IT ALM Tnc
61.6926	-6.37844	76	L5 IT ALM Tnc
50.5572	-24.1289	73	L5 IT ALM Pld5
64.439	-6.45194	76	L5 IT ALM Tnc
61.1077	0.589812	76	L5 IT ALM Tnc
61.2879	-7.9445	76	L5 IT ALM Tnc
55.5114	-18.8921	74	L5 IT ALM Cbln4 Fezf2
51.0978	-24.5237	73	L5 IT ALM Pld5
63.572	0.302704	76	L5 IT ALM Tnc
52.6289	-21.919	73	L5 IT ALM Pld5
61.1155	-8.20326	76	L5 IT ALM Tnc
62.8233	-1.44489	76	L5 IT ALM Tnc
57.2011	1.70422	77	L5 IT ALM Tmem163 Dmrtb1
50.2097	-12.7289	74	L5 IT ALM Cbln4 Fezf2
46.3433	-20.5086	73	L5 IT ALM Pld5
49.8555	-12.3518	74	L5 IT ALM Cbln4 Fezf2
53.4947	-13.2338	74	L5 IT ALM Cbln4 Fezf2
49.9106	-12.562	74	L5 IT ALM Cbln4 Fezf2
49.5328	-24.1987	73	L5 IT ALM Pld5
47.2944	-22.6987	73	L5 IT ALM Pld5
48.3479	-12.8726	74	L5 IT ALM Cbln4 Fezf2
60.6908	-7.388	76	L5 IT ALM Tnc
50.9411	-24.2187	73	L5 IT ALM Pld5
44.3672	-21.8541	73	L5 IT ALM Pld5
57.5148	-8.6322	76	L5 IT ALM Tnc
51.0029	-9.14969	74	L5 IT ALM Cbln4 Fezf2
48.8085	-16.074	74	L5 IT ALM Cbln4 Fezf2
52.7805	-4.00296	75	L5 IT ALM Lypd1 Gpr88
46.2983	-23.2279	73	L5 IT ALM Pld5
48.6857	-23.4632	73	L5 IT ALM Pld5
45.4648	-23.3803	73	L5 IT ALM Pld5
51.6495	-2.77006	75	L5 IT ALM Lypd1 Gpr88
59.7537	-8.79503	75	L5 IT ALM Lypd1 Gpr88
53.4967	-17.8422	74	L5 IT ALM Cbln4 Fezf2
50.9142	-5.39964	75	L5 IT ALM Lypd1 Gpr88
50.9266	-5.59639	75	L5 IT ALM Lypd1 Gpr88
51.9887	-2.47856	77	L5 IT ALM Tmem163 Dmrtb1
47.9821	-24.3215	73	L5 IT ALM Pld5
50.0585	-9.14273	75	L5 IT ALM Lypd1 Gpr88
50.5425	-4.06496	75	L5 IT ALM Lypd1 Gpr88
45.4842	-24.0176	73	L5 IT ALM Pld5
49.7279	-11.0957	74	L5 IT ALM Cbln4 Fezf2
45.4506	-21.7992	73	L5 IT ALM Pld5
44.4652	-23.1369	73	L5 IT ALM Pld5
46.8107	-18.8331	73	L5 IT ALM Pld5
57.6436	-2.49554	77	L5 IT ALM Tmem163 Dmrtb1
51.6225	-14.1088	74	L5 IT ALM Cbln4 Fezf2
54.4626	-5.98021	75	L5 IT ALM Lypd1 Gpr88
55.518	-20.5876	73	L5 IT ALM Pld5
46.1318	-23.5821	73	L5 IT ALM Pld5
47.4	-14.3821	74	L5 IT ALM Cbln4 Fezf2
45.394	-23.9729	73	L5 IT ALM Pld5
49.6932	-16.8717	74	L5 IT ALM Cbln4 Fezf2
-16.1903	7.66407	5	Lamp5 Lsp1
-76.5748	-9.20663	19	Vip Lmo1 Myl1
-45.8555	14.1288	9	Sncg Gpr50
-6.32733	4.99774	5	Lamp5 Lsp1
-74.644	-16.7128	18	Vip Lmo1 Fam159b
-23.3352	-0.66298	3	Lamp5 Ntn1 Npy2r
-70.3201	14.9826	27	Vip Crispld2 Kcne4
-8.81254	3.69727	5	Lamp5 Lsp1
-78.7026	-14.6736	18	Vip Lmo1 Fam159b
-8.82743	9.60438	5	Lamp5 Lsp1
-77.9244	-11.4938	19	Vip Lmo1 Myl1
-61.0187	-10.7314	15	Vip Igfbp4 Mab21l1
-72.0673	-14.1679	19	Vip Lmo1 Myl1
-67.5961	-9.07179	20	Vip Ptprt Pkp2
-71.6617	-13.2851	19	Vip Lmo1 Myl1
-73.1445	-11.4325	20	Vip Ptprt Pkp2
-37.572	-14.9639	14	Vip Igfbp6 Pltp
-79.9409	-11.5177	19	Vip Lmo1 Myl1
-65.2221	11.9883	26	Vip Crispld2 Htr2c
-8.83853	9.6566	5	Lamp5 Lsp1
-47.0968	15.5697	8	Sncg Vip Nptx2
-54.4728	1.27149	24	Vip Chat Htr1f
-28.4142	-2.37375	3	Lamp5 Ntn1 Npy2r
-65.5245	2.55836	22	Vip Lect1 Oxtr
-63.8518	13.6728	27	Vip Crispld2 Kcne4
-61.1779	-4.31453	21	Vip Rspo4 Rxfp1 Chat
-71.2256	-13.5908	20	Vip Ptprt Pkp2
-66.9837	11.2965	27	Vip Crispld2 Kcne4
-65.6236	2.48806	22	Vip Lect1 Oxtr
-52.6977	-1.5784	24	Vip Chat Htr1f
-49.624	12.7597	10	Sncg Vip Itih5
-33.2714	0.579264	3	Lamp5 Ntn1 Npy2r
-26.2479	-20.2959	116	CR Lhx5
-67.6879	-4.03074	22	Vip Lect1 Oxtr
-63.7532	12.8472	26	Vip Crispld2 Htr2c
-69.8932	1.63819	22	Vip Lect1 Oxtr
-75.1115	-7.28672	20	Vip Ptprt Pkp2
-71.0789	-6.34951	21	Vip Rspo4 Rxfp1 Chat
-65.3126	7.39219	26	Vip Crispld2 Htr2c
-21.9253	5.43401	4	Lamp5 Plch2 Dock5
-33.2243	3.06461	2	Lamp5 Fam19a1 Tmem182
-43.6462	-9.60344	13	Vip Igfbp6 Car10
-34.618	2.46913	2	Lamp5 Fam19a1 Tmem182
-38.688	-15.013	14	Vip Igfbp6 Pltp
-70.4432	14.9938	27	Vip Crispld2 Kcne4
-36.3876	-10.6675	14	Vip Igfbp6 Pltp
-79.9897	-11.6041	19	Vip Lmo1 Myl1
-79.0908	-14.5103	18	Vip Lmo1 Fam159b
-40.0072	-16.0539	14	Vip Igfbp6 Pltp
-14.0183	0.735941	4	Lamp5 Plch2 Dock5
-74.5448	-7.85717	20	Vip Ptprt Pkp2
-72.3843	-14.2811	19	Vip Lmo1 Myl1
-60.1092	-13.9545	16	Vip Arhgap36 Hmcn1
-57.7658	-13.8803	16	Vip Arhgap36 Hmcn1
-68.8708	-11.0646	20	Vip Ptprt Pkp2
-39.8124	-15.942	14	Vip Igfbp6 Pltp
-51.0461	3.21873	12	Serpinf1 Aqp5 Vip
-8.71524	9.61148	5	Lamp5 Lsp1
-6.17302	12.1381	5	Lamp5 Lsp1
19.9107	68.5768	38	Sst Chrna2 Glra3
-1.55888	15.032	5	Lamp5 Lsp1
-16.5906	7.57405	5	Lamp5 Lsp1
-35.3134	2.59204	2	Lamp5 Fam19a1 Tmem182
-50.5891	-1.37541	24	Vip Chat Htr1f
-66.7911	15.7416	27	Vip Crispld2 Kcne4
-23.5577	4.2068	4	Lamp5 Plch2 Dock5
-25.7066	-20.8588	116	CR Lhx5
-72.2132	-13.4611	19	Vip Lmo1 Myl1
-36.2036	-14.0371	14	Vip Igfbp6 Pltp
60.7666	-0.37799	76	L5 IT ALM Tnc
28.3473	-3.78362	81	L6 IT ALM Tgfb1
64.3386	1.72486	76	L5 IT ALM Tnc
29.4933	-3.5672	81	L6 IT ALM Tgfb1
60.8966	-1.11035	76	L5 IT ALM Tnc
59.2143	-1.31987	76	L5 IT ALM Tnc
46.4056	-9.68368	74	L5 IT ALM Cbln4 Fezf2
34.1666	-0.479672	80	L5 IT ALM Gkn1 Pcdh19
63.125	2.05136	76	L5 IT ALM Tnc
29.0991	-0.0486042	81	L6 IT ALM Tgfb1
32.3431	-4.20469	80	L5 IT ALM Gkn1 Pcdh19
35.5446	-1.91328	80	L5 IT ALM Gkn1 Pcdh19
61.0523	-0.55907	76	L5 IT ALM Tnc
61.1294	-0.363605	76	L5 IT ALM Tnc
30.8703	-3.66745	81	L6 IT ALM Tgfb1
32.822	-4.01186	80	L5 IT ALM Gkn1 Pcdh19
28.5779	-1.88636	81	L6 IT ALM Tgfb1
39.1745	-8.97346	69	L5 IT VISp Batf3
59.8935	-4.39993	76	L5 IT ALM Tnc
42.0072	-5.07628	79	L5 IT ALM Cpa6 Gpr88
39.3526	-7.20104	79	L5 IT ALM Cpa6 Gpr88
56.1057	-4.90048	76	L5 IT ALM Tnc
30.4244	-1.14922	81	L6 IT ALM Tgfb1
58.9345	-5.73306	76	L5 IT ALM Tnc
53.2041	-7.47104	75	L5 IT ALM Lypd1 Gpr88
61.6792	-3.91258	76	L5 IT ALM Tnc
30.4146	-1.2084	81	L6 IT ALM Tgfb1
42.6525	-4.06575	78	L5 IT ALM Tmem163 Arhgap25
53.709	-16.6773	74	L5 IT ALM Cbln4 Fezf2
47.9164	-5.66813	75	L5 IT ALM Lypd1 Gpr88
39.796	-6.96157	79	L5 IT ALM Cpa6 Gpr88
42.9618	-3.87362	78	L5 IT ALM Tmem163 Arhgap25
54.8552	-7.87548	75	L5 IT ALM Lypd1 Gpr88
46.7304	-13.4163	74	L5 IT ALM Cbln4 Fezf2
62.2866	0.442361	76	L5 IT ALM Tnc
52.0741	-0.332157	77	L5 IT ALM Tmem163 Dmrtb1
49.1985	-10.0573	75	L5 IT ALM Lypd1 Gpr88
61.1501	-3.13545	76	L5 IT ALM Tnc
56.0915	-2.75942	77	L5 IT ALM Tmem163 Dmrtb1
57.9355	-6.55467	76	L5 IT ALM Tnc
28.664	-1.52323	81	L6 IT ALM Tgfb1
51.6628	-6.03378	75	L5 IT ALM Lypd1 Gpr88
54.4288	-7.90457	75	L5 IT ALM Lypd1 Gpr88
53.3001	-0.0911298	77	L5 IT ALM Tmem163 Dmrtb1
34.1839	-7.36673	79	L5 IT ALM Cpa6 Gpr88
42.0201	-4.50588	78	L5 IT ALM Tmem163 Arhgap25
42.5418	-4.98673	68	L5 IT VISp Whrn Tox2
34.1815	-7.2603	79	L5 IT ALM Cpa6 Gpr88
39.3108	-8.64047	79	L5 IT ALM Cpa6 Gpr88
54.5302	-8.40886	75	L5 IT ALM Lypd1 Gpr88
53.0817	-2.35739	77	L5 IT ALM Tmem163 Dmrtb1
52.6697	-0.971687	77	L5 IT ALM Tmem163 Dmrtb1
58.3252	-6.93166	76	L5 IT ALM Tnc
46.3383	-22.9494	73	L5 IT ALM Pld5
-34.3207	52.3504	58	Pvalb Tpbg
-35.5457	35.1908	56	Pvalb Reln Tac1
-36.6567	37.0272	56	Pvalb Reln Tac1
-35.0157	35.0287	56	Pvalb Reln Tac1
-36.711	40.2833	58	Pvalb Tpbg
-36.4455	40.0913	56	Pvalb Reln Tac1
-35.6601	40.3622	56	Pvalb Reln Tac1
-35.8171	36.1347	56	Pvalb Reln Tac1
-35.8149	34.6855	56	Pvalb Reln Tac1
-31.8523	57.025	58	Pvalb Tpbg
-34.7773	51.2682	58	Pvalb Tpbg
-32.8823	58.8201	58	Pvalb Tpbg
-34.4939	41.7552	56	Pvalb Reln Tac1
-35.5229	40.138	56	Pvalb Reln Tac1
-33.8904	41.2903	56	Pvalb Reln Tac1
-31.1995	36.4879	56	Pvalb Reln Tac1
-33.079	-38.1884	132	Microglia Siglech
-41.2402	-33.2602	129	Endo Ctla2a
-30.3345	-53.2145	117	Astro Aqp4
-9.81529	-15.8676	100	L6 CT ALM Cpa6
-42.1394	-33.3707	129	Endo Ctla2a
-30.1123	-52.5845	117	Astro Aqp4
-18.4653	-36.7113	121	Oligo Serpinb1a
-10.9475	-15.706	100	L6 CT ALM Cpa6
-10.5484	-15.6343	100	L6 CT ALM Cpa6
-9.11452	-15.2852	100	L6 CT ALM Cpa6
-7.6148	-14.3704	100	L6 CT ALM Cpa6
-6.41951	-18.426	100	L6 CT ALM Cpa6
-10.1817	-15.5398	100	L6 CT ALM Cpa6
-10.6432	-15.7079	100	L6 CT ALM Cpa6
-12.0039	-20.3302	101	L6 CT ALM Nxph2 Sla
-31.2104	-37.8357	132	Microglia Siglech
-33.6731	-47.6891	117	Astro Aqp4
-30.449	-50.6514	117	Astro Aqp4
33.8003	-4.85438	80	L5 IT ALM Gkn1 Pcdh19
-18.2639	-36.6691	121	Oligo Serpinb1a
-32.6028	-29.1549	127	Peri Kcnj8
-18.2675	-36.8179	121	Oligo Serpinb1a
20.4059	2.59919	82	L6 IT ALM Oprk1
-30.1106	-50.3879	117	Astro Aqp4
-18.8827	-35.5415	121	Oligo Serpinb1a
-33.8728	-47.769	117	Astro Aqp4
-23.7024	-43.9296	118	OPC Pdgfra Grm5
-24.4039	43.7653	56	Pvalb Reln Tac1
-34.7896	41.8735	56	Pvalb Reln Tac1
-29.7041	47.8466	58	Pvalb Tpbg
-34.2764	35.7215	56	Pvalb Reln Tac1
-28.2879	43.5356	56	Pvalb Reln Tac1
-31.0452	40.4932	56	Pvalb Reln Tac1
-27.0003	36.079	56	Pvalb Reln Tac1
-28.9311	42.0086	56	Pvalb Reln Tac1
-25.9281	42.8121	56	Pvalb Reln Tac1
-34.1222	36.8772	56	Pvalb Reln Tac1
-27.8138	37.2024	56	Pvalb Reln Tac1
-34.1144	41.9819	56	Pvalb Reln Tac1
-30.4705	41.6209	56	Pvalb Reln Tac1
-47.2178	35.6532	59	Pvalb Vipr2
-22.1528	37.6694	56	Pvalb Reln Tac1
-20.7492	42.9468	52	Pvalb Akr1c18 Ntf3
-34.0089	47.5221	58	Pvalb Tpbg
-32.1799	47.4313	58	Pvalb Tpbg
-29.4738	49.2633	58	Pvalb Tpbg
-31.012	37.3992	56	Pvalb Reln Tac1
-30.8686	43.3622	56	Pvalb Reln Tac1
-23.7432	43.5162	54	Pvalb Sema3e Kank4
-31.9986	44.1082	56	Pvalb Reln Tac1
-26.7252	41.6495	56	Pvalb Reln Tac1
-33.9857	39.4206	56	Pvalb Reln Tac1
-28.5018	48.5621	58	Pvalb Tpbg
-31.2307	46.695	58	Pvalb Tpbg
-35.5467	40.2405	56	Pvalb Reln Tac1
-34.4684	42.2725	56	Pvalb Reln Tac1
-35.4916	38.6583	56	Pvalb Reln Tac1
-35.1159	41.0309	56	Pvalb Reln Tac1
-28.8511	36.1963	56	Pvalb Reln Tac1
-30.3686	36.8351	56	Pvalb Reln Tac1
-33.0493	37.2761	56	Pvalb Reln Tac1
-28.7376	39.865	56	Pvalb Reln Tac1
-34.6248	39.6735	56	Pvalb Reln Tac1
-25.9079	41.0448	56	Pvalb Reln Tac1
-34.6597	41.9482	56	Pvalb Reln Tac1
-33.3185	40.3039	56	Pvalb Reln Tac1
-34.2143	39.1153	56	Pvalb Reln Tac1
-30.0977	30.106	56	Pvalb Reln Tac1
-35.6946	34.6619	56	Pvalb Reln Tac1
-32.5852	55.2219	58	Pvalb Tpbg
-27.8626	52.1313	58	Pvalb Tpbg
-34.6691	35.3595	56	Pvalb Reln Tac1
-29.5696	30.1917	56	Pvalb Reln Tac1
-31.262	42.9665	56	Pvalb Reln Tac1
-75.8071	-4.31618	17	Vip Gpc3 Slc18a3
-55.0347	-19.1812	16	Vip Arhgap36 Hmcn1
-59.2328	-21.0748	17	Vip Gpc3 Slc18a3
-49.0505	-2.37461	25	Vip Pygm C1ql1
-56.5321	-19.225	16	Vip Arhgap36 Hmcn1
-58.1158	-21.2781	17	Vip Gpc3 Slc18a3
-55.5088	-19.64	16	Vip Arhgap36 Hmcn1
-59.3476	-21.0076	17	Vip Gpc3 Slc18a3
-75.8483	-4.21354	17	Vip Gpc3 Slc18a3
-54.6093	-18.9095	16	Vip Arhgap36 Hmcn1
-78.042	-14.5392	18	Vip Lmo1 Fam159b
-78.2593	-16.0425	18	Vip Lmo1 Fam159b
-52.8855	-17.6736	16	Vip Arhgap36 Hmcn1
-37.2883	-10.3108	13	Vip Igfbp6 Car10
-74.081	-6.69896	20	Vip Ptprt Pkp2
-55.8042	-19.6347	16	Vip Arhgap36 Hmcn1
-1.67043	11.3693	5	Lamp5 Lsp1
57.2815	-35.2752	65	L2/3 IT ALM Macc1 Lrg1
57.9147	-38.5482	63	L2/3 IT ALM Sla
-48.1001	12.2588	10	Sncg Vip Itih5
55.072	-10.4165	74	L5 IT ALM Cbln4 Fezf2
52.7588	-9.75931	74	L5 IT ALM Cbln4 Fezf2
60.1567	-10.1371	76	L5 IT ALM Tnc
52.5488	-22.9159	73	L5 IT ALM Pld5
-72.8377	-1.93572	20	Vip Ptprt Pkp2
55.6176	-18.039	74	L5 IT ALM Cbln4 Fezf2
56.7553	-35.643	65	L2/3 IT ALM Macc1 Lrg1
54.7651	-39.1887	64	L2/3 IT ALM Ptrf
47.8227	-16.5465	74	L5 IT ALM Cbln4 Fezf2
-46.6084	15.5371	8	Sncg Vip Nptx2
65.7633	-10.5814	76	L5 IT ALM Tnc
63.0767	-5.7476	76	L5 IT ALM Tnc
-55.1657	-8.64909	25	Vip Pygm C1ql1
61.8049	-7.53269	76	L5 IT ALM Tnc
52.5329	-37.828	64	L2/3 IT ALM Ptrf
-52.3175	-4.27623	25	Vip Pygm C1ql1
-50.6403	-2.21619	24	Vip Chat Htr1f
53.8943	-1.87587	77	L5 IT ALM Tmem163 Dmrtb1
53.9528	-15.4265	74	L5 IT ALM Cbln4 Fezf2
53.4682	-24.5894	73	L5 IT ALM Pld5
62.7853	2.03749	76	L5 IT ALM Tnc
56.6981	-37.7616	65	L2/3 IT ALM Macc1 Lrg1
-70.8458	-7.10271	20	Vip Ptprt Pkp2
-73.5917	-1.51333	20	Vip Ptprt Pkp2
56.3826	-15.4526	74	L5 IT ALM Cbln4 Fezf2
57.0477	-35.4302	65	L2/3 IT ALM Macc1 Lrg1
61.4191	-12.687	75	L5 IT ALM Lypd1 Gpr88
58.4763	-37.1515	65	L2/3 IT ALM Macc1 Lrg1
63.3984	-10.52	76	L5 IT ALM Tnc
54.9502	-38.5765	64	L2/3 IT ALM Ptrf
58.4612	-37.2395	65	L2/3 IT ALM Macc1 Lrg1
-73.1729	-6.99785	20	Vip Ptprt Pkp2
56.5973	-30.733	72	L5 IT ALM Npw
51.7126	-23.9063	73	L5 IT ALM Pld5
57.7083	-26.5533	72	L5 IT ALM Npw
65.8348	-0.263084	76	L5 IT ALM Tnc
60.6713	3.36461	76	L5 IT ALM Tnc
-13.918	9.13495	5	Lamp5 Lsp1
-51.3725	-9.29098	25	Vip Pygm C1ql1
53.6354	-25.0437	73	L5 IT ALM Pld5
58.5468	-38.0787	63	L2/3 IT ALM Sla
62.1401	0.193187	76	L5 IT ALM Tnc
52.7086	-10.6632	75	L5 IT ALM Lypd1 Gpr88
-3.30311	16.6467	5	Lamp5 Lsp1
58.198	-9.76662	76	L5 IT ALM Tnc
61.994	-9.09416	76	L5 IT ALM Tnc
61.0217	-39.8335	63	L2/3 IT ALM Sla
52.563	-23.3384	73	L5 IT ALM Pld5
-3.35087	13.8666	5	Lamp5 Lsp1
52.6149	-37.6845	64	L2/3 IT ALM Ptrf
-51.3766	3.86316	12	Serpinf1 Aqp5 Vip
64.2894	-8.13433	76	L5 IT ALM Tnc
33.9824	-3.30992	80	L5 IT ALM Gkn1 Pcdh19
-5.02644	13.7555	5	Lamp5 Lsp1
27.3951	-3.07154	81	L6 IT ALM Tgfb1
32.4722	-2.55583	80	L5 IT ALM Gkn1 Pcdh19
8.78253	64.2667	39	Sst Chrna2 Ptgdr
-7.30208	-56.9671	97	L5 NP ALM Trhr Nefl
-53.3625	-16.9861	16	Vip Arhgap36 Hmcn1
-75.4219	-4.80714	20	Vip Ptprt Pkp2
-1.16355	9.72174	5	Lamp5 Lsp1
-7.49853	-59.325	97	L5 NP ALM Trhr Nefl
-38.2669	-14.7596	14	Vip Igfbp6 Pltp
53.1326	2.49579	77	L5 IT ALM Tmem163 Dmrtb1
18.8099	62.9618	38	Sst Chrna2 Glra3
-1.31039	7.96328	5	Lamp5 Lsp1
60.856	0.74613	76	L5 IT ALM Tnc
-7.56385	-58.0922	97	L5 NP ALM Trhr Nefl
8.22611	61.9307	40	Sst Tac2 Myh4
37.3884	-6.2723	79	L5 IT ALM Cpa6 Gpr88
12.1747	60.7212	40	Sst Tac2 Myh4
38.3862	-6.78316	79	L5 IT ALM Cpa6 Gpr88
35.295	-3.28745	80	L5 IT ALM Gkn1 Pcdh19
-55.3341	-9.92047	25	Vip Pygm C1ql1
31.2583	-1.61594	81	L6 IT ALM Tgfb1
-4.67441	-57.0493	97	L5 NP ALM Trhr Nefl
41.1341	-9.66887	79	L5 IT ALM Cpa6 Gpr88
31.1356	0.27846	81	L6 IT ALM Tgfb1
-52.9891	-13.0661	25	Vip Pygm C1ql1
-8.06985	-58.8429	97	L5 NP ALM Trhr Nefl
-8.34961	-60.2346	97	L5 NP ALM Trhr Nefl
-61.2541	-18.3191	17	Vip Gpc3 Slc18a3
38.0927	-2.25735	80	L5 IT ALM Gkn1 Pcdh19
-50.8688	-14.1752	15	Vip Igfbp4 Mab21l1
42.3324	-11.0462	79	L5 IT ALM Cpa6 Gpr88
-3.78673	8.7084	5	Lamp5 Lsp1
-6.10688	-58.0558	97	L5 NP ALM Trhr Nefl
61.3365	1.19985	76	L5 IT ALM Tnc
-4.88585	-57.2272	97	L5 NP ALM Trhr Nefl
-4.78316	-57.6475	97	L5 NP ALM Trhr Nefl
55.0451	-15.2696	74	L5 IT ALM Cbln4 Fezf2
33.9667	-1.45653	80	L5 IT ALM Gkn1 Pcdh19
28.7468	-1.91776	81	L6 IT ALM Tgfb1
-3.61328	14.0281	5	Lamp5 Lsp1
42.2056	-10.9017	79	L5 IT ALM Cpa6 Gpr88
53.0143	2.45081	77	L5 IT ALM Tmem163 Dmrtb1
28.4938	-1.09127	81	L6 IT ALM Tgfb1
-9.14445	-58.5261	97	L5 NP ALM Trhr Nefl
-54.7532	-16.849	16	Vip Arhgap36 Hmcn1
-8.23671	-19.9549	100	L6 CT ALM Cpa6
18.3999	61.8167	38	Sst Chrna2 Glra3
-7.19667	-69.7379	99	L6 NP ALM Trh
12.2115	60.6839	40	Sst Tac2 Myh4
3.26834	52.7861	45	Sst Esm1
13.9288	61.745	38	Sst Chrna2 Glra3
-37.1007	-10.5523	14	Vip Igfbp6 Pltp
21.9433	56.9938	38	Sst Chrna2 Glra3
-9.29478	-63.1818	97	L5 NP ALM Trhr Nefl
33.3588	-2.83544	80	L5 IT ALM Gkn1 Pcdh19
-17.9212	38.9822	53	Pvalb Calb1 Sst
-6.6292	-70.7767	99	L6 NP ALM Trh
-7.29708	-72.7426	99	L6 NP ALM Trh
-11.432	-22.4387	101	L6 CT ALM Nxph2 Sla
-11.6122	19.0872	6	Lamp5 Lhx6
27.105	-1.532	81	L6 IT ALM Tgfb1
-0.504639	14.7123	5	Lamp5 Lsp1
-46.4759	37.6706	59	Pvalb Vipr2
-5.61182	-58.5882	97	L5 NP ALM Trhr Nefl
-9.20582	-57.3011	97	L5 NP ALM Trhr Nefl
-57.1227	-16.7433	16	Vip Arhgap36 Hmcn1
27.0642	-2.0803	81	L6 IT ALM Tgfb1
28.4604	-0.607358	81	L6 IT ALM Tgfb1
7.10139	65.5237	39	Sst Chrna2 Ptgdr
29.0614	-0.07046	81	L6 IT ALM Tgfb1
-1.50837	89.096	29	Sst Chodl
-8.05007	-59.9506	97	L5 NP ALM Trhr Nefl
20.7308	67.8422	38	Sst Chrna2 Glra3
-7.89781	-58.9688	97	L5 NP ALM Trhr Nefl
-5.73733	4.81337	5	Lamp5 Lsp1
-0.577988	88.064	29	Sst Chodl
-72.161	-10.7754	20	Vip Ptprt Pkp2
-11.0108	-23.5564	101	L6 CT ALM Nxph2 Sla
-49.5087	0.882594	24	Vip Chat Htr1f
-8.10235	-60.6249	97	L5 NP ALM Trhr Nefl
25.4532	3.34794	82	L6 IT ALM Oprk1
-5.85891	-58.4603	97	L5 NP ALM Trhr Nefl
18.9295	64.643	38	Sst Chrna2 Glra3
-25.8192	29.0131	55	Pvalb Gpr149 Islr
-59.5645	-17.4423	16	Vip Arhgap36 Hmcn1
18.5397	60.9707	38	Sst Chrna2 Glra3
-36.56	13.6766	11	Serpinf1 Clrn1
-6.29364	8.77706	5	Lamp5 Lsp1
30.0664	-1.37542	81	L6 IT ALM Tgfb1
55.0425	-15.7016	74	L5 IT ALM Cbln4 Fezf2
10.315	62.0692	40	Sst Tac2 Myh4
-10.3942	-22.5772	101	L6 CT ALM Nxph2 Sla
-1.68256	54.5028	43	Sst Crhr2 Efemp1
-4.52176	-60.4252	97	L5 NP ALM Trhr Nefl
8.22315	61.7919	40	Sst Tac2 Myh4
22.1065	63.7676	38	Sst Chrna2 Glra3
62.9298	-4.30808	76	L5 IT ALM Tnc
44.3805	-2.19095	75	L5 IT ALM Lypd1 Gpr88
52.846	4.93897	77	L5 IT ALM Tmem163 Dmrtb1
56.2711	-15.365	76	L5 IT ALM Tnc
49.8471	-17.1861	74	L5 IT ALM Cbln4 Fezf2
55.8797	0.390888	77	L5 IT ALM Tmem163 Dmrtb1
-55.0974	-13.7843	16	Vip Arhgap36 Hmcn1
57.8416	-10.4942	75	L5 IT ALM Lypd1 Gpr88
-7.77951	-57.3574	97	L5 NP ALM Trhr Nefl
58.5473	-2.3583	76	L5 IT ALM Tnc
63.2709	-3.60671	76	L5 IT ALM Tnc
60.6262	3.42766	76	L5 IT ALM Tnc
33.582	-5.78689	79	L5 IT ALM Cpa6 Gpr88
53.0804	-8.95849	75	L5 IT ALM Lypd1 Gpr88
-54.3525	-9.93774	25	Vip Pygm C1ql1
56.9201	-7.26414	76	L5 IT ALM Tnc
62.952	0.427382	76	L5 IT ALM Tnc
55.2102	-22.8775	73	L5 IT ALM Pld5
65.416	-10.67	76	L5 IT ALM Tnc
53.5998	-15.2584	74	L5 IT ALM Cbln4 Fezf2
62.106	-5.88901	76	L5 IT ALM Tnc
60.7427	3.04276	76	L5 IT ALM Tnc
48.1176	-14.979	74	L5 IT ALM Cbln4 Fezf2
-5.65036	-57.069	97	L5 NP ALM Trhr Nefl
51.8596	-23.6865	73	L5 IT ALM Pld5
33.7794	-6.75721	79	L5 IT ALM Cpa6 Gpr88
62.1145	1.02322	76	L5 IT ALM Tnc
65.6168	1.91843	76	L5 IT ALM Tnc
-51.9007	-3.11608	24	Vip Chat Htr1f
56.5899	-10.0611	75	L5 IT ALM Lypd1 Gpr88
62.69	-5.1306	76	L5 IT ALM Tnc
54.1399	-15.0577	74	L5 IT ALM Cbln4 Fezf2
51.2644	-16.574	74	L5 IT ALM Cbln4 Fezf2
-65.3979	-15.1825	20	Vip Ptprt Pkp2
56.1343	-1.22865	77	L5 IT ALM Tmem163 Dmrtb1
52.2481	-23.0079	73	L5 IT ALM Pld5
63.1038	-5.12833	76	L5 IT ALM Tnc
61.1123	1.80829	76	L5 IT ALM Tnc
63.0937	1.17699	76	L5 IT ALM Tnc
0.498345	14.0364	5	Lamp5 Lsp1
55.8361	-0.0529085	77	L5 IT ALM Tmem163 Dmrtb1
59.8212	-1.24994	76	L5 IT ALM Tnc
-51.8318	-3.21883	24	Vip Chat Htr1f
-9.00457	-60.4463	97	L5 NP ALM Trhr Nefl
53.6992	-1.25605	77	L5 IT ALM Tmem163 Dmrtb1
64.2582	-7.1463	76	L5 IT ALM Tnc
56.4201	0.225942	77	L5 IT ALM Tmem163 Dmrtb1
52.9446	2.09188	77	L5 IT ALM Tmem163 Dmrtb1
-74.8797	-3.12118	20	Vip Ptprt Pkp2
56.9381	-37.5352	65	L2/3 IT ALM Macc1 Lrg1
-77.9416	-8.30333	19	Vip Lmo1 Myl1
-73.4042	-0.814584	22	Vip Lect1 Oxtr
-67.0603	-0.118353	23	Vip Rspo1 Itga4
53.0946	-39.6061	64	L2/3 IT ALM Ptrf
-5.95017	14.1006	5	Lamp5 Lsp1
65.5737	-10.6265	76	L5 IT ALM Tnc
57.0023	-19.3199	72	L5 IT ALM Npw
-68.4803	12.5417	27	Vip Crispld2 Kcne4
-55.5277	-7.63619	25	Vip Pygm C1ql1
-50.4758	3.55875	12	Serpinf1 Aqp5 Vip
-48.3211	-12.3565	15	Vip Igfbp4 Mab21l1
-72.7912	13.3628	27	Vip Crispld2 Kcne4
-48.1988	15.6781	8	Sncg Vip Nptx2
53.3376	-19.609	73	L5 IT ALM Pld5
-74.904	-5.11901	20	Vip Ptprt Pkp2
-59.3214	-1.1793	21	Vip Rspo4 Rxfp1 Chat
53.005	-39.3347	64	L2/3 IT ALM Ptrf
-67.6217	1.48652	23	Vip Rspo1 Itga4
61.2533	-0.37021	76	L5 IT ALM Tnc
60.5287	-38.9802	63	L2/3 IT ALM Sla
55.6206	-13.4174	75	L5 IT ALM Lypd1 Gpr88
-47.6602	16.8138	9	Sncg Gpr50
-71.7996	-4.94038	21	Vip Rspo4 Rxfp1 Chat
54.2027	-24.9054	73	L5 IT ALM Pld5
57.1629	-37.7713	65	L2/3 IT ALM Macc1 Lrg1
-51.463	3.72943	12	Serpinf1 Aqp5 Vip
-35.6686	-5.16858	13	Vip Igfbp6 Car10
56.1846	-27.9966	72	L5 IT ALM Npw
-70.5865	-3.27674	21	Vip Rspo4 Rxfp1 Chat
54.6019	-40.0431	64	L2/3 IT ALM Ptrf
57.0927	-24.3454	72	L5 IT ALM Npw
-70.7074	-11.674	20	Vip Ptprt Pkp2
62.4725	-6.43016	76	L5 IT ALM Tnc
-4.3091	8.50941	5	Lamp5 Lsp1
-79.9671	-11.6105	19	Vip Lmo1 Myl1
-57.9883	-0.0848534	24	Vip Chat Htr1f
60.5038	-40.4825	63	L2/3 IT ALM Sla
54.028	-24.3997	73	L5 IT ALM Pld5
53.6745	-39.2827	64	L2/3 IT ALM Ptrf
-75.2759	-4.6045	20	Vip Ptprt Pkp2
64.5888	-11.0374	76	L5 IT ALM Tnc
-37.7358	8.33834	0	Lamp5 Krt73
52.1628	-24.5413	73	L5 IT ALM Pld5
59.4734	-37.9032	63	L2/3 IT ALM Sla
-26.109	3.32153	3	Lamp5 Ntn1 Npy2r
65.8708	-0.486718	76	L5 IT ALM Tnc
-75.1982	-4.44934	20	Vip Ptprt Pkp2
-73.368	-1.88242	20	Vip Ptprt Pkp2
-68.7	11.6748	26	Vip Crispld2 Htr2c
56.3542	-26.0632	72	L5 IT ALM Npw
-66.464	3.48094	22	Vip Lect1 Oxtr
-46.6525	11.859	10	Sncg Vip Itih5
-71.628	-4.3886	21	Vip Rspo4 Rxfp1 Chat
58.3749	-36.6722	65	L2/3 IT ALM Macc1 Lrg1
-50.4906	15.3523	8	Sncg Vip Nptx2
-36.9188	-12.9668	14	Vip Igfbp6 Pltp
-68.0512	12.9169	27	Vip Crispld2 Kcne4
-15.6194	5.09386	4	Lamp5 Plch2 Dock5
-71.0219	-9.87818	20	Vip Ptprt Pkp2
-71.8999	-5.21993	20	Vip Ptprt Pkp2
-74.0895	-10.6675	20	Vip Ptprt Pkp2
-55.1825	-8.8366	25	Vip Pygm C1ql1
-41.611	-9.27455	13	Vip Igfbp6 Car10
-70.1744	1.43399	22	Vip Lect1 Oxtr
-51.1536	-9.51811	25	Vip Pygm C1ql1
-12.0738	13.8115	5	Lamp5 Lsp1
-46.726	-11.4969	13	Vip Igfbp6 Car10
-50.9619	-7.10974	25	Vip Pygm C1ql1
-51.955	1.78485	24	Vip Chat Htr1f
-69.8497	2.5232	22	Vip Lect1 Oxtr
-46.8463	16.6851	9	Sncg Gpr50
-46.2555	35.7229	59	Pvalb Vipr2
-41.3491	-11.3519	13	Vip Igfbp6 Car10
-51.73	1.53821	24	Vip Chat Htr1f
-55.3242	-0.0483045	24	Vip Chat Htr1f
-72.8053	-3.42481	21	Vip Rspo4 Rxfp1 Chat
-63.8333	10.1461	26	Vip Crispld2 Htr2c
50.0072	-23.2411	73	L5 IT ALM Pld5
56.5049	-18.0443	74	L5 IT ALM Cbln4 Fezf2
51.2488	-14.5488	74	L5 IT ALM Cbln4 Fezf2
49.637	-18.686	73	L5 IT ALM Pld5
51.7145	-17.9556	74	L5 IT ALM Cbln4 Fezf2
65.2477	-10.1045	76	L5 IT ALM Tnc
50.4718	-3.95778	75	L5 IT ALM Lypd1 Gpr88
52.4985	-20.4845	73	L5 IT ALM Pld5
55.4839	-11.9103	75	L5 IT ALM Lypd1 Gpr88
53.6414	-4.63586	75	L5 IT ALM Lypd1 Gpr88
49.6276	-20.2176	73	L5 IT ALM Pld5
-5.94563	12.0439	5	Lamp5 Lsp1
49.8935	-14.95	74	L5 IT ALM Cbln4 Fezf2
38.8457	-2.56957	80	L5 IT ALM Gkn1 Pcdh19
56.5308	0.825741	77	L5 IT ALM Tmem163 Dmrtb1
-7.86267	-58.7347	97	L5 NP ALM Trhr Nefl
36.6197	-3.93134	80	L5 IT ALM Gkn1 Pcdh19
39.3268	-6.93205	79	L5 IT ALM Cpa6 Gpr88
-7.72051	-56.2394	97	L5 NP ALM Trhr Nefl
64.7195	-6.52173	76	L5 IT ALM Tnc
-8.05359	-57.7872	97	L5 NP ALM Trhr Nefl
7.89942	65.115	39	Sst Chrna2 Ptgdr
48.3202	-22.9112	73	L5 IT ALM Pld5
-37.9444	-11.8973	14	Vip Igfbp6 Pltp
-20.4003	-40.4567	120	Oligo Rassf10
50.3364	-11.6688	74	L5 IT ALM Cbln4 Fezf2
39.1487	-7.08888	79	L5 IT ALM Cpa6 Gpr88
-34.9632	37.0678	56	Pvalb Reln Tac1
58.02	-9.01881	76	L5 IT ALM Tnc
56.5099	-17.2598	74	L5 IT ALM Cbln4 Fezf2
7.32085	66.6273	39	Sst Chrna2 Ptgdr
-5.71658	-57.8108	97	L5 NP ALM Trhr Nefl
45.3424	-17.802	73	L5 IT ALM Pld5
45.3056	-17.7798	74	L5 IT ALM Cbln4 Fezf2
-51.9427	-2.57962	24	Vip Chat Htr1f
50.9507	-16.7064	74	L5 IT ALM Cbln4 Fezf2
-6.78688	5.07044	5	Lamp5 Lsp1
-8.7634	-57.2393	97	L5 NP ALM Trhr Nefl
-10.8603	-60.5367	97	L5 NP ALM Trhr Nefl
-28.1396	44.7456	56	Pvalb Reln Tac1
18.0057	65.5081	38	Sst Chrna2 Glra3
-1.76579	11.5438	5	Lamp5 Lsp1
49.9585	-18.2041	74	L5 IT ALM Cbln4 Fezf2
64.9476	-9.38649	76	L5 IT ALM Tnc
-2.32088	57.8223	43	Sst Crhr2 Efemp1
-8.75817	-58.0095	97	L5 NP ALM Trhr Nefl
55.6551	3.51493	77	L5 IT ALM Tmem163 Dmrtb1
64.3075	-7.42715	76	L5 IT ALM Tnc
55.1275	-19.1072	74	L5 IT ALM Cbln4 Fezf2
64.1147	-8.29726	76	L5 IT ALM Tnc
0.574335	65.4342	41	Sst Hpse Sema3c
62.7609	1.31936	76	L5 IT ALM Tnc
54.1059	-13.7556	74	L5 IT ALM Cbln4 Fezf2
45.7518	-11.4506	74	L5 IT ALM Cbln4 Fezf2
27.9697	-3.04246	81	L6 IT ALM Tgfb1
7.63891	64.7703	39	Sst Chrna2 Ptgdr
-7.44585	-58.7357	97	L5 NP ALM Trhr Nefl
2.63764	55.4368	45	Sst Esm1
-61.2589	-18.349	17	Vip Gpc3 Slc18a3
5.94109	57.4485	45	Sst Esm1
-78.6249	-16.3245	18	Vip Lmo1 Fam159b
-32.8808	-59.9328	117	Astro Aqp4
-12.4083	29.0913	50	Pvalb Gabrg1
-4.11841	-70.0557	99	L6 NP ALM Trh
-32.1077	-60.7588	117	Astro Aqp4
-49.3393	1.18882	12	Serpinf1 Aqp5 Vip
-74.3559	-15.6359	18	Vip Lmo1 Fam159b
27.0158	-4.06769	81	L6 IT ALM Tgfb1
12.6144	56.3863	35	Sst Nr2f2 Necab1
17.7529	64.6901	38	Sst Chrna2 Glra3
1.61678	11.4968	5	Lamp5 Lsp1
-18.6516	61.4466	31	Sst Tac1 Htr1d
-16.6186	66.2405	31	Sst Tac1 Htr1d
-38.6045	-9.0351	13	Vip Igfbp6 Car10
55.0537	-39.8757	64	L2/3 IT ALM Ptrf
-66.3228	6.67056	23	Vip Rspo1 Itga4
-37.2106	-13.9911	14	Vip Igfbp6 Pltp
-53.4821	0.923616	24	Vip Chat Htr1f
-42.1555	-13.7092	13	Vip Igfbp6 Car10
-71.7622	15.93	27	Vip Crispld2 Kcne4
-51.0077	13.0505	28	Vip Col15a1 Pde1a
-70.4582	1.45829	22	Vip Lect1 Oxtr
-66.8756	3.39241	22	Vip Lect1 Oxtr
56.004	-1.37212	77	L5 IT ALM Tmem163 Dmrtb1
51.6461	-16.7171	74	L5 IT ALM Cbln4 Fezf2
47.4984	-17.165	74	L5 IT ALM Cbln4 Fezf2
64.5411	-11.1211	76	L5 IT ALM Tnc
64.0787	-7.35667	76	L5 IT ALM Tnc
50.5567	-15.1482	74	L5 IT ALM Cbln4 Fezf2
-6.84281	-57.9685	97	L5 NP ALM Trhr Nefl
-52.8713	12.1585	28	Vip Col15a1 Pde1a
55.2589	-15.36	74	L5 IT ALM Cbln4 Fezf2
49.219	-16.7252	74	L5 IT ALM Cbln4 Fezf2
59.9954	-10.0851	76	L5 IT ALM Tnc
-7.09108	-57.7861	97	L5 NP ALM Trhr Nefl
-6.37527	5.12605	5	Lamp5 Lsp1
52.3372	-16.9966	74	L5 IT ALM Cbln4 Fezf2
54.4048	-24.5169	73	L5 IT ALM Pld5
51.4185	-9.92378	75	L5 IT ALM Lypd1 Gpr88
-69.8037	-11.5251	20	Vip Ptprt Pkp2
62.9072	-4.9157	76	L5 IT ALM Tnc
63.8271	-3.14564	76	L5 IT ALM Tnc
61.0109	-11.7755	74	L5 IT ALM Cbln4 Fezf2
62.5544	-5.33647	76	L5 IT ALM Tnc
64.8408	-8.70503	76	L5 IT ALM Tnc
63.343	-10.0365	76	L5 IT ALM Tnc
-38.9319	-15.8259	14	Vip Igfbp6 Pltp
-47.3565	-9.16197	25	Vip Pygm C1ql1
62.462	-6.01888	76	L5 IT ALM Tnc
-8.44401	-57.7139	97	L5 NP ALM Trhr Nefl
1.00697	66.0426	41	Sst Hpse Sema3c
42.837	-3.8109	78	L5 IT ALM Tmem163 Arhgap25
52.2053	-13.8471	74	L5 IT ALM Cbln4 Fezf2
50.5428	-24.1501	73	L5 IT ALM Pld5
2.0982	55.1973	45	Sst Esm1
-8.56329	-59.8577	97	L5 NP ALM Trhr Nefl
2.92185	55.5813	45	Sst Esm1
17.2661	65.7011	38	Sst Chrna2 Glra3
13.4165	65.5752	39	Sst Chrna2 Ptgdr
-6.70789	-67.2201	97	L5 NP ALM Trhr Nefl
25.789	-3.33879	81	L6 IT ALM Tgfb1
61.6065	-0.557903	76	L5 IT ALM Tnc
-15.1976	31.1044	52	Pvalb Akr1c18 Ntf3
-31.1844	39.6096	56	Pvalb Reln Tac1
-22.3964	32.4377	55	Pvalb Gpr149 Islr
-32.0881	37.8237	56	Pvalb Reln Tac1
-23.9702	39.8224	56	Pvalb Reln Tac1
-26.5698	42.3748	56	Pvalb Reln Tac1
-28.0492	41.7075	56	Pvalb Reln Tac1
-23.2364	39.6844	55	Pvalb Gpr149 Islr
-30.9697	41.403	56	Pvalb Reln Tac1
-23.0789	41.6008	56	Pvalb Reln Tac1
-17.3307	40.9182	53	Pvalb Calb1 Sst
-31.3206	39.7917	56	Pvalb Reln Tac1
-27.609	41.8466	56	Pvalb Reln Tac1
-33.5157	41.1076	56	Pvalb Reln Tac1
-19.2585	41.0045	54	Pvalb Sema3e Kank4
-21.8693	42.5281	54	Pvalb Sema3e Kank4
-19.2665	40.4011	54	Pvalb Sema3e Kank4
-32.1173	41.8	56	Pvalb Reln Tac1
-28.7161	52.7108	58	Pvalb Tpbg
-31.1299	58.8765	58	Pvalb Tpbg
-25.8743	53.436	58	Pvalb Tpbg
-28.8403	52.9687	58	Pvalb Tpbg
-46.6106	36.303	59	Pvalb Vipr2
-27.8478	51.017	58	Pvalb Tpbg
-14.3928	62.2059	31	Sst Tac1 Htr1d
-27.9483	51.4115	58	Pvalb Tpbg
-27.2173	52.0207	58	Pvalb Tpbg
-25.5528	53.4761	58	Pvalb Tpbg
-26.6367	52.5907	58	Pvalb Tpbg
-32.177	48.0785	58	Pvalb Tpbg
-26.2214	52.7042	58	Pvalb Tpbg
-34.4944	50.8016	58	Pvalb Tpbg
-23.2121	41.3465	56	Pvalb Reln Tac1
-32.8241	42.044	56	Pvalb Reln Tac1
-28.0452	37.7235	56	Pvalb Reln Tac1
-37.2171	41.8006	58	Pvalb Tpbg
-30.6538	58.9704	58	Pvalb Tpbg
-33.0821	-59.0209	117	Astro Aqp4
-20.3556	58.8008	31	Sst Tac1 Htr1d
-29.356	49.2926	58	Pvalb Tpbg
-29.5245	42.9775	56	Pvalb Reln Tac1
-35.351	41.7453	56	Pvalb Reln Tac1
-31.0596	43.8215	56	Pvalb Reln Tac1
-32.3571	52.2319	58	Pvalb Tpbg
-30.8147	38.9954	56	Pvalb Reln Tac1
-31.9412	40.9733	56	Pvalb Reln Tac1
-25.6419	40.6894	56	Pvalb Reln Tac1
-34.6379	41.9078	56	Pvalb Reln Tac1
-29.2012	47.1086	58	Pvalb Tpbg
-31.0647	41.2546	56	Pvalb Reln Tac1
-34.2925	37.1759	56	Pvalb Reln Tac1
-32.1219	41.4159	56	Pvalb Reln Tac1
-28.84	45.8645	56	Pvalb Reln Tac1
-28.4025	39.1019	56	Pvalb Reln Tac1
-28.7808	37.9405	56	Pvalb Reln Tac1
-35.94	-13.0131	14	Vip Igfbp6 Pltp
-1.45545	15.4245	5	Lamp5 Lsp1
15.3461	53.8984	35	Sst Nr2f2 Necab1
-78.1893	-9.83545	19	Vip Lmo1 Myl1
-75.5554	-9.17921	18	Vip Lmo1 Fam159b
-75.4784	-15.5615	18	Vip Lmo1 Fam159b
-43.0591	12.3202	7	Sncg Slc17a8
-74.9661	-3.27997	20	Vip Ptprt Pkp2
-14.9319	8.06196	5	Lamp5 Lsp1
-24.7652	1.76982	4	Lamp5 Plch2 Dock5
22.0121	64.6674	38	Sst Chrna2 Glra3
-46.2527	8.91527	11	Serpinf1 Clrn1
21.9934	57.2176	38	Sst Chrna2 Glra3
21.4744	63.7756	38	Sst Chrna2 Glra3
-1.69519	8.33523	5	Lamp5 Lsp1
-78.0042	-15.4655	18	Vip Lmo1 Fam159b
-11.2663	2.43092	5	Lamp5 Lsp1
-70.9152	10.5308	26	Vip Crispld2 Htr2c
-32.8727	-0.382894	3	Lamp5 Ntn1 Npy2r
-37.1963	9.70315	0	Lamp5 Krt73
-33.723	2.21687	2	Lamp5 Fam19a1 Tmem182
-14.3658	4.00979	4	Lamp5 Plch2 Dock5
-14.1562	4.27378	5	Lamp5 Lsp1
-26.6715	-19.7592	116	CR Lhx5
-55.2611	-15.3282	16	Vip Arhgap36 Hmcn1
-49.5767	-2.61478	12	Serpinf1 Aqp5 Vip
-33.7262	-0.590325	3	Lamp5 Ntn1 Npy2r
-3.28609	50.3437	47	Sst Rxfp1 Eya1
-77.824	-14.1131	18	Vip Lmo1 Fam159b
-1.5835	14.8013	5	Lamp5 Lsp1
-57.313	-16.5164	16	Vip Arhgap36 Hmcn1
-25.7582	-20.7078	116	CR Lhx5
-1.991	14.4258	5	Lamp5 Lsp1
-77.8649	-12.0113	19	Vip Lmo1 Myl1
-4.88264	12.5818	5	Lamp5 Lsp1
-75.5091	-14.8433	18	Vip Lmo1 Fam159b
-28.1634	37.0009	56	Pvalb Reln Tac1
-38.2495	-15.159	14	Vip Igfbp6 Pltp
-75.6014	-14.6394	18	Vip Lmo1 Fam159b
-54.0869	-8.16174	25	Vip Pygm C1ql1
-52.2506	-1.19661	24	Vip Chat Htr1f
-69.51	14.239	27	Vip Crispld2 Kcne4
-69.6882	16.4061	19	Vip Lmo1 Myl1
-49.6127	13.2705	10	Sncg Vip Itih5
-71.9086	-7.2384	20	Vip Ptprt Pkp2
-69.6627	14.0474	27	Vip Crispld2 Kcne4
-6.43446	5.13378	5	Lamp5 Lsp1
-5.16615	11.6359	5	Lamp5 Lsp1
-71.7721	-5.43817	21	Vip Rspo4 Rxfp1 Chat
-51.7471	10.4217	28	Vip Col15a1 Pde1a
-79.5178	-11.043	19	Vip Lmo1 Myl1
-70.9466	14.8542	27	Vip Crispld2 Kcne4
-0.530609	7.81078	5	Lamp5 Lsp1
-6.23688	12.8196	5	Lamp5 Lsp1
-68.8674	11.2009	26	Vip Crispld2 Htr2c
-47.3758	15.3846	8	Sncg Vip Nptx2
-0.350404	13.2925	5	Lamp5 Lsp1
-71.2049	2.71719	22	Vip Lect1 Oxtr
-23.6854	3.72639	4	Lamp5 Plch2 Dock5
-53.6646	2.03514	24	Vip Chat Htr1f
-65.7964	13.2936	26	Vip Crispld2 Htr2c
-78.2398	-9.59628	19	Vip Lmo1 Myl1
-5.38779	11.9204	5	Lamp5 Lsp1
-70.0252	0.83957	22	Vip Lect1 Oxtr
-4.26762	6.51177	5	Lamp5 Lsp1
-69.9453	13.8856	27	Vip Crispld2 Kcne4
-65.1816	-2.44516	23	Vip Rspo1 Itga4
-71.7423	15.832	27	Vip Crispld2 Kcne4
-37.422	-9.2624	13	Vip Igfbp6 Car10
-35.7656	10.5179	0	Lamp5 Krt73
-46.2878	12.2383	10	Sncg Vip Itih5
-34.5523	-5.20674	13	Vip Igfbp6 Car10
-35.365	-11.6121	14	Vip Igfbp6 Pltp
-74.2574	-4.73366	20	Vip Ptprt Pkp2
-76.789	-8.53782	20	Vip Ptprt Pkp2
-43.202	12.3221	7	Sncg Slc17a8
-69.5582	16.1556	27	Vip Crispld2 Kcne4
-76.5608	-10.7505	19	Vip Lmo1 Myl1
-75.2431	-4.60051	20	Vip Ptprt Pkp2
-48.3009	14.576	8	Sncg Vip Nptx2
-60.8427	3.57515	26	Vip Crispld2 Htr2c
-33.8722	0.833887	2	Lamp5 Fam19a1 Tmem182
-72.635	-10.3633	20	Vip Ptprt Pkp2
-47.9271	15.3687	8	Sncg Vip Nptx2
-32.9345	0.478947	3	Lamp5 Ntn1 Npy2r
-23.4731	3.30825	4	Lamp5 Plch2 Dock5
-10.7509	8.18823	5	Lamp5 Lsp1
-28.7864	0.911691	3	Lamp5 Ntn1 Npy2r
-9.86789	64.0372	34	Sst Calb2 Pdlim5
-75.5953	-12.7529	19	Vip Lmo1 Myl1
-35.5633	10.7232	0	Lamp5 Krt73
-8.60324	66.8738	34	Sst Calb2 Pdlim5
-16.5762	8.08573	5	Lamp5 Lsp1
-47.3255	16.3838	9	Sncg Gpr50
-23.2532	0.670579	4	Lamp5 Plch2 Dock5
-35.0162	5.45847	1	Lamp5 Fam19a1 Pax6
-67.0481	-0.0357658	23	Vip Rspo1 Itga4
-33.4281	-2.01899	3	Lamp5 Ntn1 Npy2r
-54.1955	-7.04332	25	Vip Pygm C1ql1
-64.9852	-2.38234	23	Vip Rspo1 Itga4
-23.8144	60.7616	58	Pvalb Tpbg
-19.0856	2.45145	4	Lamp5 Plch2 Dock5
-71.4208	-4.95035	21	Vip Rspo4 Rxfp1 Chat
-67.1215	-1.49361	23	Vip Rspo1 Itga4
-29.3674	1.24922	3	Lamp5 Ntn1 Npy2r
-55.7824	0.115898	24	Vip Chat Htr1f
-17.7401	1.09265	4	Lamp5 Plch2 Dock5
-47.6079	15.5295	8	Sncg Vip Nptx2
-43.1553	12.2759	7	Sncg Slc17a8
-39.8928	-10.7536	13	Vip Igfbp6 Car10
-21.2045	4.39173	4	Lamp5 Plch2 Dock5
-24.8623	2.572	3	Lamp5 Ntn1 Npy2r
-34.2553	1.80014	2	Lamp5 Fam19a1 Tmem182
-31.0261	1.7491	2	Lamp5 Fam19a1 Tmem182
-20.1277	5.02185	4	Lamp5 Plch2 Dock5
-33.0753	1.01021	2	Lamp5 Fam19a1 Tmem182
-12.5246	12.3593	4	Lamp5 Plch2 Dock5
-7.34864	4.54057	5	Lamp5 Lsp1
-33.2593	3.34891	2	Lamp5 Fam19a1 Tmem182
-35.9328	9.99951	0	Lamp5 Krt73
-19.6625	4.90396	4	Lamp5 Plch2 Dock5
-52.1782	0.34219	24	Vip Chat Htr1f
-8.86622	7.24417	5	Lamp5 Lsp1
-32.4005	56.1603	58	Pvalb Tpbg
-67.8084	9.79591	26	Vip Crispld2 Htr2c
-41.9545	-9.27293	13	Vip Igfbp6 Car10
-19.7105	-1.57904	4	Lamp5 Plch2 Dock5
-11.8735	69.5676	33	Sst Calb2 Necab1
-3.15861	42.5038	47	Sst Rxfp1 Eya1
1.86268	55.2107	45	Sst Esm1
20.0938	63.6403	38	Sst Chrna2 Glra3
-1.8751	88.9605	29	Sst Chodl
-29.3016	31.1346	56	Pvalb Reln Tac1
-60.4391	-19.9955	17	Vip Gpc3 Slc18a3
1.00204	54.081	44	Sst Crh 4930553C11Rik
20.2742	60.5829	38	Sst Chrna2 Glra3
-1.55122	39.7533	48	Sst Rxfp1 Prdm8
20.0253	64.0289	38	Sst Chrna2 Glra3
-44.5143	8.37661	11	Serpinf1 Clrn1
-5.94031	13.0376	5	Lamp5 Lsp1
-61.3952	-19.0232	17	Vip Gpc3 Slc18a3
-5.38183	69.7314	34	Sst Calb2 Pdlim5
-2.96055	52.61	44	Sst Crh 4930553C11Rik
-3.10011	57.6353	43	Sst Crhr2 Efemp1
20.773	63.9733	38	Sst Chrna2 Glra3
20.4976	59.2016	38	Sst Chrna2 Glra3
-6.51231	12.383	5	Lamp5 Lsp1
0.872493	88.0772	29	Sst Chodl
-1.22941	14.7938	5	Lamp5 Lsp1
23.2796	59.812	37	Sst Myh8 Fibin
21.1712	62.6215	38	Sst Chrna2 Glra3
-37.203	-13.8605	14	Vip Igfbp6 Pltp
-7.26182	4.28124	5	Lamp5 Lsp1
-8.4718	66.7746	34	Sst Calb2 Pdlim5
-31.7002	57.2631	58	Pvalb Tpbg
-8.45927	65.1565	34	Sst Calb2 Pdlim5
-72.2574	0.675499	22	Vip Lect1 Oxtr
-46.4044	36.6394	59	Pvalb Vipr2
-37.2907	-8.464	13	Vip Igfbp6 Car10
-15.7456	6.44333	4	Lamp5 Plch2 Dock5
-33.6003	52.366	58	Pvalb Tpbg
-14.046	65.2092	33	Sst Calb2 Necab1
-11.5437	5.36656	5	Lamp5 Lsp1
-37.8191	-15.385	14	Vip Igfbp6 Pltp
-4.0948	6.80529	5	Lamp5 Lsp1
-36.0041	-12.38	14	Vip Igfbp6 Pltp
-72.6176	13.2947	27	Vip Crispld2 Kcne4
-32.6891	48.5233	57	Pvalb Reln Itm2a
-35.0592	4.83247	1	Lamp5 Fam19a1 Pax6
-2.91139	13.1328	5	Lamp5 Lsp1
-13.3459	9.52179	5	Lamp5 Lsp1
-53.0004	0.617266	24	Vip Chat Htr1f
-1.00014	11.6562	5	Lamp5 Lsp1
-50.6433	12.6998	28	Vip Col15a1 Pde1a
-15.9154	66.3932	33	Sst Calb2 Necab1
-10.4039	63.7498	34	Sst Calb2 Pdlim5
-11.3637	10.6595	5	Lamp5 Lsp1
-21.7202	4.84135	4	Lamp5 Plch2 Dock5
-60.0807	-0.82771	21	Vip Rspo4 Rxfp1 Chat
-15.6236	1.47949	4	Lamp5 Plch2 Dock5
-51.2899	-2.80071	24	Vip Chat Htr1f
0.551391	10.1876	5	Lamp5 Lsp1
-7.58931	64.8156	34	Sst Calb2 Pdlim5
-75.0845	-7.91565	20	Vip Ptprt Pkp2
-52.7882	-1.21402	24	Vip Chat Htr1f
-68.757	2.07045	22	Vip Lect1 Oxtr
-49.1355	3.18795	12	Serpinf1 Aqp5 Vip
-75.2715	-9.16327	21	Vip Rspo4 Rxfp1 Chat
-29.7274	50.0041	58	Pvalb Tpbg
-72.6134	3.41486	22	Vip Lect1 Oxtr
-67.9652	11.6281	26	Vip Crispld2 Htr2c
-37.6786	-14.5066	14	Vip Igfbp6 Pltp
-17.1443	8.12211	5	Lamp5 Lsp1
-8.72636	6.00876	5	Lamp5 Lsp1
-6.71963	4.72147	5	Lamp5 Lsp1
-14.0445	65.5166	33	Sst Calb2 Necab1
-71.8279	6.33874	27	Vip Crispld2 Kcne4
-46.1002	16.1504	9	Sncg Gpr50
-74.6803	-15.4193	18	Vip Lmo1 Fam159b
-73.2728	-2.04018	20	Vip Ptprt Pkp2
3.02367	45.7829	46	Sst Tac2 Tacstd2
-74.6266	-11.9659	19	Vip Lmo1 Myl1
-4.19635	13.9328	5	Lamp5 Lsp1
-34.002	40.876	56	Pvalb Reln Tac1
-28.2775	43.4022	56	Pvalb Reln Tac1
-10.6557	64.1249	34	Sst Calb2 Pdlim5
1.25899	65.9431	41	Sst Hpse Sema3c
-30.4164	44.2315	56	Pvalb Reln Tac1
15.0047	62.5401	38	Sst Chrna2 Glra3
-39.0599	-11.1078	13	Vip Igfbp6 Car10
0.736467	65.9749	41	Sst Hpse Sema3c
5.09178	55.8609	40	Sst Tac2 Myh4
-4.24449	63.8123	42	Sst Hpse Cbln4
2.07278	64.9672	41	Sst Hpse Sema3c
-50.7498	0.937448	24	Vip Chat Htr1f
13.0427	66.0407	39	Sst Chrna2 Ptgdr
-44.7312	5.9707	11	Serpinf1 Clrn1
-22.7135	40.7876	56	Pvalb Reln Tac1
-30.7007	42.1233	56	Pvalb Reln Tac1
-37.9549	-14.4962	14	Vip Igfbp6 Pltp
15.0994	62.8128	38	Sst Chrna2 Glra3
-52.7576	-12.761	25	Vip Pygm C1ql1
-8.49454	65.3443	34	Sst Calb2 Pdlim5
1.11453	12.8031	5	Lamp5 Lsp1
-7.11533	4.74472	5	Lamp5 Lsp1
-71.4121	12.8793	27	Vip Crispld2 Kcne4
-48.9598	2.86055	12	Serpinf1 Aqp5 Vip
-51.6182	-10.6896	25	Vip Pygm C1ql1
-14.6991	61.217	31	Sst Tac1 Htr1d
-32.2738	41.7139	56	Pvalb Reln Tac1
-1.83973	14.5586	5	Lamp5 Lsp1
-8.54207	66.6504	34	Sst Calb2 Pdlim5
-33.7344	41.2856	56	Pvalb Reln Tac1
-70.8643	2.70385	22	Vip Lect1 Oxtr
-71.7237	5.40004	22	Vip Lect1 Oxtr
-25.2423	-0.114894	3	Lamp5 Ntn1 Npy2r
-8.5538	65.2677	34	Sst Calb2 Pdlim5
-70.9699	-9.88474	20	Vip Ptprt Pkp2
-69.5023	14.3038	27	Vip Crispld2 Kcne4
-51.6693	12.5616	28	Vip Col15a1 Pde1a
-37.7124	-14.3404	14	Vip Igfbp6 Pltp
-70.2007	-8.92346	20	Vip Ptprt Pkp2
-6.62236	65.3832	34	Sst Calb2 Pdlim5
-46.1238	16.1191	9	Sncg Gpr50
-49.6105	5.04103	12	Serpinf1 Aqp5 Vip
-47.6846	12.4391	10	Sncg Vip Itih5
-66.9294	4.0865	22	Vip Lect1 Oxtr
-4.04787	8.57246	5	Lamp5 Lsp1
-53.7259	-7.91768	25	Vip Pygm C1ql1
-8.06177	65.5344	34	Sst Calb2 Pdlim5
-40.062	-15.6925	14	Vip Igfbp6 Pltp
-12.0587	68.7076	34	Sst Calb2 Pdlim5
-45.3884	11.8302	10	Sncg Vip Itih5
-39.7799	-15.9722	14	Vip Igfbp6 Pltp
-50.7533	2.95332	24	Vip Chat Htr1f
-33.7375	-5.02845	3	Lamp5 Ntn1 Npy2r
-0.394599	13.4034	5	Lamp5 Lsp1
-77.1745	-12.5288	19	Vip Lmo1 Myl1
-45.1979	9.16839	11	Serpinf1 Clrn1
-70.979	-4.25729	21	Vip Rspo4 Rxfp1 Chat
-54.267	-14.8481	16	Vip Arhgap36 Hmcn1
-72.4198	0.738939	22	Vip Lect1 Oxtr
-62.1429	-3.24646	25	Vip Pygm C1ql1
-39.9051	-15.9851	14	Vip Igfbp6 Pltp
-69.225	14.2797	27	Vip Crispld2 Kcne4
-46.4166	8.85483	10	Sncg Vip Itih5
-44.7514	8.58733	11	Serpinf1 Clrn1
-22.6657	32.3381	55	Pvalb Gpr149 Islr
-1.51532	14.7772	5	Lamp5 Lsp1
7.98925	63.5629	40	Sst Tac2 Myh4
-45.5778	11.739	10	Sncg Vip Itih5
-8.3259	65.0875	34	Sst Calb2 Pdlim5
20.6498	66.2828	38	Sst Chrna2 Glra3
-12.9885	29.1654	50	Pvalb Gabrg1
-28.7857	30.9543	53	Pvalb Calb1 Sst
-26.1417	42.2783	56	Pvalb Reln Tac1
19.4759	64.4367	38	Sst Chrna2 Glra3
-11.8136	56.3433	30	Sst Mme Fam114a1
9.11544	64.1652	39	Sst Chrna2 Ptgdr
-29.3885	42.3611	56	Pvalb Reln Tac1
-30.9655	44.616	56	Pvalb Reln Tac1
-26.0422	42.7138	56	Pvalb Reln Tac1
-2.27309	59.1013	43	Sst Crhr2 Efemp1
-56.205	-20.8611	16	Vip Arhgap36 Hmcn1
14.1384	61.7269	38	Sst Chrna2 Glra3
4.32026	53.0969	45	Sst Esm1
-39.1016	-11.051	13	Vip Igfbp6 Car10
20.2638	64.4204	38	Sst Chrna2 Glra3
-2.24428	62.1176	43	Sst Crhr2 Efemp1
-35.5408	-10.9057	14	Vip Igfbp6 Pltp
-24.4179	40.3746	56	Pvalb Reln Tac1
-56.5492	-18.2956	16	Vip Arhgap36 Hmcn1
12.6232	62.8122	39	Sst Chrna2 Ptgdr
8.97808	64.0467	39	Sst Chrna2 Ptgdr
6.63088	57.7928	40	Sst Tac2 Myh4
-28.4576	43.7103	56	Pvalb Reln Tac1
-1.58032	57.7652	43	Sst Crhr2 Efemp1
5.80782	64.804	40	Sst Tac2 Myh4
-32.1628	-38.3748	132	Microglia Siglech
-73.6747	1.51484	22	Vip Lect1 Oxtr
14.6408	61.9862	38	Sst Chrna2 Glra3
6.10458	57.7685	46	Sst Tac2 Tacstd2
-14.1678	62.4757	31	Sst Tac1 Htr1d
-62.0042	-18.3497	17	Vip Gpc3 Slc18a3
-6.2699	17.3049	5	Lamp5 Lsp1
-69.7371	1.24199	22	Vip Lect1 Oxtr
16.7047	64.9991	38	Sst Chrna2 Glra3
8.64948	64.4723	39	Sst Chrna2 Ptgdr
-11.2138	69.1885	34	Sst Calb2 Pdlim5
-31.6493	-38.3631	132	Microglia Siglech
-33.0132	-38.1759	132	Microglia Siglech
-36.0344	-11.1441	14	Vip Igfbp6 Pltp
6.55744	58.2153	40	Sst Tac2 Myh4
-56.3324	-18.4074	16	Vip Arhgap36 Hmcn1
-60.3301	-20.3255	17	Vip Gpc3 Slc18a3
14.7154	62.0446	38	Sst Chrna2 Glra3
10.6841	64.6388	39	Sst Chrna2 Ptgdr
-16.8382	8.20654	5	Lamp5 Lsp1
-50.4614	3.0237	12	Serpinf1 Aqp5 Vip
-38.4655	-15.3896	14	Vip Igfbp6 Pltp
-70.715	12.9851	27	Vip Crispld2 Kcne4
-66.4854	-0.240103	23	Vip Rspo1 Itga4
-50.4728	-14.0939	15	Vip Igfbp4 Mab21l1
-16.774	8.01752	5	Lamp5 Lsp1
-7.14203	8.88892	5	Lamp5 Lsp1
-65.9729	3.9344	22	Vip Lect1 Oxtr
-23.0636	4.83707	4	Lamp5 Plch2 Dock5
-78.3273	-7.37675	19	Vip Lmo1 Myl1
-71.8038	13.3411	27	Vip Crispld2 Kcne4
-14.5644	60.8179	31	Sst Tac1 Htr1d
-76.4641	-6.72608	20	Vip Ptprt Pkp2
-72.4195	3.48637	22	Vip Lect1 Oxtr
-68.6932	-6.10288	21	Vip Rspo4 Rxfp1 Chat
-37.9465	-10.1797	13	Vip Igfbp6 Car10
-13.7066	68.0784	33	Sst Calb2 Necab1
-70.6845	1.69613	22	Vip Lect1 Oxtr
-49.4885	15.1524	8	Sncg Vip Nptx2
-51.1064	12.7876	28	Vip Col15a1 Pde1a
-39.3245	-17.1271	14	Vip Igfbp6 Pltp
-36.3233	5.88138	1	Lamp5 Fam19a1 Pax6
-51.8572	-11.8565	21	Vip Rspo4 Rxfp1 Chat
-37.7387	-9.90194	13	Vip Igfbp6 Car10
-48.4097	16.9832	9	Sncg Gpr50
-10.7139	8.29608	5	Lamp5 Lsp1
-6.35637	65.4028	34	Sst Calb2 Pdlim5
-4.16959	6.43892	5	Lamp5 Lsp1
-35.8777	-12.7936	14	Vip Igfbp6 Pltp
-65.2877	-2.1442	23	Vip Rspo1 Itga4
-37.337	-8.68817	13	Vip Igfbp6 Car10
-10.9552	63.8518	34	Sst Calb2 Pdlim5
0.399303	11.1671	5	Lamp5 Lsp1
-47.368	11.8622	10	Sncg Vip Itih5
2.10814	11.6998	5	Lamp5 Lsp1
-44.4713	12.9126	7	Sncg Slc17a8
-72.3588	13.3401	27	Vip Crispld2 Kcne4
-6.01057	12.0335	5	Lamp5 Lsp1
-1.26649	14.935	5	Lamp5 Lsp1
-50.752	0.72776	24	Vip Chat Htr1f
-67.2098	12.6046	27	Vip Crispld2 Kcne4
-66.0655	-0.755878	23	Vip Rspo1 Itga4
-72.2484	-6.76079	20	Vip Ptprt Pkp2
-11.8882	6.05306	5	Lamp5 Lsp1
-39.7606	-9.02063	13	Vip Igfbp6 Car10
-51.5419	-1.38579	24	Vip Chat Htr1f
-1.57006	11.3032	5	Lamp5 Lsp1
-37.6191	-9.79053	13	Vip Igfbp6 Car10
6.98788	65.7396	39	Sst Chrna2 Ptgdr
-7.41535	9.51865	5	Lamp5 Lsp1
12.1334	66.3312	39	Sst Chrna2 Ptgdr
16.4363	65.8533	38	Sst Chrna2 Glra3
17.2307	65.0062	38	Sst Chrna2 Glra3
-49.8398	-2.16951	24	Vip Chat Htr1f
-28.5213	48.1442	56	Pvalb Reln Tac1
0.525507	64.9766	41	Sst Hpse Sema3c
-24.7852	-20.2722	115	Meis2 Adamts19
1.73144	12.045	5	Lamp5 Lsp1
-52.9709	-13.2428	25	Vip Pygm C1ql1
16.608	64.1699	38	Sst Chrna2 Glra3
-5.12796	12.3901	5	Lamp5 Lsp1
-35.2465	41.7907	56	Pvalb Reln Tac1
-34.3419	41.4656	56	Pvalb Reln Tac1
6.83854	57.8295	40	Sst Tac2 Myh4
-52.5626	-3.25267	24	Vip Chat Htr1f
10.888	66.1553	39	Sst Chrna2 Ptgdr
-49.9876	-0.986764	24	Vip Chat Htr1f
-77.0022	-9.94673	19	Vip Lmo1 Myl1
-2.09038	13.1074	5	Lamp5 Lsp1
-3.80037	63.6956	42	Sst Hpse Cbln4
-36.9896	-12.7872	14	Vip Igfbp6 Pltp
-52.5134	-14.4948	16	Vip Arhgap36 Hmcn1
-33.8281	51.143	58	Pvalb Tpbg
-33.0846	49.5262	58	Pvalb Tpbg
-49.1103	1.33881	12	Serpinf1 Aqp5 Vip
-75.376	-5.49494	20	Vip Ptprt Pkp2
-32.7037	43.2337	56	Pvalb Reln Tac1
-51.9845	-9.78826	25	Vip Pygm C1ql1
-7.90804	64.7239	34	Sst Calb2 Pdlim5
-1.94457	15.2242	5	Lamp5 Lsp1
-34.0193	40.651	56	Pvalb Reln Tac1
[truncated: 21,823 more rows]

## Sheet: Column Data t-SNE
Cell	t-SNE X	t-SNE Y	Uncertainty
170406_p1_a2	16.6139	-46.7474	0.959921
170406_p1_a1	48.1576	-51.7528	5.22993
170406_p1_a3	42.7992	-14.8674	10.5281
170406_p1_a4	56.5217	18.0043	0.462421
170406_p1_a5	49.736	29.0396	6.83612
170406_p1_a6	26.5031	-26.0394	3.09304
170406_p1_a10	37.4658	-21.9252	20.4801
170406_p1_a12	-0.51813	-32.192	2.83181
170406_p1_a8	24.7497	-36.1425	0.936732
170406_p1_a11	28.335	-19.8829	7.7437
170406_p1_a7	24.7874	-34.9732	1.87028
170406_p1_a9	-49.9454	-0.738739	0.542211
170406_p1_b1	27.8589	-27.6895	27.8221
170406_p1_b2	49.8512	-21.2267	11.0282
170406_p1_b3	52.4488	-33.7722	52.8105
170406_p1_b4	34.7798	-6.84464	11.94
170406_p1_b6	24.8171	-22.8994	22.2536
170406_p1_b7	26.2589	-24.7806	12.1758
170406_p1_b8	50.5679	-54.2608	2.58969
170406_p1_b9	47.8896	-48.4032	5.20384
170406_p1_b10	17.8728	-63.0318	6.13442
170406_p1_b11	56.7836	-38.2416	13.7919
170406_p1_b12	47.1926	-50.4829	4.1655
170406_p1_c1	37.5077	-4.42685	12.7619
170406_p1_c2	23.3919	-33.292	2.99394
170406_p1_c3	23.1644	-32.2879	3.92013
170406_p1_c4	25.3641	-30.9801	28.4142
170406_p1_c6	35.5832	-33.9964	19.1108
170406_p1_c5	13.1724	18.479	8.7576
170406_p1_c7	48.2997	-56.0871	2.76587
170406_p1_c8	15.0126	-62.5829	2.2887
170406_p1_c9	21.3163	-37.5065	23.736
170406_p1_c10	55.4844	-38.435	5.53113
170406_p1_c12	51.2814	-55.5638	2.44517
170406_p1_d1	55.5835	-56.7793	1.9774
170406_p1_d2	21.3358	-34.8875	1.35761
170406_p1_d3	16.9678	-46.5668	13.2621
170406_p1_d5	57.236	-56.2422	1.58021
170406_p1_d4	48.4802	-50.1399	6.97543
170406_p1_d6	54.0395	-56.1189	2.57669
170406_p1_d7	53.1046	-9.90497	6.30471
170406_p1_d8	23.3485	-34.2014	8.04623
170406_p1_d9	55.8813	-6.29979	7.54461
170406_p1_d10	21.5325	-41.9319	5.96803
170406_p1_d11	18.0146	-46.3471	13.7884
170406_p1_d12	48.3958	-51.2337	3.1754
170406_p1_e1	51.0235	-11.2061	48.4746
170406_p1_e2	33.2386	-53.331	17.0002
170406_p1_e3	-5.78576	-63.3234	2.75981
170406_p1_e4	50.3809	-52.8144	3.85237
170406_p1_e5	16.3578	-47.0096	5.55286
170406_p1_e6	55.6799	-55.6375	2.49831
170406_p1_e7	50.7644	-51.3118	5.19786
170406_p1_e8	20.8115	22.283	7.54162
170406_p1_e9	51.8662	-54.6863	3.8197
170406_p1_e10	33.7111	-14.8888	13.7148
170406_p1_e11	51.5546	-54.9709	3.35571
170406_p1_e12	45.3244	-53.4826	30.7964
170406_p1_f1	24.8012	-35.8782	35.1878
170406_p1_f2	24.7703	-35.9464	0.446628
170406_p1_f3	48.7267	-47.1829	5.54863
170406_p1_f4	56.6343	18.0891	0.0847903
170406_p1_f5	25.3778	-24.7872	3.56255
170406_p2_b5	56.1352	-55.294	1.5919
170406_p1_f6	24.7806	-36.1475	39.1268
170406_p1_f7	25.034	-27.4406	2.14459
170406_p1_f8	34.3942	-15.8653	49.9391
170406_p1_f9	20.3461	-41.9952	16.1943
170406_p1_f10	52.1651	-53.4133	3.9917
170406_p1_f11	53.854	-55.7324	2.29616
170406_p1_f12	50.3232	-4.64332	13.1597
170406_p1_g3	51.147	-54.5705	3.8185
170406_p1_g2	51.7559	-56.3278	2.77176
170406_p1_g8	54.9499	-55.352	1.35985
170406_p1_g4	55.0182	-56.7087	1.90825
170406_p1_g1	56.1173	-56.6408	1.46564
170406_p1_g6	-25.8005	51.8679	6.38067
170406_p1_g5	55.6799	-56.2135	2.09293
170406_p1_g7	16.994	29.2617	6.23718
170406_p1_h2	16.7605	-45.9632	1.07819
170406_p1_g11	55.6151	-55.706	3.32255
170406_p1_h1	19.9183	-45.491	11.8906
170406_p1_g12	15.2084	-57.8254	5.94537
170406_p1_g9	46.9065	-47.0191	4.52377
170406_p1_h4	45.9903	-48.1069	5.14707
170406_p1_h3	51.0056	-55.3632	3.59472
170406_p1_g10	54.9375	-55.941	2.16762
170406_p1_h5	56.2476	-56.1731	5.267
170406_p1_h6	55.8636	-52.5621	6.99729
170406_p1_h8	24.9537	-32.8902	5.69145
170406_p1_h7	47.0049	-45.9653	1.61635
170406_p1_h9	28.7003	-19.8731	6.91205
170406_p1_h10	54.2174	-1.00721	20.9859
170406_p1_h12	12.3081	18.1226	3.71275
170406_p2_a2	-0.340822	-28.6914	1.46677
170406_p2_a3	-1.41689	-31.9491	11.6181
170406_p2_a5	-1.45314	-33.7872	2.07945
170406_p2_a6	12.6787	18.0343	2.11795
170406_p2_a7	56.4533	18.4522	0.761102
170406_p2_a9	25.5157	-24.647	18.7344
170406_p2_a8	-15.7459	36.6374	1.17618
170406_p2_a11	28.8557	-19.1366	11.3063
170406_p2_a12	28.0526	36.0504	50.6759
170406_p2_b2	1.78454	-25.9282	49.4878
170406_p2_b1	22.6224	16.8948	7.80781
170406_p2_b3	-5.98623	-27.9398	6.66489
170406_p2_b4	0.920778	-27.2494	5.95221
170406_p2_b7	53.4728	-57.8541	33.6058
170406_p2_b6	48.7955	-49.6978	4.57998
170406_p2_b8	53.0916	-51.0623	2.78701
170406_p2_b10	46.6428	-49.5321	4.6503
170406_p2_b9	52.6141	-54.1906	3.74313
170406_p2_b12	54.1083	-54.1593	4.45481
170406_p2_b11	52.2679	-52.9219	5.91649
170406_p2_c2	47.413	-48.7316	3.67311
170406_p2_c7	37.638	-10.6353	17.4834
170406_p2_c4	55.0182	-54.2072	5.94753
170406_p2_c3	53.6103	-53.97	5.19506
170406_p2_c6	56.6343	18.0305	0.0982397
170406_p2_c1	45.1149	-47.5129	15.0817
170406_p2_c11	56.5982	18.0305	0.126533
170406_p2_c10	13.236	-63.8196	2.56585
170406_p2_c9	47.4752	16.4361	1.00532
170406_p2_c12	24.5561	-37.8629	10.0234
170406_p2_d2	27.9112	-20.2333	5.88368
170406_p2_d1	16.3301	-47.9931	8.69349
170406_p2_d3	33.1848	-15.0734	13.1262
170406_p2_d4	27.3608	36.0564	6.15759
170406_p2_d5	26.7732	-17.8029	28.4024
170406_p2_d7	26.8374	36.9506	0.799338
170406_p2_d6	29.0117	36.985	47.468
170406_p2_d9	26.4825	35.8577	21.1001
170406_p2_d11	28.2096	36.7254	2.28345
170406_p2_d10	25.2295	34.1625	4.50747
170406_p2_d12	1.62443	-31.1358	4.35453
170406_p2_e1	20.0373	-46.1664	3.34144
170406_p2_e2	22.7596	-22.7318	2.83988
170406_p2_e4	51.4258	19.1092	1.25245
170406_p2_e5	-6.42324	-31.5301	1.95841
170406_p2_e9	-13.0448	-56.6534	1.4922
170406_p2_e3	22.9449	-31.531	6.40901
170406_p2_e7	34.3942	-15.9137	7.83399
170406_p2_e8	32.2372	11.7546	0.572665
170406_p2_e6	22.2077	-21.2778	1.4428
170406_p2_f3	56.9166	-0.400111	48.2397
170406_p2_e12	63.0143	-3.84685	32.2395
170406_p2_e11	55.2799	-24.5135	15.1696
170406_p2_e10	53.5037	-56.4856	2.40579
170406_p2_f1	53.9021	-56.2135	2.9087
170406_p2_f2	55.8943	-55.5691	1.42934
170406_p2_f4	48.2521	-50.4829	5.81232
170406_p2_f8	51.0056	-54.9965	3.90596
170406_p2_f7	24.694	-36.2344	2.06377
170406_p2_f6	54.6723	-47.7621	10.1318
170406_p2_f11	51.5125	-56.2848	15.8891
170406_p2_f9	37.9625	-16.0022	22.3573
170406_p2_f12	53.881	-58.5202	2.74886
170406_p2_g1	18.6944	-47.7006	16.0933
170406_p2_g2	25.8209	-25.5393	1.52676
170406_p2_g3	60.325	17.6666	1.31996
170406_p2_g4	14.0376	-63.0687	2.25359
170406_p2_g5	27.6899	-22.8425	2.79972
170406_p2_g6	15.5204	-46.4558	1.52636
170406_p2_g7	-0.18875	-28.9246	0.928391
170406_p2_g9	31.4306	0.177681	33.4289
170406_p2_g8	14.4043	-57.1734	8.68948
170406_p2_g11	44.1241	-2.25542	33.6785
170406_p2_g10	53.2202	0.640091	46.0195
170406_p2_g12	15.8548	-46.9706	3.9142
170406_p2_h3	19.7766	26.3657	25.2366
170406_p2_h1	50.8114	-4.64332	42.5706
170406_p2_h5	48.2324	-46.6427	40.9919
170406_p2_h2	15.8619	-45.938	1.59262
170406_p2_h4	24.5413	-36.9141	20.0174
170406_p2_h12	22.6762	-36.276	10.3933
170406_p2_h10	0.0154499	-30.0804	1.51451
170406_p2_h7	56.6283	-56.4845	1.54077
170406_p3_a1	45.8895	16.6348	3.06675
170406_p2_h9	57.1591	-56.1731	1.42465
170406_p3_a2	53.3119	-53.6465	2.99623
170406_p2_h8	15.8434	-47.1174	1.60535
170406_p2_h6	24.6646	-36.0959	1.05519
170406_p3_a4	52.6435	-55.979	3.13889
170406_p2_h11	3.97482	-13.7185	3.52034
170406_p3_a6	54.6356	-56.2618	1.85123
170406_p3_a7	51.1483	-54.0989	2.67588
170406_p3_a8	19.6594	-46.4815	25.554
170406_p3_a11	51.147	-54.9964	2.84271
170406_p3_a12	53.9328	-55.8166	3.34556
170406_p3_b1	53.5273	-55.0547	1.6671
170406_p3_b3	45.1311	-48.5444	22.892
170406_p3_b4	18.4349	-45.5564	6.38687
170406_p3_b6	24.5723	-37.9511	1.49104
170406_p3_b7	51.618	-57.6264	2.86566
170406_p3_b5	19.0057	-47.6893	3.39084
170406_p3_b8	21.7576	20.9731	58.3767
170406_p3_b10	24.2204	-36.5624	1.06107
170406_p3_b11	24.2359	-36.2388	0.512855
170406_p3_b12	23.4187	-36.8747	1.31749
170406_p3_c1	36.6015	-9.94572	20.8333
170406_p3_c4	23.3526	-35.4162	1.88205
170406_p3_c5	-10.4678	63.9938	18.9436
170406_p3_c3	15.7823	-65.7284	22.2951
170406_p3_c7	21.8019	-35.0659	1.86259
170406_p3_c6	22.3532	-20.8055	1.994
170406_p3_c8	22.9498	-36.9847	1.96184
